# Supplementary material for: AirID, a novel proximity biotinylation enzyme, for analysis of protein–protein interactions
Source: eLife. 2020 May 11;9:e54983. doi: 10.7554/eLife.54983 (PMC7302878; doi:10.7554/eLife.54983)
Supplement: Source code 1. [file elife-54983-code1.tar.gz]

Archive with 10 entries (8 files):
- Library-curation-scripts
- Library-curation-scripts/Library_GUI_from161003.py
- Library-curation-scripts/Library_change.py
- Library-curation-scripts/Library_lscut.py
- Library-curation-scripts/Library_overlap_deleter.py
- Library-curation-scripts/README
- Library-curation-scripts/r_deleter.py
- Library-curation-scripts/test
- Library-curation-scripts/test/EcBirA
- Library-curation-scripts/test/BirA-5000seqs-1E-5.out
