# Supplementary material for: AirID, a novel proximity biotinylation enzyme, for analysis of protein–protein interactions
Source: eLife. 2020 May 11;9:e54983. doi: 10.7554/eLife.54983 (PMC7302878; doi:10.7554/eLife.54983)
Supplement: Source code 1. [file elife-54983-code1.tar.gz › Library-curation-scripts/test/BirA-5000seqs-1E-5.out]

>ABW71926.1
MDSKGSSQKGSRLLLLLVVSNLLLCQGVVSDYKDDDDKLKMKDNTVPLKLIALLANGEFHSGEQLGETLGMSRAAINKHI
QTLRDWGVDVFTVPGKGYSLPEPIQLLNAKQILGQLDGGSVAVLPVIDSTNQYLLDRIGELKSGDACIAEYQQAGRGRRG
RKWFSPFGANLYLSMFWRLEQGPAAAIGLSLVIGIVMAEVLRKLGADKVRVKWPNDLYLQDRKLAGILVELTGKTGDAAQ
IVIGAGINMAMRRVEESVVNQGWITLQEAGINLDRNTLAAMLIRELRAALELFEQEGLAPYLSRWEKLDNFINRPVKLII
GDKEIFGISRGIDKQGALLLEQDGIIKPWMGGEISLRSAEK

>WP_000654630.1
MKDNTVPLKLIALLANGEFHSGEQLGETLGMSRAAINKHIQTLRDWGVDVFTVPGKGYSLPEPIQLLNAKQILGQLDGGS
VAVLPVIDSTNQYLLDRIGELKSGDACIAEYQQAGRGRRGRKWFSPFGANLYLSMFWRLEQGPAAAIGLSLVIGIVMAEV
LRKLGADKVRVKWPNDLYLQDRKLAGILVELTGKTGDAAQIVIGAGINMAMRRVEESVVNQGWITLQEAGINLDRNTLAA
MLIRELRAALELFEQEGLAPYLSRWEKLDNFINRPVKLIIGDKEIFGISRGIDKQGALLLEQDGIIKPWMGGEISLRSAE
K

>WP_023308552.1
MKDNTVPLKLIALLANGEFHSGEQLGETLGMSRAAINKHIQTLRDWGVDVFTVPGKGYSLPEPIQLLNAKQILGQLDGGS
VAVLPVIDSTNQYLLDRIGELKSGDACVAEYQQAGRGRRGRKWFSPFGANLYLSMFWRLEQGPAAAIGLSLVIGIVMAEV
LRKLGADKVRVKWPNDLYLQDRKLAGILVELTGKTGDAAQIVIGAGINMAMRRVEESVVNQGWITLQEAGINLDRNTLAA
MLIRELRAALELFEQEGLAPYLSRWEKLDNFINRPVKLIIGDKEIFGISRGIDKQGALLLEQDGIIKPWMGGEISLRSAE
K

>ABF74574.1
MDYKDDDDKSPRSMKDNTVPLKLIALLANGEFHSGEQLGETLGMSRAAINKHIQTLRDWGVDVFTVPGKGYSLPEPIQLL
NAKQILGQLDGGSVAVLPVIDSTNQYLLDRIGELKSGDACIAEYQQAGRGRRGRKWFSPFGANLYLSMFWRLEQGPAAAI
GLSLVIGIVMAEVLRKLGADKVRVKWPNDLYLQDRKLAGILVELTGKTGDAAQIVIGAGINMAMRRVEESVVNQGWITLQ
EAGINLDRNTLAAMLIRELRAALELFEQEGLAPYLSRWEKLDNFINRPVKLIIGDKEIFGISRGIDKQGALLLEQDGIIK
PWMGGEISLRSAEK

>WP_045172928.1
MKDNTVPLKLIALLANGEFHSGEQLGETLGMSRAAINKHIQTLRDWGVDVFTVPGKGYSLPEPIQLLNAKQILGQLDGGS
VAVLPVIDSTNQYLLDRIGELKSGDACIAEYQQAGRGRRGRKWFSPFGANLYLSMFWRLEQGPAAAIGLSLVIGIVMAEV
LRKLGADKVRVKWPNDLYLQDRKLAGILVELTGKTGDAAQIVIGAGINMAMRRVEESVVNQGWITLQEAGLNLDRNTLAA
MLIRELRAALELFEQEGLAPYLSRWEKLDNFINRPVKLIIGDKEIFGISRGIDKQGALLLEQDGIIKPWMGGEISLRSAE
K

>4WF2_A
MKDNTVPLKLIALLANGEFHSGEQLGETLGMSRAAINKHIQTLRDWGVDVFTVPGKGYSLPEPIQLLNAKQILGQLDGGS
VAVLPVIDSTNQYLLDRIGELKSGDACIAEYQQAGRGRRGRKWFSPFGANLYLSMFWRLEQAPAAAIGLSLVIGIVMAEV
LRKLGADKVRVKWPNDLYLQDRKLAGILVELTGKTGDAAQIVIGAGINMAMRRVEESVVNQGWITLQEAGINLDRNTLAA
MLIRELRAALELFEQEGLAPYLSRWEKLDNFINRPVKLIIGDKEIFGISRGIDKQGALLLEQDGIIKPWMGGEISLRSAE
KHHHHHH

>WP_101979808.1
MKDNTVPLKLIALLANGEFHSGEQLGETLGMSRAAINKHIQTLRDWGVDVFTVPGKGYSLPEPIQLLNAKQILGQLDGGS
VAVLPVIDSTNQYLLDRIGELKSGDACIAEYQQAGRGRRGRKWFSPFGANLYLSMFWRLEQGPAVAIGLSLVIGIVMAEV
LRKLGADKVRVKWPNDLYLQDRKLAGILVELTGKTGDAAQIVIGAGINMAMRRVEESVVNQGWITLQEAGINLDRNTLAA
MLIRELRAALELFEQEGLAPYLSRWEKLDNFINRPVKLIIGDKEIFGISRGIDKQGALLLEQDGIIKPWMGGEISLRSAE
K

>WP_097741082.1
MKDNTVPLKLISLLANGEFHSGEQLGETLGMSRAAINKHIQTLRDWGVDVFTVPGKGYSLPEPIQLLNAKQILGQLDGGS
VAVLPVIDSTNQYLLDRIGELKSGDACIAEYQQAGRGRRGRKWFSPFGANLYLSMFWRLEQGPAAAIGLSLVIGIVMAEV
LRKLGADKVRVKWPNDLYLQDRKLAGILVELTGKTGDAAQIVIGAGINMAMRRVEESVVNQGWITLQEAGINLDRNTLAA
MLIRELRAALELFEQEGLAPYLSRWEKLDNFINRPVKLIIGDKEIFGISRGIDKQGALLLEQDGIIKPWMGGEISLRSAE
K

>WP_097308981.1
MKDNTVPLKLIALLANGEFHSGEQLGETLGMSRAAINKHIQTLRDWGVDVFTVPGKGYSLPEPIQLLNAKQILGQLDGGS
VAVLPVIDSTNQYLLDRIGELKSGDACIAEYQQAGRGRRGRKWFSPFGANLYLSMFWRLEQGPAAAIGLSLVIGIVMAEV
LRKLGADKVRVKWPNDLYLQDRKLAGILVELTGKTGDAAQIVIGAGINMAMRRVEESVVNQGWITLQEAGINFDRNTLAA
MLIRELRAALELFEQEGLAPYLSRWEKLDNFINRPVKLIIGDKEIFGISRGIDKQGALLLEQDGIIKPWMGGEISLRSAE
K

>WP_040078677.1
MKDNTVPLKLIALLANGEFHSGEQLGETLGMSRAAINKHIQTLRDWGVDVFTVPGKGYSLPEPIQLLNAKQILGQLDGGS
VAVLPVIDSTNQYLLDRIGELKSGDVCIAEYQQAGRGRRGRKWFSPFGANLYLSMFWRLEQGPAAAIGLSLVIGIVMAEV
LRKLGADKVRVKWPNDLYLQDRKLAGILVELTGKTGDAAQIVIGAGINMAMRRVEESVVNQGWITLQEAGINLDRNTLAA
MLIRELRAALELFEQEGLAPYLSRWEKLDNFINRPVKLIIGDKEIFGISRGIDKQGALLLEQDGIIKPWMGGEISLRSAE
K

>WP_032182510.1
MKDNTVPLKLIALLANGEFHSGEQLGETLGMSRTAINKHIQTLRDWGVDVFTVPGKGYSLPEPIQLLNAKQILGQLDGGS
VAVLPVIDSTNQYLLDRIGELKSGDACIAEYQQAGRGRRGRKWFSPFGANLYLSMFWRLEQGPAAAIGLSLVIGIVMAEV
LRKLGADKVRVKWPNDLYLQDRKLAGILVELTGKTGDAAQIVIGAGINMAMRRVEESVVNQGWITLQEAGINLDRNTLAA
MLIRELRAALELFEQEGLAPYLSRWEKLDNFINRPVKLIIGDKEIFGISRGIDKQGALLLEQDGIIKPWMGGEISLRSAE
K

>WP_050488976.1
MKDNTVPLKLIALLANGEFHSGEQLGETLGMSRAAINKHIQTLRDWGVDVFTVPGKGYSLPEPIQLLNAEQILGQLDGGS
VAVLPVIDSTNQYLLDRIGELKSGDACVAEYQQAGRGRRGRKWFSPFGANLYLSMFWRLEQGPAAAIGLSLVIGIVMAEV
LRKLGADKVRVKWPNDLYLQDRKLAGILVELTGKTGDAAQIVIGAGINMAMRRVEESVVNQGWITLQEAGINLDRNTLAA
MLIRELRAALELFEQEGLAPYLSRWEKLDNFINRPVKLIIGDKEIFGISRGIDKQGALLLEQDGIIKPWMGGEISLRSAE
KKERGALAPLKIICVV

>WP_097332132.1
MKDNTVPLKLIALLANGEFHSGEQLGETLGMSRAAINKHIQTLRDWGVDVFTVPGKGYSLPEPIQLLNAKQILGQLDGGS
VAVLPVIDSTNQYLLDRIGELKSGDACIAEYQQAGRGRRGRKWFSPFGANLYLSMFWRLEQGPAAAIGLSLVIGIVMAEV
LRKLGADKVRVKWPNDLYLQDRKLAGILVELTGKTGDAAQIVIGAGINMAMHRVEESVVNQGWITLQEAGINLDRNTLAA
MLIRELRAALELFEQEGLAPYLSRWEKLDNFINRPVKLIIGDKEIFGISRGIDKQGALLLEQDGIIKPWMGGEISLRSAE
K

>WP_096855320.1
MKDNTVPLKLIALLANGKFHSGEQLGETLGMSRAAINKHIQTLRDWGVDVFTVPGKGYSLPEPIQLLNAKQILGQLDGGS
VAVLPVIDSTNQYLLDRIGELKSGDACIAEYQQAGRGRRGRKWFSPFGANLYLSMFWRLEQGPAAAIGLSLVIGIVMAEV
LRKLGADKVRVKWPNDLYLQDRKLAGILVELTGKTGDAAQIVIGAGINMAMRRVEESVVNQGWITLQEAGINLDRNTLAA
MLIRELRAALELFEQEGLAPYLSRWEKLDNFINRPVKLIIGDKEIFGISRGIDKQGALLLEQDGIIKPWMGGEISLRSAE
K

>WP_087896445.1
MKDNTVPLKLIALLANGEFHSGEQLGETLGMSRAAINKHIQTLRDWGVDVFTVPGKGYSLPEPIQLLNAKQILGQLDGGS
VAVLPVIDSTNQYLLDRIGELKSGDACIAEYQQAGRGRRGRKWFSPFGANLYLSMFWRLEQGPAAAIGLSLVIGIVMAEV
LRKLGADKVRVKWPNDLYLQDRKLAGILVELTGKTGDAAQIVIGAGINMAMRRVEESVVNQGWITLQEAGINLDRNTLAA
MLIRKLRAALELFEQEGLAPYLSRWEKLDNFINRPVKLIIGDKEIFGISRGIDKQGALLLEQDGIIKPWMGGEISLRSAE
K

>EIQ23277.1
MKDNTVPLKLIALLANGEFHSGEQLGETLGMSRAAINKHIQTLRDWGVDVFTVPGKGYSLPEPIQLLNAKQILGQLDGGS
VAVLPVIDSTNQYLLDRIGELKSGDACIAEYQQAGRGRRGRKWFSPFGANLYLSMFWRLEQGPAAAIGLSLVIGIVIAEV
LRKLGADKVRVKWPNDLYLQDRKLAGILVELTGKTGDAAQIVIGAGINMAMRRVEESVVNQGWITLQEAGINLDRNTLAA
MLIRELRAALELFEQEGLAPYLSRWEKLDNFINRPVKLIIGDKEIFGISRGIDKQGALLLEQDGIIKPWMGGEISLRSAE
K

>WP_085442874.1
MKDNTVPLKLIALLANGEFHSGEQLGETLGMSRAAINKHIQTLRDWGVDVFTVPGKGYSLPEPIQLLNAKQILGQLDGGS
VAVLPVIDSTNQYLLDRIGELKSGDACIAEYQQAGRGRRGRKWFSPFGANLYLSMFWRLEQGPAAAIGLSLVIGIVMAEV
LRKLGADKVRVKWPNDLYLQNRKLAGILVELTGKTGDAAQIVIGAGINMAMRRVEESVVNQGWITLQEAGINLDRNTLAA
MLIRELRAALELFEQEGLAPYLSRWEKLDNFINRPVKLIIGDKEIFGISRGIDKQGALLLEQDGIIKPWMGGEISLRSAE
K

>WP_044867664.1
MKDNTVPLKLIALLANGEFHSGEQFGETLGMSRAAINKHIQTLRDWGVDVFTVPGKGYSLPEPIQLLNAKQILGQLDGGS
VAVLPVIDSTNQYLLDRIGELKSGDACVAEYQQAGRGRRGRKWFSPFGANLYLSMFWRLEQGPAAAIGLSLVIGIVMAEV
LRKLGADKVRVKWPNDLYLQDRKLAGILVELTGKTGDAAQIVIGAGINMAMRRVEESVVNQGWITLQEAGINLDRNTLAA
MLIRELRAALELFEQEGLAPYLSRWEKLDNFINRPVKLIIGDKEIFGISRGIDKQGALLLEQDGIIKPWMGGEISLRSAE
K

>WP_032180871.1
MKDNTVPLKLIALLANGEFHSGEQLGETLGMSRAAINKHIQTLRDWGVDVFTVPGKGYSLPEPIQLLNAKQILGQLDGGS
VAVLPVIDSTNQYLLDRIGELKSGDACIAEYQQAGRGRRGRKWFSPFGANLYLSMFWRLEQGPAAAIGLSLVIGIVMAEV
LRKLGADKVRVKWPNDLYLQDRKLAGILVELTGKTGDAAQIVIGAGINMAMRRVEESVVNQGWITLQEAGINLDRNTLAA
MLIRELRAALKLFEQEGLAPYLSRWEKLDNFINRPVKLIIGDKEIFGISRGIDKQGALLLEQDGIIKPWMGGEISLRSAE
K

>WP_000654614.1
MKDNTVPLKLIALLANGEFHSGEQLGETLGMSRAAINKHIQTLRDWGVDVFTVPGKGYSLPEPIQLLNAEQILGQLDGGS
VAVLPVIDSTNQYLLDRIGELKSGDACVAEYQQAGRGRRGRKWFSPFGANLYLSMFWRLEQGPAAAIGLSLVIGIVMAEV
LRKLGADKVRVKWPNDLYLQDRKLAGILVELTGKTGDAAQIVIGAGINMAMRRVEESVVNQGWITLQEAGINLDRNTLAA
MLIRELRAALELFEQEGLAPYLSRWEKLDNFINRPVKLIIGDKEIFGISRGIDKQGALLLEQDGIIKPWMGGEISLRSAE
K

>WP_000654610.1
MKDNTVPLKLIALLANGEFHSGEQLGETLGMSRAAINKHIQTLRDWGVDVFTVPGKGYSLPEPIQLLNAEQILGQLDGGS
VAVLPVIDSTNQYLLDRIGELKSGDACIAEYQQAGRGRRGRKWFSPFGANLYLSMFWRLEQGPAAAIGLSLVIGIVMAEV
LRKLGADKVRVKWPNDLYLQDRKLAGILVELTGKTGDAAQIVIGAGINMAMRRVEESVVNQGWITLQEAGINLDRNTLAA
MLIRELRAALELFEQEGLAPYLSRWEKLDNFINRPVKLIIGDKEIFGISRGIDKQGALLLEQDGIIKPWMGGEISLRSAE
K

>AEP13897.1
MVKDNTVPLKLIALLANGEFHSGEQLGETLGMSRAAINKHIQTLRDWGVDVFTVPGKGYSLPEPIQLLNAKQILGQLDGG
SVAVLPVIDSTNQYLLDRIGELKSGDACIAEYQQAGRGRRGRKWFSPFGANLYLSMFWRLEQGPAAAIGLSLVIGIVMAE
VLRKLGADKVRVKWPNDLYLQDRKLAGILVELTGKTGDAAQIVIGAGINMAMRRVEESVVNQGWITLQEAGINLDRNTLA
AMLIRELRAALELFEQEGLAPYLSRWEKLDNFINRPVKLIIGDKEIFGISRGIDKQGALLLEQDGIIKPWMGGEISLRSA
EK

>WP_000654635.1
MKDNTVPLKLIALLANGEFHSGEQLGETLGMSRAAINKHIQTLRDWGVDVFTVPSKGYSLPEPIQLLNAKQILGQLDGGS
VAVLPVIDSTNQYLLDRIGELKSGDACIAEYQQAGRGRRGRKWFSPFGANLYLSMFWRLEQGPAAAIGLSLVIGIVMAEV
LRKLGADKVRVKWPNDLYLQDRKLAGILVELTGKTGDAAQIVIGAGINMAMRRVEESVVNQGWITLQEAGINLDRNTLAA
MLIRELRAALELFEQEGLAPYLSRWEKLDNFINRPVKLIIGDKEIFGISRGIDKQGALLLEQDGIIKPWMGGEISLRSAE
K

>WP_000654628.1
MKDNTVPLKLIALLANGEFHSGEQLGETLGMSRAAINKHIQTLRDWGVDVFTVPGKGYSLPEPIQLLNAKQILGQLDGGS
VAVLPVIDSTNQYLLDRIGELKSGDACIAEYQQAGRGRRGRKWFSPFGANLYLSIFWRLEQGPAAAIGLSLVIGIVMAEV
LRKLGADKVRVKWPNDLYLQDRKLAGILVELTGKTGDAAQIVIGAGINMAMRRVEESVVNQGWITLQEAGINLDRNTLAA
MLIRELRAALELFEQEGLAPYLSRWEKLDNFINRPVKLIIGDKEIFGISRGIDKQGALLLEQDGIIKPWMGGEISLRSAE
K

>WP_099490887.1
MKDNTVPLKLIALLANGEFHSGEQLGETLGMSRAAINKHIQTLRDWGVDVFTVPGKGYSLPEPIQLLNAEQILGQLDGGS
VAVLPVIDSTNQYLLDRIGELKSGDACVAEYQQAGRGRRGRKWFSPFGANLYLSMFWRLEQGPAAAIGLSLVVGIVMAEV
LRKLGADKVRVKWPNDLYLQDRKLAGILVELTGKTGDAAQIVIGAGINMAMRRVEESVVNQGWITLQEAGINLDRNTLAA
MLIRELRAALELFEQEGLAPYLSRWEKLDNFINRPVKLIIGDKEIFGISRGIDKQGALLLEQDGIIKPWMGGEISLRSAE
K

>WP_096324748.1
MKDNTVPLKLIALLANGEFHSGEQLGETLGMSRAAINKHIQTLRDWGVDVFTVPGKGYSLPEPIQLLNAXQILGQLDGGS
VAVLPVIDSTNQYLLDRIGELKSGDACIAEYQQAGRGRRGRKWFSPFGANLYLSMFWRLEQGPAAAIGLSLVIGIVMAEV
LRKLGADKVRVKWPNDLYLQDRKLAGILVELTGKTGDAAQIVIGAGINMAMRRVEESVVNQGWITLQEAGINLDRNTLAA
MLIRELRAALELFEQEGLAPYLSRWEKLDNFINRPVKLIIGDKEIFGISRGIDKQGALLLEQDGIIKPWMGGEISLRSAE
K

>WP_089659921.1
MKDNTVPLKLIALLANGEFHSGEQLGETLGMSRAAINKHIQILRDWGVDVFTVPGKGYSLPEPIQLLNAKQILGQLDGGS
VAVLPVIDSTNQYLLDRIGELKSGDACIAEYQQAGRGRRGRKWFSPFGANLYLSMFWRLEQGPAAAIGLSLVIGIVMAEV
LRKLGADKVRVKWPNDLYLQDRKLAGILVELTGKTGDAAQIVIGAGINMAMRRVEESVVNQGWITLQEAGINLDRNTLAA
MLIRELRAALELFEQEGLAPYLSRWEKLDNFINRPVKLIIGDKEIFGISRGIDKQGALLLEQDGIIKPWMGGEISLRSAE
K

>WP_053893745.1
MKDNTVPLKLIALLANGEFHSGEQLGETLGMSRAAINKHIQTLRDWGVDVFAVPGKGYSLPEPIQLLNAKQILGQLDGGS
VAVLPVIDSTNQYLLDRIGELKSGDACIAEYQQAGRGRRGRKWFSPFGANLYLSMFWRLEQGPAAAIGLSLVIGIVMAEV
LRKLGADKVRVKWPNDLYLQDRKLAGILVELTGKTGDAAQIVIGAGINMAMRRVEESVVNQGWITLQEAGINLDRNTLAA
MLIRELRAALELFEQEGLAPYLSRWEKLDNFINRPVKLIIGDKEIFGISRGIDKQGALLLEQDGIIKPWMGGEISLRSAE
K

>WP_001644287.1
MKDNTVPLKLIALLANGEFHSGEQLGETLGMSRAAINKHIQTLRDWGVDVFTVPGKGYSLPEPIQLLNAKQILGQLDGGS
VAVLPVIDSTNQYLLDRIGELKSGDACIAEYQQAGRGRRGRKWFSPFGANLYLSMFWRLEQGPAAAIGLSLVIGIVMAEV
LRKLGADKVRVKWPNDLYLQDRKLAGILVELTGKTGDAAQIVIGAGINMAMRRVEERVVNQGWITLQEAGINLDRNTLAA
MLIRELRAALELFEQEGLAPYLSRWEKLDNFINRPVKLIIGDKEIFGISRGIDKQGALLLEQDGIIKPWMGGEISLRSAE
K

>WP_072805230.1
MKDNTVPLKLIALLANGEFHSGEQLGETLGMSRAAINKHIQTLRDWGVDVFTVPGKGYSLPEPIQLLNAKQILDQLDGGS
VAVLPVIDSTNQYLLDRIGELKSGDACIAEYQQAGRGRRGRKWFSPFGANLYLSMFWRLEQGPAAAIGLSLVIGIVMAEV
LRKLGADKVRVKWPNDLYLQDRKLAGILVELTGKTGDAAQIVIGAGINMAMRRVEESVVNQGWITLQEAGINLDRNTLAA
MLIRELRAALELFEQEGLAPYLSRWEKLDNFINRPVKLIIGDKEIFGISRGIDKQGALLLEQDGIIKPWMGGEISLRSAE
K

>WP_061359815.1
MKDNTVPLKLIALLANGEFHSGEQLGETLGMSRAAINKHIQTLRDWGVDVFTVPGKGYSLPESIQLLNAKQILGQLDGGS
VAVLPVIDSTNQYLLDRIGELKSGDACIAEYQQAGRGRRGRKWFSPFGANLYLSMFWRLEQGPAAAIGLSLVIGIVMAEV
LRKLGADKVRVKWPNDLYLQDRKLAGILVELTGKTGDAAQIVIGAGINMAMRRVEESVVNQGWITLQEAGINLDRNTLAA
MLIRELRAALELFEQEGLAPYLSRWEKLDNFINRPVKLIIGDKEIFGISRGIDKQGALLLEQDGIIKPWMGGEISLRSAE
K

>WP_048266996.1
MKDNTVPLKLIALLANGEFHSGEQLGETLGMSRAAINKHIQTLRDWGVDVFTVPGKGYSLPEPIQLLNAKQILGQLDGGS
VAVLPVIDSTNQYLLDRIGELKSGDACIAEYQQAGRGRRGRKWFSPFGANLYLSMFWRLEQGPAAAIGLSLVIGIVMAEV
LRKLGADKVRVKWPNDLYLQDRKLAGILVELTGKTGDAAQIVIGAGINMAMRRVEESVVNQGWITLQEAGINLDRNTLAA
MLIRELRAALELFEQEGLAPYLSRWEKLDNFINRPVKLIIGDKEIFGISRGIDKQGALLLEQDGIIKSWMGGEISLRSAE
K

>WP_032359983.1
MKDNTVPMKLIALLANGEFHSGEQLGETLGMSRAAINKHIQTLRDWGVDVFTVPGKGYSLPEPIQLLNAEQILGQLDGGS
VAVLPVIDSTNQYLLDRIGELKSGDACVAEYQQAGRGRRGRKWFSPFGANLYLSMFWRLEQGPAAAIGLSLVIGIVMAEV
LRKLGADKVRVKWPNDLYLQDRKLAGILVELTGKTGDAAQIVIGAGINMAMRRVEESVVNQGWITLQEAGINLDRNTLAA
MLIRELRAALELFEQEGLAPYLSRWEKLDNFINRPVKLIIGDKEIFGISRGIDKQGALLLEQDGIIKPWMGGEISLRSAE
K

>WP_032208623.1
MKDNTVPLKLIALLANGEFHSGEQLGETLGMSRAAINKHIQTLRDWGVDVFTVPGKGYSLPEPIQLLNAEQILGQLDGGS
VAVMPVIDSTNQYLLDRIGELKSGDACVAEYQQAGRGRRGRKWFSPFGANLYLSMFWRLEQGPAAAIGLSLVIGIVMAEV
LRKLGADKVRVKWPNDLYLQDRKLAGILVELTGKTGDAAQIVIGAGINMAMRRVEESVVNQGWITLQEAGINLDRNTLAA
MLIRELRAALELFEQEGLAPYLSRWEKLDNFINRPVKLIIGDKEIFGISRGIDKQGALLLEQDGIIKPWMGGEISLRSAE
K

>WP_097478211.1
MKDNTVPLKLIALLANGEFHSGEQLGETLGMSRAAINKHIQTLRDWGVDVFTVPGKGYSLPEPIQLLNAEQILGQLDGGS
VAVLPVIDSTNQYLLDRIGELKSGDACVAEYQQAGRGRRGRKWFSPFGANLYLSMFWRLEQGPAAAIGLSLVIGIVMAEV
LRKLGADKVRVKWPNDLYLQDRKLAGILVELTGKTGDAAQIVIGAGINMAMRRVEESVVNQGWITLQEAGINLDRNTLAS
MLIRELRAALELFEQEGLAPYLSRWEKLDNFINRPVKLIIGDKEIFGISRGIDKQGALLLEQDGIIKPWMGGEISLRSAE
K

>WP_096938381.1
MKDNTVPLKLIALLANGEFHSGEQLGETLGMSRAAINKHIQTLRDWGVDVFTVPGKGYSLPEPIQLLNAEQILGQLDGGS
VAVLPVIDSTNQYLLDRIGELKSGDACVAEYQQAGRGRRGRKWFSPFGANLYLSMFWRLEQGPAAAIGLSLVIGIVMAEV
LRKLGSDKVRVKWPNDLYLQDRKLAGILVELTGKTGDAAQIVIGAGINMAMRRVEESVVNQGWITLQEAGINLDRNTLAA
MLIRELRAALELFEQEGLAPYLSRWEKLDNFINRPVKLIIGDKEIFGISRGIDKQGALLLEQDGIIKPWMGGEISLRSAE
K

>WP_089584248.1
MKDNTVPLKLIALLANGEFHSGEQLGETLGMSRAAINKHIQTLRDWGVDVFTVPGKGYSLPEPIQLLNAKQILGQLDGGS
VAVLPVIDSTNQYLLDRIGELKSGDACIAEYQQAGRGRRGRKWFSPFGANLYLSMFWRLEQGPAAAIGLSLVIGIVMAEV
LRKLGADKVRVKWPNDLYLQDRKLAGILVELTGKTGDAAQIVIGAGINMAMRRVEESVVNQGWITLQEAGINLDRNTLAA
MLIRELRAALELFEQEGLAPYLSRWEKLDNFINRPVKLIIGDKEIFGISRGIDKQGALLLEQDRIIKPWMGGEISLRSAE
K

>WP_074573965.1
MKDNTVPLKLIALLANGEFHSGEQLGETLGMSRAAINKHIQTLRDWGVDVFTVPGKGYSLPEPIQLLNAKQILGQLDGGS
VAVLPVIDSTNQYLLDRIGELKSGDACIAEYQQAGRGRRGRKWFSPFGANLYLSMFWRLEQGPAAAIGLSLVIGIVMAEV
LRKLGADKVRVKWPNDLYLQDRKLAGILVELTGKTGDAAQIVIGAGINMAMRRVEESVVNQGWITLQEAGINLDRNTLAA
MLICELRAALELFEQEGLAPYLSRWEKLDNFINRPVKLIIGDKEIFGISRGIDKQGALLLEQDGIIKPWMGGEISLRSAE
K

>WP_063115873.1
MKDNTVPLKLIALLANGEFHSGEQLGETLGMSRAAINKHIQTLRDWGVDVFTVPGKGYSLPEPIQLLNAEQILGQLDGGS
VAVLPVIDSTNQYLLDRIGELKSGDACVAEYQQAGRGRRGRKWFSPFGANLYLSMFWRLEQGPAAAIGLSLVIGIVMAEV
LRKLGADKVRVKWPNDLYLQDRKLAGILVELTGKTGDAAQIVIGAGINMAMRRVEESVVNQGWITLQEAGINLDRNTLAA
MLIRELRAALELFEQEGLAPYLSRWEKLDNFINRPVKLIIGDREIFGISRGIDKQGALLLEQDGIIKPWMGGEISLRSAE
K

>WP_053290085.1
MKDNTVPLKLIALLANGEFHSGEQLGETLGMSRAAINKHIQTLRDWGVDVFTVPGKGYSLPEPIQLLNAEQILGQLDGGS
VSVLPVIDSTNQYLLDRIGELKSGDACVAEYQQAGRGRRGRKWFSPFGANLYLSMFWRLEQGPAAAIGLSLVIGIVMAEV
LRKLGADKVRVKWPNDLYLQDRKLAGILVELTGKTGDAAQIVIGAGINMAMRRVEESVVNQGWITLQEAGINLDRNTLAA
MLIRELRAALELFEQEGLAPYLSRWEKLDNFINRPVKLIIGDKEIFGISRGIDKQGALLLEQDGIIKPWMGGEISLRSAE
K

>WP_000654618.1
MKDNTVPLKLIALLANGEFHSGEQLGETLGMSRAAINKHIQTLRDWGVDVFTVPGKGYSLPEPIQLLNAEQILGQLDGGS
VTVLPVIDSTNQYLLDRIGELKSGDACVAEYQQAGRGRRGRKWFSPFGANLYLSMFWRLEQGPAAAIGLSLVIGIVMAEV
LRKLGADKVRVKWPNDLYLQDRKLAGILVELTGKTGDAAQIVIGAGINMAMRRVEESVVNQGWITLQEAGINLDRNTLAA
MLIRELRAALELFEQEGLAPYLSRWEKLDNFINRPVKLIIGDKEIFGISRGIDKQGALLLEQDGIIKPWMGGEISLRSAE
K

>WP_046881014.1
MKDNTVPLKVIALLANGEFHSGEQLGETLGMSRAAINKHIQTLRDWGVDVFTVPGKGYSLPEPIQLLNAEQILGQLDGGS
VAVLPVIDSTNQYLLDRIGELKSGDACVAEYQQAGRGRRGRKWFSPFGANLYLSMFWRLEQGPAAAIGLSLVIGIVMAEV
LRKLGADKVRVKWPNDLYLQDRKLAGILVELTGKTGDAAQIVIGAGINMAMRRVEESVVNQGWITLQEAGINLDRNTLAA
MLIRELRAALELFEQEGLAPYLSRWEKLDNFINRPVKLIIGDKEIFGISRGIDKQGALLLEQDGIIKPWMGGEISLRSAE
K

>WP_032279245.1
MKDNTVPLKLIALLANGEFHSGEQLGETLRMSRAAINKHIQTLRDWGVDVFTVPGKGYSLPEPIQLLNAKQILGQLDGGS
VAVLPVIDSTNQYLLDRIGELKSGDACIAEYQQAGRGRRGRKWFSPFGANLYLSMFWRLEQGPAAAIGLSLVIGIVMAEV
LRKLGADKVRVKWPNDLYLQDRKLAGILVELTGKTGDAAQIVIGAGINMAMRRVEESVVNQGWITLQEAGINLDRNTLAA
MLIRELRAALELFEQEGLAPYLSRWEKLDNFINRPVKLIIGDKEIFGISRGIDKQGALLLEQDGIIKPWMGGEISLRSAE
K

>EHV51195.1
MKDNTVPLKLIALLANGEFHSGEQLGETLGMSRAAINKHIQTLRDWGVDVFTVPGKGYSLPEPIQLLNAKQILGQLDGGS
VAVLPVIDSTNQYLLDRIGELKSGDACIAEYQQAGRGRRGRKWFSPFGANLYLSMFWRLEQGPAAAIGLSLVIGIVMAEV
LRKLGADKVRVKWPNDLYLQDRKLAGILVELTGKTGDAAQIVIGAGINMAMRRVEESVVNQGWITLQEAGIYLDRNTLAA
MLIRELRAALELFEQEGLAPYLSRWEKLDNFINRPVKLIIGDKEIFGISRGIDKQGALLLEQDGIIKPWMGGEISLRSAE
K

>WP_097496933.1
MKDNTVPLKLIALLANGEFHSGEQLGETLGMSRAAINKHIQTLRDWGVDVFTVPGKGYSLPEPIQLLNAEQILGQLDGGS
VAVLPVIDSTNQYLLDRIGELKSGDACVAEYQQAGRGRRGRKWFSPFGANLYLSMFWRLEQGPAAAIGLSLVIGIVMAEV
LRKLGADKVRVKWPNDLYLQDRKLAGILVELTGKTGDAAQIVIGAGINMAMRRVEESVVNQGWITLQEAGINLDRNSLAA
MLIRELRAALELFEQEGLAPYLSRWEKLDNFINRPVKLIIGDKEIFGISRGIDKQGALLLEQDGIIKPWMGGEISLRSAE
K

>WP_096940794.1
MKDNTVPLKLIALLANGEFHSGEQLGETLGMSRAAINKHIQTLRDWGVDVFTVPGKGYSLPEPIQLLNAEQILGQLDGGS
VAVLPVIDSTNQYLLDRIGELKSGDACVAEYQQAGRGRRGRKWFSPFGANLYLSMFWRLEQGPAAAIGLSLVIGIVMAEV
LRKLGADKVRVKWPNDLYLQDRKLAGILVELTGKTGDAAQIVIGAGINMAMRRVEESVVNQGWITLQEAGINLDRNTLAA
MLIRELRAALELFEQEGLAPYLSRWEKLDNFINRPVKLIIGDKEIFGIARGIDKQGALLLEQDGIIKPWMGGEISLRSAE
K

>WP_089583735.1
MKDNTVPLKLIALLANGEFHSGEQLGETLGMSRAAINKHIQTLRDWGVDVFTVPGKGYSLPEPIQLLNAEQILGQLDGGS
VAVLPVIDSTNQYLLDRIGELKSGDACVAEYQQAGRGRRGRKWFSPFGANLYLSMFWRLEQGPAAAIGLSLVIGIMMAEV
LRKLGADKVRVKWPNDLYLQDRKLAGILVELTGKTGDAAQIVIGAGINMAMRRVEESVVNQGWITLQEAGINLDRNTLAA
MLIRELRAALELFEQEGLAPYLSRWEKLDNFINRPVKLIIGDKEIFGISRGIDKQGALLLEQDGIIKPWMGGEISLRSAE
K

>WP_088224566.1
MKDNTVPLKLIALLANGEFHSGEQLGETLGMSRAAINKHIQTLRDWGVDVFTVPGKGYSLPEPIQLLNAEQILGQLDGGS
VAVLPVIDSTNQYLLDRIGELKSGDACVAEYQQAGRGRRGRKWFSPFGANLYLSMFWRLEQGPAAAIGLSLVIGIVMAEV
LRKLGADKVRVKWPNDLYLQDRKLAGILVELTGKTGDAAQIVIGAGINMAMRRVEESVVNQGWITLQEAGINLDRNTLAA
MLIRELRAALELFEQEGLAPYLSRWEKLDNFINRPVKLIIGDKDIFGISRGIDKQGALLLEQDGIIKPWMGGEISLRSAE
K

>WP_087614064.1
MKDNTVPLKLIALLANGEFHSGEQLGETLGMSRAAINKHIQTLRDWGVDVFTVPGKGYSLPEPIQLLNAEQILGQLDGGS
VAVLPVIDSTNQYLLDRIGELKSGDACVAEYQQAGRGRRGRKWFSPFGANLYLSMFWRLEQGPAAAIGLSLVIGIVMAEV
LRKLGADKVRVKWPNDLYLQDRKLAGILVELTGKTGDAAQIVIGAGINMAMRRVEESVVNQGWITLQEAGINLDRNTLAA
MLIRELRAALELFEQEGLAPYLSRWEKLDNFINRPVKLIIGDKEIFGFSRGIDKQGALLLEQDGIIKPWMGGEISLRSAE
K

>WP_000654626.1
MKDNTVPLKLIALLANGEFHSGEQLGETLGMSRAAINKHIQTLRDWGVDVFTVPGKGYSLPEPIQLLNAEQILSQLDGGS
VAVLPVIDSTNQYLLDRIGELKSGDACVAEYQQAGRGRRGRKWFSPFGANLYLSMFWRLEQGPAAAIGLSLVIGIVMAEV
LRKLGADKVRVKWPNDLYLQDRKLAGILVELTGKTGDAAQIVIGAGINMAMRRVEESVVNQGWITLQEAGINLDRNTLAA
MLIRELRAALELFEQEGLAPYLSRWEKLDNFINRPVKLIIGDKEIFGISRGIDKQGALLLEQDGIIKPWMGGEISLRSAE
K

>WP_075335694.1
MKDNTVPLKLIALLANGEFHSGEQLGETLGMSRAAINKHIQTLRDWGVDVFTVPGKGYSLPEPIQLLNAEQILGQLDGGS
VAVLPVIDSTNQYLLDRIGELKSGDACVAEYQQAGRGRRGRKWFSPFGANLYLSMFWRLEQGPAAAIGLSLVIGIVMAEV
LRKLGADKVRVKWPNDLYLQDRKLAGILVELTGKTGDAAQIVIGAGINMAMRRVEESVVNQGWITLQEAGINLDRNTLAA
MLIRELRAALELFEQEGLAPYLSRWEKLDNFINRPVKLIIGDKEIFGISRGIDKQGALLLEQDGIIEPWMGGEISLRSAE
K

>WP_052908044.1
MKDNTVPLKLIALLANGEFHSGEQLGETLGMSRAAINKHIQTLRDWGVDVFTVPGKGYSLPEPIQLLNAEQILGQLDGGS
VAVLPVIDSTNQYLLDRIGELKSGDACVAEYQQAGRGRRGRKWFSPFGANLYLSMFWRLEQGPAAAIGLSLVIGIVMAEV
LRKLGADKVRVKWPNDLYLQDRKLAGILVELTGKTGDAAQIVIGAGINMAMRRVEESVVNQGWITLQKAGINLDRNTLAA
MLIRELRAALELFEQEGLAPYLSRWEKLDNFINRPVKLIIGDKEIFGISRGIDKQGALLLEQDGIIKPWMGGEISLRSAE
K

>WP_024226682.1
MKDNTVPLKLIALLANGEFHSGEQLGETLGMSRAAINKHIQTLRDWGVDVFTVPGKGYNLPEPIQLLNAEQILGQLDGGS
VAVLPVIDSTNQYLLDRIGELKSGDACVAEYQQAGRGRRGRKWFSPFGANLYLSMFWRLEQGPAAAIGLSLVIGIVMAEV
LRKLGADKVRVKWPNDLYLQDRKLAGILVELTGKTGDAAQIVIGAGINMAMRRVEESVVNQGWITLQEAGINLDRNTLAA
MLIRELRAALELFEQEGLAPYLSRWEKLDNFINRPVKLIIGDKEIFGISRGIDKQGALLLEQDGIIKPWMGGEISLRSAE
K

>WP_042002858.1
MKDNTVPLKLIALLANGEFHSGEQLGETLGMSRAAINKHIQTLRDWGVDVFTVPGKGYSLPEPIQLLNAEQILSQLDGGS
VAVLPVIDSTNQYLLDRIGELKSGDACIAEYQQAGRGRRGRKWFSPFGANLYLSMFWRLEQGPAAAIGLSLVIGIVMAEV
LRKLGADKVRVKWPNDLYLQDRKLAGILVELTGKTGDAAQIVIGAGINMAMRRVEESVVNQGWITLQEAGINLDRNTLAA
MLIRELRAALELFEQEGLAPYLSRWEKLDNFINRPVKLIIGDKEIFGISRGIDKQGALLLEQDGIIKPWMGGEISLRSAE
K

>WP_000654608.1
MKDNTVPLKLIALLANGEFHSGEQLGETLGMSRAAINKHIQTLRDWGVDVFTVPGKGYSLPEPIQLLNAEQILGQLDGGS
VAVLPVIDSTNQFLLDRIGELKSGDACVAEYQQAGRGRRGRKWFSPFGANLYLSMFWRLEQGPAAAIGLSLVIGIVMAEV
LRKLGADKVRVKWPNDLYLQDRKLAGILVELTGKTGDAAQIVIGAGINMAMRRVEESVVNQGWITLQEAGINLDRNTLAA
MLIRELRAALELFEQEGLAPYLSRWEKLDNFINRPVKLIIGDKEIFGISRGIDKQGALLLEQDGIIKPWMGGEISLRSAE
K

>WP_032241108.1
MKDNTVPLKLIALLANGEFHSGEQLGETLGMSRAAINKHIQTLRDWSVDVFTVPGKGYSLPEPIQLLNAEQILGQLDGGS
VAVLPVIDSTNQYLLDRIGELKSGDACVAEYQQAGRGRRGRKWFSPFGANLYLSMFWRLEQGPAAAIGLSLVIGIVMAEV
LRKLGADKVRVKWPNDLYLQDRKLAGILVELTGKTGDAAQIVIGAGINMAMRRVEESVVNQGWITLQEAGINLDRNTLAA
MLIRELRAALELFEQEGLAPYLSRWEKLDNFINRPVKLIIGDKEIFGISRGIDKQGALLLEQDGIIKPWMGGEISLRSAE
K

>WP_001610946.1
MKDNTVPLKLIALLANGEFHSGEQLGETLGMSRAAINKHIQTLRDWGVDVFTVPGKGYSLPEPIQLLNAEQILGQLDGGS
VAVLPVIDSTNQYLLDRIGELKSGDACVAEYQQAGRGRRGRKWFSPFGANLYLSMFWRLEQGPAAAIGLSLVIGIVMAEV
LRKLGADKVRVKWPNDLYLQDRKLAGIIVELTGKTGDAAQIVIGAGINMAMRRVEESVVNQGWITLQEAGINLDRNTLAA
MLIRELRAALELFEQEGLAPYLSRWEKLDNFINRPVKLIIGDKEIFGISRGIDKQGALLLEQDGIIKPWMGGEISLRSAE
K

>WP_000654621.1
MKDNTVPLKLIALLANGEFHSGEQLGETLGMSRAAINKHIQTLRDWGVDVFTVPGKGYSLPEPIQLLNAEQILGQLDGSS
VAVLPVIDSTNQYLLDRIGELKSGDACVAEYQQAGRGRRGRKWFSPFGANLYLSMFWRLEQGPAAAIGLSLVIGIVMAEV
LRKLGADKVRVKWPNDLYLQDRKLAGILVELTGKTGDAAQIVIGAGINMAMRRVEESVVNQGWITLQEAGINLDRNTLAA
MLIRELRAALELFEQEGLAPYLSRWEKLDNFINRPVKLIIGDKEIFGISRGIDKQGALLLEQDGIIKPWMGGEISLRSAE
K

>WP_106504708.1
MKDNTVPLKLIALLANGEFHSGEQLGETLGMSRAAINKHIQTLRDWGVDVFTVPGKGYSLPEPIQLLTAEQILGQLDGGS
VAVLPVIDSTNQYLLDRIGELKSGDACVAEYQQAGRGRRGRKWFSPFGANLYLSMFWRLEQGPAAAIGLSLVIGIVMAEV
LRKLGADKVRVKWPNDLYLQDRKLAGILVELTGKTGDAAQIVIGAGINMAMRRVEESVVNQGWITLQEAGINLDRNTLAA
MLIRELRAALELFEQEGLAPYLSRWEKLDNFINRPVKLIIGDKEIFGISRGIDKQGALLLEQDGIIKPWMGGEISLRSAE
K

>WP_096945057.1
MKDNTVPLKLIALLANGEFHSGEQLGETLGMSRAAINKHIQTLRDWGVDVFTVPGKGYSLPEPIQLLNAEQILGQMDGGS
VTVLPVIDSTNQYLLDRIGELKSGDACVAEYQQAGRGRRGRKWFSPFGANLYLSMFWRLEQGPAAAIGLSLVIGIVMAEV
LRKLGADKVRVKWPNDLYLQDRKLAGILVELTGKTGDAAQIVIGAGINMAMRRVEESVVNQGWITLQEAGINLDRNTLAA
MLIRELRAALELFEQEGLAPYLSRWEKLDNFINRPVKLIIGDKEIFGISRGIDKQGALLLEQDGIIKPWMGGEISLRSAE
K

>WP_085438605.1
MKDNTVPLKLIALLANGEFHSGEQLGETLGMSRAAINKHIQTLRDWGVDVFTVPGKGYSLPEPIQLLNAKQILGQLDGGS
VAVLPVIDSTNQYLLDRIGELKSGDACIAEYQQAGRGRRGRKWFSPFGANLYLSIFWRLEQGPAAAIGLSLVIGIVMAEV
LRKLGADKVRVKWPNDLYLQDRKLAGILVELTGKTGDAAQIVIGAGINMAMRRVEESVVNQGWITLQEAGINLDRNMLAA
MLIRELRAALELFEQEGLAPYLSRWEKLDNFINRPVKLIIGDKEIFGISRGIDKQGALLLEQDGIIKPWMGGEISLRSAE
K

>WP_061348887.1
MKDNTVPLKLIALLANGEFHSGEQLGETLGMSRAAINKHIQTLRDWGFDVFTVPGKGYSLPEPIQLLNAEQILGQLDGGS
VAVLPVIDSTNQYLLDRIGELKSGDACVAEYQQAGRGRRGRKWFSPFGANLYLSMFWRLEQGPAAAIGLSLVIGIVMAEV
LRKLGADKVRVKWPNDLYLQDRKLAGILVELTGKTGDAAQIVIGAGINMAMRRVEESVVNQGWITLQEAGINLDRNTLAA
MLIRELRAALELFEQEGLAPYLSRWEKLDNFINRPVKLIIGDKEIFGISRGIDKQGALLLEQDGIIKPWMGGEISLRSAE
K

>WP_032208772.1
MKDNTVPLKLIALLANGEFHSGEQLGETLGMSRAAINKHIQTLRDWGVDVFTVPGKGYSLPEPIQLLNAKQILGQLDGGS
VAVLPVIDSTNQYLLDRIGELKSGDACIAEYQQAGRGRRGRKWFSPFGANLYLSIFWRLEQGPAAAIGLSLVIGIVMAEV
LRKLGADKVRVKWPNDLYLQDRKLAGILVELTGKTGDAAQIVIGAGINMAMRRVEESVVNQGWITLQEAGINLDRNTLAA
MLIRELRAALELFEQEGLAPYLPRWEKLDNFINRPVKLIIGDKEIFGISRGIDKQGALLLEQDGIIKPWMGGEISLRSAE
K

>WP_000654616.1
MKDNTVPLKLIALLANGEFHSGEQLGETLGMSRAAINKHIQTLRDWGVDVFTVPGKGYSLPEPIQLLNAEQILGQLDGGS
VAVLPVIDSTNQYLLDRIGELKSGDACVAEYQQAGRGRRGRTWFSPFGANLYLSMFWRLEQGPAAAIGLSLVIGIVMAEV
LRKLGADKVRVKWPNDLYLQDRKLAGILVELTGKTGDAAQIVIGAGINMAMRRVEESVVNQGWITLQEAGINLDRNTLAA
MLIRELRAALELFEQEGLAPYLSRWEKLDNFINRPVKLIIGDKEIFGISRGIDKQGALLLEQDGIIKPWMGGEISLRSAE
K

>WP_021293184.1
MKDNTVPLKLIALLANGEFHSGEQLGETLGMSRAAINKHIQTLRDWGVDVFTVPGKGYSLPEPIQLLNAEQILGQLDGGS
VAVLPVIDSTNQYLLDRIGELKSGDACVAEYQQAGRGRRGRKWFSPFGANLYLSMFWRLEQGPAAAIGLSLVTGIVMAEV
LRKLGADKVRVKWPNDLYLQDRKLAGILVELTGKTGDAAQIVIGAGINMAMRRVEESVVNQGWITLQEAGINLDRNTLAA
MLIRELRAALELFEQEGLAPYLSRWEKLDNFINRPVKLIIGDKEIFGISRGIDKQGALLLEQDGIIKPWMGGEISLRSAE
K

>WP_000654611.1
MKDNTVPLKLIALLANGEFHSGEQLGETLGMSRAAINKHIQTLRDWGVDVFTVPGKGYSLPEPIQLLNAEQILGQLDGGS
VAVLPVIDSTNQYLLDRIGELKSGDACVAEYQQAGRGRRGRKWFSPFGANLYLSMFWRLEQGPAAAIGLSLVIGIAMAEV
LRKLGADKVRVKWPNDLYLQDRKLAGILVELTGKTGDAAQIVIGAGINMAMRRVEESVVNQGWITLQEAGINLDRNTLAA
MLIRELRAALELFEQEGLAPYLSRWEKLDNFINRPVKLIIGDKEIFGISRGIDKQGALLLEQDGIIKPWMGGEISLRSAE
K

>WP_097453979.1
MKDNTVPLKLIALLANGEFHSGEQLGETLGMSRAAINKHIQTLRDWGVDVFTVPGKGYSLPEPIQLLNAEQILGQLDGGS
VAVLPVIDSTNQYLLDRIGELKSGDACVAEYQQAGRGRRGRKWFSPFGANLYLSMFWRLEQGPAAAIGLSLVIGIVMAEV
LRKLGADKVRVKWPNDLYLQDRKLAGILVELTGKTGDAAQIVIGAGINMAMRRVEESVVNQGWITLQEAGINLDRNTLAA
MLIRELRAELELFEQEGLAPYLSRWEKLDNFINRPVKLIIGDKEIFGISRGIDKQGALLLEQDGIIKPWMGGEISLRSAE
K

>WP_089602438.1
MKDNTVPLKLIALLANGEFHSGEQLGETLGMSRAAINKHIQTLRDWGVDVFTVPGKGYSLPEPIQLLNAEQILGQLDGGS
VAVLPVIDSTNQYLLDRIGELKSGDACVAEYQQAGRGRRGRKWFSPFGANLYLSMFWRLEQGPAAAIGLSLVIGIVMAEV
LRKLGADKVRVKWPNDLYLQDRKLAGILVELTCKTGDAAQIVIGAGINMAMRRVEESVVNQGWITLQEAGINLDRNTLAA
MLIRELRAALELFEQEGLAPYLSRWEKLDNFINRPVKLIIGDKEIFGISRGIDKQGALLLEQDGIIKPWMGGEISLRSAE
K

>WP_087905921.1
MKDNTVPLKLIALLANGEFHSGEQLGETLGMSRAAINKHIQTLRDWGVDVFTVPGKGYSLPAPIQLLNAEQILGQLDGGS
VAVLPVIDSTNQYLLDRIGELKSGDACVAEYQQAGRGRRGRKWFSPFGANLYLSMFWRLEQGPAAAIGLSLVIGIVMAEV
LRKLGADKVRVKWPNDLYLQDRKLAGILVELTGKTGDAAQIVIGAGINMAMRRVEESVVNQGWITLQEAGINLDRNTLAA
MLIRELRAALELFEQEGLAPYLSRWEKLDNFINRPVKLIIGDKEIFGISRGIDKQGALLLEQDGIIKPWMGGEISLRSAE
K

>WP_000654615.1
MKDNTVPLKLIALLANGEFHSGEQLGETLGMSRAAINKHIQTLRDWGVDVFTVPGKGYSLPEPIQLLNAEQILGQLDGGS
VAVLPVIDSTNQYLLDRIGELKSGDACVAEYQQAGRGRRGRKWFSPFGANLYLSMFWRLEQGPAAAIGLSLVIGIVMAEV
LRKLGADKVRVKWPNDLYLQDRKLAGILVELTGKTGDAAQIVIGAGINMAMRRVEESVVNQGWITLQEEGINLDRNTLAA
MLIRELRAALELFEQEGLAPYLSRWEKLDNFINRPVKLIIGDKEIFGISRGIDKQGALLLEQDGIIKPWMGGEISLRSAE
K

>WP_058100883.1
MKDNTVPLKLIALLANGEFHSGEQLGETLGMSRAAINKHIQTLRDWGVDVFTVPGKGYSLPEPIQLLNAEQILGQLDGGS
VAVLPVIDSTNQYLLDRIGELKSGDACVAEYQQAGRGRRGRKWFSPFGANLYLSMFWRLEQGPAAAIGLSLVIGIVMAEV
LRKLGADKVRVKWPNDLYLQDRKLAGILVELTGKTGDAAQIVIGAGINMAMRRVEESVVNQGWITLQEAGINLDRNTLAV
MLIRELRAALELFEQEGLAPYLSRWEKLDNFINRPVKLIIGDKEIFGISRGIDKQGALLLEQDGIIKPWMGGEISLRSAE
K

>WP_053884719.1
MKDNTVPLKLIALLANGEFHSGEQLGETLGMSRAAINKHIQTLRDWGVDVFTVPGKGYSLPEPIQLLNAEQILGQLDGGS
VTVLPVIDSTNQYLLDRIGELKSGDACVAEYQQAGRGRRGRKWFSPFGANLYLSMFWRLEQGPAAAIGLSLVIGIVMAEV
LRKLGADKVRVKWPNDLYLQDRKLAGILVELTGKTGDAAQIVIGAGINMAMRRVEESVINQGWITLQEAGINLDRNTLAA
MLIRELRAALELFEQEGLAPYLSRWEKLDNFINRPVKLIIGDKEIFGISRGIDKQGALLLEQDGIIKPWMGGEISLRSAE
K

>PNP03424.1
MKDNTVPLKLIALLANGEFHSGEQLGETLGMSRAAINKHIQTLRDWGVDVFTVPGKGYSLPEPIQLLNAEQILGQLDGGS
VAVLPVIDSTNQYLLDRIGELKSGDACVAEYQQAGRGRRGRKWFSPFGANLYLSMFWRLEQGPAAAIGLSLVIGIVMAEV
LRKLGADKVRVKWPNDLYLQDRKLAGILVELTGKTGDAAQIVIGAGINMAMRRVEESVVNQGWITLQEAGINLDRNTLAA
MLIRELRAALELFEQEGLAPYLSRWEKLDNFINRPVKLIIGDKEIFGISRGIDKQGALLLEQDGIIKPWIGGEISLRSAE
K

>WP_032318177.1
MKDNTVPLKLIALLANGEFHSGEQLGETLGMSRAAINKHIQTLRDWGVDVFTVPGKGYSLPEPIQLLNAEQILGQLDGGS
VVVLPVIDSTNQYLLDRIGELKSGDACVAEYQQAGRGRRGRKWFSPFGANLYLSMFWRLEQGPAAAIGLSLVIGIVMAEV
LRKLGADKVRVKWPNDLYLQDRKLAGILVELTGKTGDAAQIVIGAGINMAMRRVEESVVNQGWITLQEAGINLDRNTLAA
MLIRELRAALELFEQEGLAPYLSRWEKLDNFINRPVKLIIGDKEIFGISRGIDKQGALLLEQDGIIKPWMGGEISLRSAE
K

>WP_021539391.1
MKDNTVPLKLIALLANGEFHSGEQLGETLGMSRAAINKHIQTLRDWGVDVFTVPGKGYSLPEPIQLLNAEQILGQLDGGS
VTVLPVIDSTNQYLLDRIGELKSGDACVAEYQQAGRGRRGRKWFSPFGANLYLSMFWRLEQGPSAAIGLSLVIGIVMAEV
LRKLGADKVRVKWPNDLYLQDRKLAGILVELTGKTGDAAQIVIGAGINMAMRRVEESVVNQGWITLQEAGINLDRNTLAA
MLIRELRAALELFEQEGLAPYLSRWEKLDNFINRPVKLIIGDKEIFGISRGIDKQGALLLEQDGIIKPWMGGEISLRSAE
K

>WP_016246772.1
MKDNTVPLKLIALLANGEFHSGEQLGETLGMSRAAINKHIQTLRDWGVDVFTVPGKGYSLPEPIQLLNAEQILGQLDGGS
VAVLPVIDSTNQYLLDRIGELKSGDACVAEYQQAGRGRRGRKWFSPFGANLYLSMFWRLEQGPAAAIGLSLVIGIVMAEV
LRKLGADKVRVKWPNDLYLQDRKLAGILVELTGKTGDAAQIVIGAGINMAMRRVEESVVNQGWITLQEAGIKLDRNTLAA
MLIRELRAALELFEQEGLAPYLSRWEKLDNFINRPVKLIIGDKEIFGISRGIDKQGALLLEQDGIIKPWMGGEISLRSAE
K

>WP_001506639.1
MKDNTVPLKLIALLANGEFHSGEQLGETLGMSRAAINKHIQTLRDWGVDVFTVPGKGYSLPEPIQLLNAEQILGQLDGGS
VAVLPVIDSTNQYLLDRIGELKSGDACVAEYQQAGRGRRGRKWFSPFGANLYLSMFWRLEQGPAAAIGLSLVIGIVMAEV
LRKLGADKVRVKWPNDLYLQDRKLAGILVELTGKTGDAAQIVIGAGINMAMRRVEERVVNQGWITLQEAGINLDRNTLAA
MLIRELRAALELFEQEGLAPYLSRWEKLDNFINRPVKLIIGDKEIFGISRGIDKQGALLLEQDGIIKPWMGGEISLRSAE
K

>WP_000654613.1
MKDNTVPLKLIALLANGEFHSGEQLGETLGMSRAAINKHIQTLRDWGVDVFTVPGKGYSLPEPIQLLNAEQILGQLDGGS
VAVLPVIDSTNQYLLDRIGELKSGDACVAEYQQAGRGRRGRKWFSPFGANLYLSMFWRLEQGPAAAIGLSLVIGIVMAEV
LRKLGADKVRVKWPNDLYLQDRKLAGILVELAGKTGDAAQIVIGAGINMAMRRVEESVVNQGWITLQEAGINLDRNTLAA
MLIRELRAALELFEQEGLAPYLSRWEKLDNFINRPVKLIIGDKEIFGISRGIDKQGALLLEQDGIIKPWMGGEISLRSAE
K

>WP_109552518.1
MKDNTVPLKLIALLANGEFHSGEQLGETLGMSRAAINKHIQTLRDWGVDVFTVPGKGYSLPEPIQLLNAEQILGQLDGGS
VAVLPVIDSTNQYLLDRIGELKSGDACVAEYQQAGRGRRGRKWFSPFGANLYLSMFWRLEQGPAAAIGLSLVIGIVMAEV
LRKLGADKVRVKWPNDLYLQDRKLAGILVELIGKTGDAAQIVIGAGINMAMRRVEESVVNQGWITLQEAGINLDRNTLAA
MLIRELRAALELFEQEGLAPYLSRWEKLDNFINRPVKLIIGDKEIFGISRGIDKQGALLLEQDGIIKPWMGGEISLRSAE
K

>WP_108942538.1
MKDNTVPLKLIALLANGEFHSGEQLGETLGMSRAAINKHIQTLRDWGVDVFTVPGKGYSLPEPIQLLNAEQILGQLDGGS
VAVLPVIDSTNQYLLDRIGELKSGDACVAEYQQAGRGRRGRKWFSPFGANLYLSMFWRLEQGPAAAIGLSLVIGIVMAEV
LRKLGADKVRVKWPNDLYLQDRKLAGILVELTGKTGDAAQIVIGAGINMAMRRVEESVVNQGWITLQEAGINLDRNTLAA
MLIRELRAALELFEQEGLAPYLSRWEKLDNFINRPVKLIIGDKEIFGISRGIDKQGALLLEQDGIIKSWMGGEISLRSAE
K

>WP_105462935.1
MKDNTVPLKLIALLANGEFHSGEQLGETLGMSRAAINKHIQTLRDWGVDVFTVPGKGYSLPEPIQLLNGEQILGQLDGGS
VAVLPVIDSTNQYLLDRIGELKSGDACVAEYQQAGRGRRGRKWFSPFGANLYLSMFWRLEQGPAAAVGLSLVIGIVMAEV
LRKLGADKVRVKWPNDLYLQDRKLAGILVELTGKTGDAAQIVIGAGINMAMRRVEESVVNQGWITLQEAGINLDRNTLAA
MLIRELRAALELFEQEGLAPYLSRWEKLDNFINRPVKLIIGDKEIFGISRGIDKQGALLLEQDGIIKPWMGGEISLRSAE
K

>WP_097735105.1
MKDNTVPLKLIALLANGEFHSGEQLGETLGMSRAAINKHIQTLRDWGVDVFTVPGKGYSLPEPIQLLNAEQILGQLDGGS
VAVLPVIDSTNQYLLDRIGELKSGDACVAEYQQAGRGRRGRKWFSPFGANLYLSMFWRLEQGPAAAIGLSLVIGIVMAEV
LRKLGADKVRVKWPNDLYLQDRKLAGILVELTGKTGDAAQIVIGAGINMAMRRVEESVVNQGWITLQEAGINLDRNTLAA
MLIRELRAALELFEQEGLAPYLSRWEKLDNFINRTVKLIIGDKEIFGISRGIDKQGALLLEQDGIIKPWMGGEISLRSAE
K

>WP_097561884.1
MKDNTVPLKLIALLANGEFHSGEQLGETLGMSRAAINKHIQTLRDWGVDVFTVPGKGYSLPEPIQLLNAEQILGQPDGGS
VAVLPVIDSTNQYLLDRIGELKSGDACVAEYQQAGRGRRGRKWFSPFGANLYLSMFWRLEQGPAAAIGLSLVIGIVMAEV
LRKLGADKVRVKWPNDLYLQDRKLAGILVELTGKTGDAAQIVIGAGINMAMRRVEESVVNQGWITLQEAGINLDRNTLAA
MLIRELRAALELFEQEGLAPYLSRWEKLDNFINRPVKLIIGDKEIFGISRGIDKQGALLLEQDGIIKPWMGGEISLRSAE
K

>WP_096939726.1
MKDNIVPLKLIALLANGEFHSGEQLGETLGMSRAAINKHIQTLRDWGVDVFTVPGKGYSLPEPIQLLNAEQILGQLDGGS
VAVLPVIDSTNQYLLDRIGELKSGDACVAEYQQAGRGRRGRKWFSPFGANLYLSMFWRLEQGPAAAIGLSLVIGIVMAEV
LRKLGADKVRVKWPNDLYLQDRKLAGILVELTGKTGDAAQIVIGAGINMAMRRVEESVVNQGWITLQEAGINLDRNTLAA
MLIRELRAALELFEQEGLAPYLSRWEKLDNFINRPVKLIIGDKEIFGISRGIDKQGALLLEQDGIIKPWMGGEISLRSAE
K

>WP_073804562.1
MKDNTVPLKLIALLANGEFHSGEQLGETLGMSRAAINKHIQTLRDWGVDVFTVPGKGYSLSEPIQLLNAEQILGQLDGGS
VAVLPVIDSTNQYLLDRIGELKSGDACVAEYQQAGRGRRGRKWFSPFGANLYLSMFWRLEQGPAAAIGLSLVIGIVMAEV
LRKLGADKVRVKWPNDLYLQDRKLAGILVELTGKTGDAAQIVIGAGINMAMRRVEESVVNQGWITLQEAGINLDRNTLAA
MLIRELRAALELFEQEGLAPYLSRWEKLDNFINRPVKLIIGDKEIFGISRGIDKQGALLLEQDGIIKPWMGGEISLRSAE
K

>WP_048969891.1
MKDNTVPLKLIALLANGEFHSGEQLGETLGMSRAAINKHIQTLRDWGVDVFTVPGKGYSLPEPIQLLNAEQILGQLDGGS
VTVLPVIDSTNQYLLDRIGELKSGDACVAEYQQAGRGRRGRKWFSPFGANLYLSMFWRLEQGPAAAIGLSLVIGIVMAEV
LRKLGADKVRVKWPNDLYLQDRKLAGILVELTGKTGDAAQIVIGAGINMAMRRVEESVVNQGWITLQEAGINLDRNTLAA
MLIRELRTALELFEQEGLAPYLSRWEKLDNFINRPVKLIIGDKEIFGISRGIDKQGALLLEQDGIIKPWMGGEISLRSAE
K

>WP_050492395.1
MKDNTVPLKLIALLANGEFHSGEQLGETLGMSRAAINKHIQTLRDWGVDVFTVPGKGYSLPEPIQLLNAEQILGQLDGGS
VTVLPVIDSTNQYLLDRIGELKSGDACVAEYQQAGRGRRGRKWFSPFGANLYLSMFWRLEQGPAAAIGLSLVIGIVMAEV
LRKLGADKVRVKWPNDLYLQDRKLAGILVELTGKTGDAAQIVIGAGINMAMRRVEESVVNQGWITLQEAGINLDRNTLAA
MLIRELRAALELFEQEGLAPYLSRWEKLDNFINRPVKLIIGDKEIFGISRGIDKQGALLLEQDGIIKPWMGGEISLRSAK
KKDRGALAPLKIICVV

>WP_000654593.1
MKDNTVPLKLIALLANGEFHSGEQLGETLGMSRAAINKHIQTLRDWGVDVFTVPGKGYSLPEPIQLLNAEEILSQLDGGS
VAVLPVIDSTNQYLLDRIGELKSGDACVAEYQQAGRGRRGRKWFSPFGANLYLSMFWRLEQGPAAAIGLSLVIGIVMAEV
LRKLGADKVRVKWPNDLYLQDRKLAGILVELTGKTGDAAQIVIGAGINMAMRRVEESVVNQGWITLQEAGINLDRNTLAA
MLIRELRAALELFEQEGLAPYLSRWEKLDNFINRPVKLIIGDKEIFGISRGIDKQGALLLEQDGIIKPWMGGEISLRSAE
K

>WP_000654639.1
MKDNTVPLKLIALLANGEFHSGEQLGVTLGMSRAAINKHIQTLRDWGVDVFTVPGKGYSLPEPIQLLNAEQILGQLDGGS
VAVLPVIDSTNQYLLDRIGELKSGDACIAEYQQAGRGRRGRKWFSPFGANLYLSMFWRLEQGPAAAIGLSLVIGIVMAEV
LRKLGADKVRVKWPNDLYLQDRKLAGILVELTGKTGDAAQIVIGAGINMAMRRVEESVVNQGWITLQEAGINLDRNTLAA
MLIRELRAALELFEQEGLAPYLSRWEKLDNFINRPVKLIIGDKEIFGISRGIDKQGALLLEQDGIIKPWMGGEISLRSAE
K

>WP_001687646.1
MKDNTVPLKLIALLANGEFHSGEQLGETLGMSRAAINKHIQTLRDWGVDVFTVPGKGYSLPEPIQLLNAEQILGQLDGGS
VTVLPVIDSTNQYVLDRIGELKSGDACVAEYQQAGRGRRGRKWFSPFGANLYLSMFWRLEQGPAAAIGLSLVIGIVMAEV
LRKLGADKVRVKWPNDLYLQDRKLAGILVELTGKTGDAAQIVIGAGINMAMRRVEESVVNQGWITLQEAGINLDRNTLAA
MLIRELRAALELFEQEGLAPYLSRWEKLDNFINRPVKLIIGDKEIFGISRGIDKQGALLLEQDGIIKPWMGGEISLRSAE
K

>WP_001601072.1
MKDNTVPLKLIALLANGEFHSGEQLGETLGMSRAAINKHIQTLRDWGVDVFTVPGKGYSLPEPIQLLNAEQILGQLDGGS
VTVLPVIDSTNQYLLDRIGELKSGDACVAEYQQAGRGRRGRKWFSPFGANLYLSMFWRLEQGPAAAIGLSLVIGIVMAEV
LRKLGADKVRVKWPNDLYLQDRKLAGILVELTGKTGDAAQIVIGAGINMAMRRVEESVVNQGWITLQEAGINLDRNTLAA
MLIRELRAALELFEQEGLAPYLSRWEKLDNFINRPVKLIIGDKEIFGISRGIDKQGALLLEQDGIIKPWMGGEISLRTAE
K

>WP_000654620.1
MKDNTVPLKLIALLANGEFHSGEQLGETLGMSRAAINKHIQTLRDWGVDVFTVPGKGYSLPEPIQLLNAEQILGQLDGGS
VTVLPVIDSTNQYLLDRIGELKSGDACVAEYQQAGRGRRGRKWFSPFGANLYLSMFWRLEQGPAAAIGLSLVIGIVMAEV
LRKLGADKVRVKWPNDLYLQDRKLAGILVELTGKTGDAAQIVIGAGINMAMRRVEESVVNQGWITLQEAGINLDRNTLAA
MLIRELRAALELFEQEGLAPYLSRWEKLDNFINRPVKLIIGDKKIFGISRGIDKQGALLLEQDGIIKPWMGGEISLRSAE
K

>WP_000654609.1
MKDNTVPLKLIALLANGEFHSGEQLGETLGMSRAAINKHIQTLRDWGVDVFTVPGKGYSLPEPIQLLNAEQILGQLDGGS
VAVLPVIDSTNQFLLDRIGELKSGDACVAEYQQAGRGRRGRKWFSPFGANLYLSMFWRLEQGPAAAIGLSLVIGIVMAEV
LRKLGADKVRVKWPNDLYLQDRKLAGILVELTGKTGDAAQIVIGSGINMAMRRVEESVVNQGWITLQEAGINLDRNTLAA
MLIRELRAALELFEQEGLAPYLSRWEKLDNFINRPVKLIIGDKEIFGISRGIDKQGALLLEQDGIIKPWMGGEISLRSAE
K

>WP_108156903.1
MKDNTVPLKLIALLANGEFHSGEHLGETLGMSRAAINKHIQTLRDWGVDVFTVPGKGYSLPEPIQLLNAEQILGQLDGGS
VTVLPVIDSTNQYLLDRIGELKSGDACVAEYQQAGRGRRGRKWFSPFGANLYLSMFWRLEQGPAAAIGLSLVIGIVMAEV
LRKLGADKVRVKWPNDLYLQDRKLAGILVELTGKTGDAAQIVIGAGINMAMRRVEESVVNQGWITLQEAGINLDRNTLAA
MLIRELRAALELFEQEGLAPYLSRWEKLDNFINRPVKLIIGDKEIFGISRGIDKQGALLLEQDGIIKPWMGGEISLRSAE
K

>WP_096948415.1
MKDNTVPLKLIALLANGECHSGEQLGETLGMSRAAINKHIQTLRDWGVDVFTVPGKGYSLPEPIQLLNAEQILGQLDGGS
VAVLPVIDSTNQYLLDRIGELKSGDACVAEYQQAGRGRRGRKWFSPFGANLYLSMFWRLEQGPAAAIGLSLVIGIVMAEV
LRKLGADKVRVKWPNDLYLQDRKLAGILVELTGKTGDAAQIVIGAGINMAMRRVEESVVNQGWITLQEAGINLDRNTLAA
MLIRELRAALELFEQEGLAPYLSRWEKLDNFINRPVKLIIGDKEIFGISRGIDKQGALLLEQDGIIKPWMGGEISLRSAE
K

>WP_096850486.1
MKDNTVPLKLIALLANGEFHSGEQLGETLGMSRAAINKHIQTLRDWGVDVFTVPGKGYSLPEPIQLLNTEQILGQLDGSS
VAVLPVIDSTNQYLLDRIGELKSGDACVAEYQQAGRGRRGRKWFSPFGANLYLSMFWRLEQGPAAAIGLSLVIGIVMAEV
LRKLGADKVRVKWPNDLYLQDRKLAGILVELTGKTGDAAQIVIGAGINMAMRRVEESVVNQGWITLQEAGINLDRNTLAA
MLIRELRAALELFEQEGLAPYLSRWEKLDNFINRPVKLIIGDKEIFGISRGIDKQGALLLEQDGIIKPWMGGEISLRSAE
K

>WP_096170003.1
MKDNTVPLKLIALLANGEFHSGEQLGETLGMSRAAINKHIQTLRDWGVDVFTVPGKGYSLPEPIQLLNAEQILGQLDGGS
VTVLPVIDSTNQYLLDRIGELKSGDACVAEYQQAGRGRRGRKWFSPFGANLYLSMFWRLEQGPAAAIGLSLVIGIVMAEV
LRKLGADKVRVKWPNDLYLQDRKLAGILVELTGKTGDAAQIVIGAGINMAMRRVEESVVNQGWITLQEAGINLDRNTLAA
MLIRELRAALELFEQEGLAPYLSHWEKLDNFINRPVKLIIGDKEIFGISRGIDKQGALLLEQDGIIKPWMGGEISLRSAE
K

>WP_089580098.1
MKDNTVPLKLIALLANGEFHSGEQLGESLGMSRAAINKHIQTLRDWGVDVFTVPGKGYSLPEPIQLLNAEQILGQLDGGS
VTVLPVIDSTNQYLLDRIGELKSGDACVAEYQQAGRGRRGRKWFSPFGANLYLSMFWRLEQGPAAAIGLSLVIGIVMAEV
LRKLGADKVRVKWPNDLYLQDRKLAGILVELTGKTGDAAQIVIGAGINMAMRRVEESVVNQGWITLQEAGINLDRNTLAA
MLIRELRAALELFEQEGLAPYLSRWEKLDNFINRPVKLIIGDKEIFGISRGIDKQGALLLEQDGIIKPWMGGEISLRSAE
K

>WP_059219380.1
MKDNTVPLKLIALLANGEFHSGEQLGETLGMSRAAINKHIQTLRDWGVDVFTVPGKGYSLPEPIQLLNAEQILSQLDGGS
VAVLPVIDSTNQYLLDRIGELKSGDACVAEYQQAGRGRRGRKWFSPFGANLYLSMFWRLEQGPAAAIGLSLVIGIVMAEV
LRKLGADKVRVKWPNDLYLQDRKLAGILVELTGKTGDAAQIVIGAGINMAMRRVEESVVNQGWITLQEAGINLDRNTLAA
MLIRELRAALELFEQEGLAPYLSRWEKLDNFINRPVKLIIGDKEIFGISRGIDKQGALLLEKDGIIKPWMGGEISLRSAE
K

>WP_024237397.1
MKDNTVPLKLIALLANGEFHSGEQLGETLGMSRAAINKHIQTLRDWGVDVFTVPGKGYSLPEPIQLLNAEQILGQLDGGS
VAVLPVIDSTNQYLLDRIGELKSGDACVAEYQQAGRGRRGRKWFSPFGANLYLSMFWRLEQGPAAAIGLSLVIGIVMAEV
LRKLGADKVCVKWPNDLYLQDRKLAGILVELTGKTGDAAQIVIGAGINMAMRRVEESVVNQGWITLQEAGINLDRNTLAA
MLIRELRAALELFEQEGLAPYLSRWEKLDNFINRPVKLIIGDKEIFGISRGIDKQGALLLEQDGIIKPWMGGEISLRSAE
K

>WP_047670942.1
MKDNTVPLKLIALLANGEFHSGEQLGETLGMSRAAINKHIQTLRDWGVDVFTVPGKGYSLPEPIQLLNAEQILGQLDGGS
VTVLPVIDSTNQYLLDRIGELKSGDACVAEYQQAGRGRRGRKWFSPFGANLYLSMFWRLEQGPAAAIGLSLVIGIVMAEV
LRKLGADKVRVKWPNDLYLQDRKLAGILVELTGKTGDAAQIVIGAGINMAMRRVEESVINQGWITLQEAGINLDRNTLAA
MLIREIRAALELFEQEGLAPYLSRWEKLDNFINRPVKLIIGDKEIFGISRGIDKQGALLLEQDGIIKPWMGGEISLRSAE
K

>WP_047649627.1
MKDNTVPLKLIALLANGEFHSGEQLGETLGMSRAAINKHIQTLRDWGVDVFTVPGKGYSLPEPIQLLNAEQILGQLDGGS
VAVLPVIDSTNQYLLDRIGELKSGDACVAEYQQAGRGRRGRKWFSPFGANLYLSMFWRLEQGPAAAIGLSLVIGIVMAEV
LRKLGADKVRVKWPNDLYLQDRKLAGILVELTGKTGDAAQIVIGAGINMAMCRVEESVVNQGWITLQEAGINLDRNTLAA
MLIRELRAALELFEQEGLAPYLSRWEKLDNFINRPVKLIIGDKEIFGISRGIDKQGALLLEQDGIIKPWMGGEISLRSAE
K

>WP_047657275.1
MKDNTVPLKLIALLANGEFHSGEQLGETLGMSRAAINKHIQTLRDWGVDVFTVPGKGYSLPEPIQLLNAEQILGQLDGGS
VAVLPVIDSTNQYLLDRIGELKSGDACVAEYQQAGRGRRGRKWFSPFGANLYLSMFWRLEQGPAAAIGLSLVIGIVMAEV
LRKLGADKVRVKWPNDLYLQDRKLAGILVELTGKTGDAAQIVIGAGINMAMRCVEESVVNQGWITLQEAGINLDRNTLAA
MLIRELRAALELFEQEGLAPYLSRWEKLDNFINRPVKLIIGDKEIFGISRGIDKQGALLLEQDGIIKPWMGGEISLRSAE
K

>WP_032173770.1
MKDNTVPLKLIALLANGEFHSGEQLGETLGMSRAAINKHIQTLRDWGVDVFTVPGKGYSLPGPIQLLNAEQILGQLDGGS
VAVLPVIDSTNQYLLDRIGELKSGDACVAEYQQAGRGRRGRKWFSPFGANLYLSMFWRLEQGPAAAIGLSLVIGIVMAEV
LRKLGADKVRVKWPNDLYLQDRKLAGILVELTGKTGDAAQIVIGAGINMAMRRVEESVVNQGWITLQEAGINLDRNTLAA
MLIRELRAALELFEQEGLAPYLSRWEKLDNFINRPVKLIIGDKEIFGISRGIDKQGALLLEQDGIIKPWMGGEISLRSAE
K

>WP_025492112.1
MKDNTVPLKLIALLANGEFHSGEQLGETLGMSRAAINKHIQTLRDWGVDVFTVPGKGYSLPEPIQLLNAEQILGQLDGGS
VTVLPVIDSTNQYLLDRIGELKSGDACVAEYQQAGRGRRGRKWFSPFGANLYLSMFWRLEQGPAAAIGLSLVIGIVMAEV
LRKLGADKVRVKWPNDLYLQDRKLAGILVELTGKTGDAAQIVIGAGINMAMRHVEESVVNQGWITLQEAGINLDRNTLAA
MLIRELRAALELFEQEGLAPYLSRWEKLDNFINRPVKLIIGDKEIFGISRGIDKQGALLLEQDGIIKPWMGGEISLRSAE
K

>WP_000654602.1
MKDNTVPLKLIALLANGEFHSGEQLGETLGMSRAAINKHIQTLRDWGVDVFTVPGKGYSLPEPIQLLNAEKILSQLDGGS
VAVLPVIDSTNQYLLDRIGELKSGDACVAEYQQAGRGRRGRKWFSPFGANLYLSMFWRLEQGPAAAIGLSLVIGIVMAEV
LRKLGADKVRVKWPNDLYLQDRKLAGILVELTGKTGDAAQIVIGAGINMAMRRVEESVVNQGWITLQEAGINLDRNTLAA
MLIRELRAALELFEQEGLAPYLSRWEKLDNFINRPVKLIIGDKEIFGISRGIDKQGALLLEQDGIIKPWMGGEISLRSAE
K

>WP_001473180.1
MKDNTVPLKLIALLANGEFHSGEQLGETLGMSRAAINKHIQTLRDWGVDVFTVPGKGYSLPEPIQLLNAEQILGQLDGGS
VAVLPVIDSTNQYLLDRIGELKSGDACVAEYQQAGRGRRGRKWFSPFGANLYLSMFWRLEQGPAAAIGLSLVIGIVMAEV
LRKLGADKVRVKWPNDLYLQDRKLAGILVELTGKTGDAAQIVIGAGINMAMRRVEEIVVNQGWITLQEAGINLDRNTLAA
MLIRELRAALELFEQEGLAPYLSRWEKLDNFINRPVKLIIGDKEIFGISRGIDKQGALLLEQDGIIKPWMGGEISLRSAE
K

>WP_001545098.1
MKDNTVPLKLIALLANGEFHSGEQLGETLGMSRAAINKHIQTLRDWGVDVFTVPGKGYSLPEPIQLLNAEQILGQLDGGS
VTVLPVIDSTNQHLLDRIGELKSGDACVAEYQQAGRGRRGRKWFSPFGANLYLSMFWRLEQGPAAAIGLSLVIGIVMAEV
LRKLGADKVRVKWPNDLYLQDRKLAGILVELTGKTGDAAQIVIGAGINMAMRRVEESVVNQGWITLQEAGINLDRNTLAA
MLIRELRAALELFEQEGLAPYLSRWEKLDNFINRPVKLIIGDKEIFGISRGIDKQGALLLEQDGIIKPWMGGEISLRSAE
K

>EHW37266.1
MKDNTVPLKLIALLANGEFHSGEQLGETLGMSRAAINKHIQTLRDWGVDVVTVPGKGYSLPEPIQLLNAEQILGQLDGGS
VAVLPVIDSTNQYLLDRIGELKSGDACVAEYQQAGRGRRGRKWFSPFGANLYLSMFWRLEQGPAAAIGLSLVIGIVMAEV
LRKLGADKVRVKWPNDLYLQDRKLAGILVELTGKTGDAAQIVIGAGINMAMRRVEESVVNQGWITLQEAGINLDRNTLAA
MLIRELRAALELFEQEGLAPYLSRWEKLDNFINRPVKLIIGDKEIFGISRGIDKQGALLLEQDGIIKPWMGGEISLRSAE
K

>WP_000656438.1
MKDYTVPLKLIALLANGEFHSGEQLGETLGMSRAAINKHIQTLRDWGVDVFTVPGKGYSLPEPIQLLNAEQILGQLDGGS
VAVLPVIDSTNQYLLDRIGELKSGDACVAEYQQAGRGRRGRKWFSPFGANLYLSMFWRLEQGPAAAIGLSLVIGIVMAEV
LRKLGADKVRVKWPNDLYLQDRKLAGILVELTGKTGDAAQIVIGAGINMAMRRVEESVVNQGWITLQEAGINLDRNTLAA
MLIRELRAALELFEQEGLAPYLSRWEKLDNFINRPVKLIIGDKEIFGISRGIDKQGALLLEQDGIIKPWMGGEISLRSAE
K

>WP_101686088.1
MKDNTVPLKLIALLANGEFHSGEQLGETLGMSRAAINKHIQTLRDWGVDVFTVPGKGYSLPEPIQLLNAEQILGQLDGSS
VAVLPVIDSTNQYLLDRIGELKSGDACVAEYQQAGRGRRGRKWFSPFGANLYLSMFWRLEQGPAAAIGLSLVIGIVMAEV
LRKLGADKVRVKWPNDLYLQDRKLAGILVELTGKTGDAAQIVIGAGINMAMRRVEESVVNQGWITLQEAGINLDRNTLAA
MLIRELRAALELFEREGLAPYLSRWEKLDNFINRPVKLIIGDKEIFGISRGIDKQGALLLEQDGIIKPWMGGEISLRSAE
K

>WP_097742096.1
MKDNTVPLKLIALLANGEFHSGEQLGETLGMSRAAINKHIQTLRDWGVDVFTVPGKGYSLPEPIQLLNAEQILGQLDGGS
VAVLPVIDSTNQYLLDRIGELKSGDACVAEYQQAGRGRRGRKWFSPFGANLYLSMFWRLEQGPAAAIGLSLVIGIVMAEV
LRKLVADKVRVKWPNDLYLQDRKLAGILVELTGKTGDAAQIVIGAGINMAMRRVEESVVNQGWITLQEAGINLDRNTLAA
MLIRELRAALELFEQEGLAPYLSRWEKLDNFINRPVKLIIGDKEIFGISRGIDKQGALLLEQDGIIKPWMGGEISLRSAE
K

>WP_097344363.1
MKDNTVPLKLIALLANGEFHSGEQLGETLGMSRAAINKHIQTLRDWGVDVFTVPGKGYSLPEPIQLLNAEEILSQLDGGS
VAVLPVIDSTNQYLLDRIGELKSGDACVAEYQQAGRGRRGRKWFSPFGANLYLSMFWRLEQGPAAAIGLSLVIGIVMAEV
LRKLGADKVRVKWPNDLYLQDRKLAGILVELTGKTGDAAQIVIGAGINMAMRRVEESVVNQGWITLQEAGINLDRNTLAA
MLIRELRAALELFEQEGLAPYLSRWEKLDNFINRPVKLIIGDKEIFGISRGIDKQGALLLEQDGIIKPWMGGEISVRSAE
K

>WP_097294461.1
MKDNTVPLKLIALLATGEFHSGEQLGETLGMSRAAINKHIQTLRDWGVDVFTVPGKGYSLPEPIQLLNAEQILGQLDGGS
VTVLPVIDSTNQYLLDRIGELKSGDACVAEYQQAGRGRRGRKWFSPFGANLYLSMFWRLEQGPAAAIGLSLVIGIVMAEV
LRKLGADKVRVKWPNDLYLQDRKLAGILVELTGKTGDAAQIVIGAGINMAMRRVEESVVNQGWITLQEAGINLDRNTLAA
MLIRELRAALELFEQEGLAPYLSRWEKLDNFINRPVKLIIGDKEIFGISRGIDKQGALLLEQDGIIKPWMGGEISLRSAE
K

>WP_089618277.1
MKDNTVPLKLIALLANGEFHSGEQLGETLGMSRAAINKHIQTLRDWGVDVFTVPGKGYSLPEPIQLLNAEQILGQLDGGS
VTVLPVIDSTNQYLLDRIGELKSGDACVAEYQQAGRGRRGRKWFSPFGANLYLSMFWRLEQGPAAAIGLSLVIGIVMAEV
LRKLGADKVRVKWPNDLYLQDRKLAGILVELTGKTGDAAQIVIGAGINMAMRRVEESVVNQGWIALQEAGINLDRNTLAA
MLIRELRAALELFEQEGLAPYLSRWEKLDNFINRPVKLIIGDKEIFGISRGIDKQGALLLEQDGIIKPWMGGEISLRSAE
K

>OUZ56384.1
MKDNTVPLKLIALLANGEFHSGEQLGETLGMSRAAINKHIQTLRDWGVDVFTVPGKGYSLPEPIQLLNAEQILGQLDGGS
VAVLPVIDSTNQFLLDRIGELKSGDACVAEYQQAGRGRRGRKWFSPFGANLYLSMFWRLEQGPAAGIGLSLVIGIVMAEV
LRKLGADKVRVKWPNDLYLQDRKLAGILVELTGKTGDAAQIVIGAGINMAMRRVEESVVNQGWITLQEAGINLDRNTLAA
MLIRELRAALELFEQEGLAPYLSRWEKLDNFINRPVKLIIGDKEIFGISRGIDKQGALLLEQDGIIKPWMGGEISLRSAE
K

>WP_073691603.1
MKDNTVPLKLIALLANGEFHSGEQLGETLGMSRAAINKHIQTLRDWGVDVFTVPGKGYSLPEPIQLLNAEQILGQLDGGS
VAVLPVIDSTNQYLLDRIGELKLGDACVAEYQQAGRGRRGRKWFSPFGANLYLSMFWRLEQGPAAAIGLSLVIGIVMAEV
LRKLGADKVRVKWPNDLYLQDRKLAGILVELTGKTGDAAQIVIGAGINMAMRRVEESVVNQGWITLQEAGINLDRNTLAA
MLIRELRAALELFEQEGLAPYLSRWEKLDNFINRPVKLIIGDKEIFGISRGIDKQGALLLEQDGIIKPWMGGEISLRSAE
K

>WP_065228028.1
MKDNTVPLKLIALLANGEFHSGEQLGETLGMSRAAINKHIQTLRDWGVDVFTVPGKGYSLPEPIQLLNAEQILGQLDGGS
VTVLPVIDSTNQYLLDRIGELKSGDACVAEYQQAGRGRRGRKWFSPFGANLYLSMFWRLEQGPAAAIGLSLVIGIVMAEV
LRKLGADKVRVKWPNDLYLQDRKLAGILVELTGKTGDAAQIVIGAGINMAMRRVEESVVNQGWITLQEAGINLDRNTLAA
MLIRELRAALELFEQEGLVPYLSRWEKLDNFINRPVKLIIGDKEIFGISRGIDKQGALLLEQDGIIKPWMGGEISLRSAE
K

>WP_060615925.1
MKDNTVPLKLIALLANGEFHSGEQLGETLGMSRAAINKHIQTLRDWGVDVFTVPGKGYSLPEPIQLLKAEQILGQLDGGS
VTVLPVIDSTNQYLLDRIGELKSGDACVAEYQQAGRGRRGRKWFSPFGANLYLSMFWRLEQGPAAAIGLSLVIGIVMAEV
LRKLGADKVRVKWPNDLYLQDRKLAGILVELTGKTGDAAQIVIGAGINMAMRRVEESVVNQGWITLQEAGINLDRNTLAA
MLIRELRAALELFEQEGLAPYLSRWEKLDNFINRPVKLIIGDKEIFGISRGIDKQGALLLEQDGIIKPWMGGEISLRSAE
K

>WP_047340832.1
MKDNTVPLKLIALLANGEFHSGEQLGETLGMSRAAINKHIQTLRDWGVDVFTVPGKGYSLPEPIQLLNAEQILGQLDGGS
VTVLPVIDSTNQYLLDRIGELKSGDACVAEYQQVGRGRRGRKWFSPFGANLYLSMFWRLEQGPAAAIGLSLVIGIVMAEV
LRKLGADKVRVKWPNDLYLQDRKLAGILVELTGKTGDAAQIVIGAGINMAMRRVEESVVNQGWITLQEAGINLDRNTLAA
MLIRELRAALELFEQEGLAPYLSRWEKLDNFINRPVKLIIGDKEIFGISRGIDKQGALLLEQDGIIKPWMGGEISLRSAE
K

>WP_001485165.1
MKDNTVPLKLIALLANGEFHSGEQLGETLGMSRAAINKHIQTLRDWGVDVFTVPGKGYSLPEPIQLLNAEQILGQLDGGS
VAVLPVIDSTNQYLLDRIGELKSGDACVAESQQAGRGRRGRKWFSPFGANLYLSMFWRLEQGPAAAIGLSLVIGIVMAEV
LRKLGADKVRVKWPNDLYLQDRKLAGILVELTGKTGDAAQIVIGAGINMAMRRVEESVVNQGWITLQEAGINLDRNTLAA
MLIRELRAALELFEQEGLAPYLSRWEKLDNFINRPVKLIIGDKEIFGISRGIDKQGALLLEQDGIIKPWMGGEISLRSAE
K

>WP_001703781.1
MKDNTVPLKLIALLANGEFHSGEQLGETLGMSRAAINKHIQTLRDWGVDVFTVPGKGYSLPEPIQLLNAEQILGQLDGGS
VAVLPVIDSTNQYLLDRIGELKSGDACVAEYQQAGRGRRGRKWFSPFGANLYLSMFWRLEQGPAAAIGLSLVIGIVMAEG
LRKLGADKVRVKWPNDLYLQDRKLAGILVELTGKTGDAAQIVIGAGINMAMRRVEESVVNQGWITLQEAGINLDRNTLAA
MLIRELRAALELFEQEGLAPYLSRWEKLDNFINRPVKLIIGDKEIFGISRGIDKQGALLLEQDGIIKPWMGGEISLRSAE
K

>WP_075331936.1
MKDNTVPLKLIALLANGEFHSGEQLGETLGMSRAAINKHIQTLRDWGVDVFTVPGKGYSLPEPIQLLNAEQILGQLDGGS
VTVLPVIDSTNQYLLDRIGELKSGDACVAEYQQAGRGRRGRKWFSPFGANLYLSMFWRLEQGPAAAIGLSLVIGIVMAEV
LRKLGADKVRVKWPNDLYLQDRKLAGILVELTGKTGDAAQIVIGAGINMAMRRVEESVINQGWITLQEAGINLDRNTLAA
MLIRELRAALELFEQEGLVPYLSRWEKLDNFINRPVKLIIGDKEIFGISRGIDKQGALLLEQDGIIKPWMGGEISLRSAE
K

>WP_062876449.1
MKDNTVPLKLIALLANGEFHSGEQLGETLGMSRAAINKHIQTLRDWGVDVFTVPGKGYSLPEPIQLLNAEEILSQLDGGS
VAVLPVIDSTNQYLLDRIGELKSGDACVAEYQQAGRGRRGRKWFSPFGANLYLSMFWRLEQGPAAAIGLSLVIGIVMAEV
LRKLGADKVRVKWPNDLYLQDRKLAGILVELTGKTGDAAQIVIGSGINMAMRRVEESVVNQGWITLQEAGINLDRNTLAA
MLIRELRAALELFEQEGLAPYLSRWEKLDNFINRPVKLIIGDKEIFGISRGIDKQGALLLEQDGIIKPWMGGEISLRSAE
K

>WP_032218898.1
MKDNTVPLKLIALLANGEFHSGEQLGETLGMSRAAINKHIQTLRDWGVDVFTVPGKGYSLPEPIQLLNAEQILGQLDGGS
VTVLPVIDSTNQYLLDRIGELKSGDACVAEYQQAGRGRRGRKWFSPFGANLYLSMFWRLEQGPAAAIGLSLVIGIVMAEV
LRKLGADKVRVKWPNDLYLQDRKLAGILVELTGKTGDAAQIVIGAGINMAMRRVEESVVNQGWITLQEAGINLDRNTLAA
MLIRELRAALELFEQEGLAPYLSRWEKLDNFINRPVKLIIGDKEIFGISRGIDKQGALLLEQDGIIKPWMGGEISLRGAE
K

>WP_032281974.1
MKDNTVPLKLIALLANGEFHSGEQLGETLGMSRAAINKHIQTLRDWGVDVFTVPGKGYSLPEPIQLLNAEQILGQLDGGS
VTVLPVIDSTNQYLLDRIGELKSGDACVAEYQQAGRGRRGRKWFSPFGANLYLSMFWRLEQGPAAAIGLSLVIGIVMAEV
LRKLGADKVRVKWPNDLYLQDRKLAGILVELTGKTGDAAQIVIGAGINMAMRRVEESVVNQGWITLQEEGINLDRNTLAA
MLIRELRAALELFEQEGLAPYLSRWEKLDNFINRPVKLIIGDKEIFGISRGIDKQGALLLEQDGIIKPWMGGEISLRSAE
K

>WP_001667347.1
MKDNTVPLKLIALLANGEFHSGEQLGETLGMSRAAINKHIQTLRDWGVDVFTVPGKGYSLPEPIQLLNAEQILGQLDGGS
VTVLPVIDSTNQYLLDRIGELKSGDACVAEYQQAGRGRRGRKWFSPFGANLYLSMFWRLEQGPAAAIGLSLVIGIVMAEV
LRKLGADKVRVKWPNDLYLQDRKLAGILVELTGKTGDAAQIVIGAGINMAMRRVEERVVNQGWITLQEAGINLDRNTLAA
MLIRELRAALELFEQEGLAPYLSRWEKLDNFINRPVKLIIGDKEIFGISRGIDKQGALLLEQDGIIKPWMGGEISLRSAE
K

>WP_000654617.1
MKDNTVPLKLIALLANGEFHSGEQLGETLGMSRAAINKHIQTLRDWGVDVFTVPGKGYSLPEPIQLLNAEQILGQLDGGS
VTVLPVIDSTNQYLLDRIGELKSGDACVAEYQQAGRGRRGRKWFSPFGANLYLSMFWRLEQGPAAAIGLSLVIGIVMAEV
LRKLGADKVRVKWPNDLYLQDRKLAGILVELTGKTGDAAQIVIGAGINMAMRRVEESVVNQGWITLQEAGINLDRNTLAA
MLIRELRAALELFEQEGLAPYLSRWEKLDNFINRPVKLIIGDKEIFGISRGIDKQGALLLEQDGIIKPWMGGEISLRSAE

>WP_000654591.1
MKDNTVPLKLIALLANGEFHSGEQLGEMLGMSRAAINKHIQTLRDWGVDVFTVPGKGYSLPEPIQLLNAEQILGQLDGGS
VAVLPVIDSTNQFLLDRIGELKSGDACVAEYQQAGRGRRGRKWFSPFGANLYLSMFWRLEQGPAAAIGLSLVIGIVMAEV
LRKLGADKVRVKWPNDLYLQDRKLAGILVELTGKTGDAAQIVIGAGINMAMRRVEESVVNQGWITLQEAGINLDRNTLAA
MLIRELRAALELFEQEGLAPYLSRWEKLDNFINRPVKLIIGDKEIFGISRGIDKQGALLLEQDGIIKPWMGGEISLRSAE
K

>ABF06043.1
MKDNTVPLKLIALLANGEFHSGEQLGETLGMSRAAINKHIQTLRDWGVDVFTVPGKGYSLPEPIQLLNAEQILGQLDDGS
VAVLPVIDSTNQFLLDRIGELKSGDACVAEYQQAGRGRRGRKWFSPFGANLYLSMFWRLEQGPAAAIGLSLVIGIVMAEV
LRKLGADKVRVKWPNDLYLQDRKLAGILVELTGKTGDAAQIVIGAGINMAMRRVEESVVNQGWITLQEAGINLDRNTLAA
MLIRELRAALELFEQEGLAPYLSRWEKLDNFINRPVKLIIGDKEIFGISRGIDKQGALLLEQDGIIKPWMGGEISLRSAE
K

>WP_103978676.1
MKDNTVPLKLIALLANGEFHSGEQLGETLGMSRAAINKHIQTLRDWGVDVFTVPGKGYSLPEPIQLLNAEQILGQLDGSS
VAVLSVIDSTNQYLLDRIGELKSGDACVAEYQQAGRGRRGRKWFSPFGANLYLSMFWRLEQGPAAAIGLSLVIGIVMAEV
LRKLGADKVRVKWPNDLYLQDRKLAGILVELTGKTGDAAQIVIGAGINMAMRRVEESVVNQGWITLQEAGINLDRNTLAA
MLIRELRAALELFEQEGLAPYLSRWEKLDNFINRPVKLIIGDKEIFGISRGIDKQGALLLEQDGIIKPWMGGEISLRSAE
K

>WP_099357628.1
MKDNTVPLKLIALLANGEFHSGEQLGETLGMSRAAINKHIQTLRDWGVDVFTVPGKGYSLPEPIQLLNAEQILGQLDGSS
VAVLPVIDSTNQYLLDRIGELKSGDACVAEYQQAGRGRRGRKWFSPFGANLYLSMFWRLEQGSAAAIGLSLVIGIVMAEV
LRKLGADKVRVKWPNDLYLQDRKLAGILVELTGKTGDAAQIVIGAGINMAMRRVEESVVNQGWITLQEAGINLDRNTLAA
MLIRELRAALELFEQEGLAPYLSRWEKLDNFINRPVKLIIGDKEIFGISRGIDKQGALLLEQDGIIKPWMGGEISLRSAE
K

>WP_097446574.1
MKDNTVPLKLIALLANGEFHSGEQLGETLGMSRAAINKHIQTLRDWGVDVFTVPGKGYSLPEPIQLLNAEEILSQLDGGS
VAVLPVIDSTNQYLLDRIGELKSGDACVAEYQQAGRGRRGRKWFSPFGANLYLSMFWRLEQGPAAAIGLSLVIGIVMAEV
LRKLGADKVRVKWPNDLYLQDRKLAGILVELTGKTGDAAQIVIGAGINMAMRRVEESVVNQGWITLQEAGINLDRNTLAA
MLIRELRAALELFEQEGLAPYLSRWEKLDNFINRPVKLIIGDKEIFGISRGIDKQGALLLEQDGIIRPWMGGEISLRSAE
K

>PDV54448.1
MKDNTVPLKLIALLANGEFHSGEQLGETLGMSRAAINKHIQTLRDWGVDVFTVPGKGYSLPESIQLLNAEQILGQLDGGS
VTVLPVIDSTNQYLLDRIGELKSGDACVAEYQQAGRGRRGRKWFSPFGANLYLSMFWRLEQGPAAAIGLSLVIGIVMAEV
LRKLGADKVRVKWPNDLYLQDRKLAGILVELTGKTGDAAQIVIGAGINMAMRRVEESVVNQGWITLQEAGINLDRNTLAA
MLIRELRAALELFEQEGLAPYLSRWEKLDNFINRPVKLIIGDKEIFGISRGIDKQGALLLEQDGIIKPWMGGEISLRSAE
K

>WP_059222307.1
MKDNTVPLKLIALLANGEFHSGEQLGETLGMSRAAINKHIQTLRDWGIDVFTVPGKGYSLPEPIQLLNAEQILSQLDGGS
VAVLPVIDSTNQYLLDRIGELKSGDACVAEYQQAGRGRRGRKWFSPFGANLYLSMFWRLEQGPAAAIGLSLVIGIVMAEV
LRKLGADKVRVKWPNDLYLQDRKLAGILVELTGKTGDAAQIVIGAGINMAMRRVEESVVNQGWITLQEAGINLDRNTLAA
MLIRELRAALELFEQEGLAPYLSRWEKLDNFIHRPVKLIIGDKEIFGISRGIDKQGALLLEQDGIIKPWMGGEISLRSAE
K

>WP_000654592.1
MKDNTVPLKLIALLANGEFHSGEQLGESLGMSRAAINKHIQTLRDWGVDVFTVPGKGYSLPEPIQLLNAEQILGQLDGGS
VTVLPVIDSTNQYLLDRIGELKSGDACVAEYQQAGRGRRGRKWFSPFGANLYLSMFWRLEQGPAAAIGLSLVIGIVMAEV
LRKLGADKVRVKWPNDLYLQDRKLAGILVELTGKTGDAAQIVIGAGINMAMRRVEESVVNQGWITLQEAGINLDRNSLAA
MLIRELRAALELFEQEGLAPYLSRWEKLDNFINRPVKLIIGDKEIFGISRGIDKQGALLLEQDGIIKPWMGGEISLRSAE
K

>WP_000654624.1
MKDNTVPLKLIALLANGEFHSGEQLGETLGMSRAAINKHIQTLRDWGVDVFTVPGKGYSLPEPIQLLNAEQILSQLDDGS
VAVLPVIDSTNQYLLDRIGELKSGDACVAEYQQAGRGRRGRKWFSPFGANLYLSMFWRLEQGPAAAIGLSLVIGIVMAEV
LRKLGADKVRVKWPNDLYLQDRKLAGILVELTGKTGDAAQIVIGAGINMAMRRVEESVVNQGWITLQEAGINLDRNTLAA
MLIRELRAALELFEQEGLAPYLSRWEKLDNFINRPVKLIIGDKEIFGISRGIDKQGALLLEQDGIIKPWMGGEISLRSAE
K

>WP_032312285.1
MKDNTVPLKLIALLANGEFHSGEQLGETLGMSRAAINKHIQTLRDWGVDVFTVPGKGYNLPEPIQLLNAEQILGQLDGGS
VAVLPVIDSTNQYLLDRIGELKSGDACVAEYQQAGRGRRGRKWFSPFGANLYLSMFWRLEQGPAAAIGLSLVIGIVMAEV
LRKLGADKVRVKWPNDLYLQDRKLAGILVELTGKTGDAAQIVIGAGINMAMRRVEESVVNQGWITLQEAGINLDRNTLAA
MLIRELRAALELFEQEGLAPYLPRWEKLDNFINRPVKLIIGDKEIFGISRGIDKQGALLLEQDGIIKPWMGGEISLRSAE
K

>WP_032235346.1
MKDNTVPLKLISLLANGEFHSGEQLGETLGMSRAAINKHIQTLRDWGVDVFTVPGKGYSLPEPIQLLNAEQILGQLDGGS
VTVLPVIDSTNQYLLDRIGELKSGDACVAEYQQAGRGRRGRKWFSPFGANLYLSMFWRLEQGPAAAIGLSLVIGIVMAEV
LRKLGADKVRVKWPNDLYLQDRKLAGILVELTGKTGDAAQIVIGAGINMAMRRVEESVVNQGWITLQEAGINLDRNTLAA
MLIRELRAALELFEQEGLAPYLSRWEKLDNFINRPVKLIIGDKKIFGISRGIDKQGALLLEQDGIIKPWMGGEISLRSAE
K

>WP_000654625.1
MKDNTVPLKLIALLANGEFHSGEQLGETLGMSRAAINKHIQTLRDWGVDVFTVPGKGYSLPEPIQLLNAEQILSQLDGGS
VAVLPVIDSTNQYLLDRIEELKSGDACVAEYQQAGRGRRGRKWFSPFGANLYLSMFWRLEQGPAAAIGLSLVIGIVMAEV
LRKLGADKVRVKWPNDLYLQDRKLAGILVELTGKTGDAAQIVIGAGINMAMRRVEESVVNQGWITLQEAGINLDRNTLAA
MLIRELRAALELFEQEGLAPYLSRWEKLDNFINRPVKLIIGDKEIFGISRGIDKQGALLLEQDGIIKPWMGGEISLRSAE
K

>WP_094337809.1
MKDNTVPLKLIALLANGEFHSGEQLGETLGMSRAAINKHIQTLRDWGVDVFTVPGKGYSLPEPIQLLNAEQILGQLDGGS
VTVLPVIDSTNQYLLDRIGELKSGDACVAEYQQAGRGRRGRKWFSPFGANLYLSMFWRLEQGPAAAIGLSLVIGIVMAEV
LRKLGADKVRVKWPNDLYLQERKLAGILVELTGKTGDAAQIVIGAGINMAMRRVEESVVNQGWITLQEAGINLDRNTLAA
MLIRELRAALELFEQEGLAPYLSRWEKLDNFINRPVKLIIGDKKIFGISRGIDKQGALLLEQDGIIKPWMGGEISLRSAE
K

>WP_087598608.1
MKDYTVPLKLIALLANGEFHSGEQLGETLGMSRAAINKHIQTLRDWGVDVFTVPGKGYSLPEPIQLLNAEQILSQLDGGS
VAVLPVIDSTNQYLLDRIGELKSGDACVAEYQQAGRGRRGRKWFSPFGANLYLSMFWRLEQGPAAAIGLSLVIGIVMAEV
LRKLGADKVRVKWPNDLYLQDRKLAGILVELTGKTGDAAQIVIGAGINMAMRRVEESVVNQGWITLQEAGINLDRNTLAA
MLIRELRAALELFEQEGLAPYLSRWEKLDNFINRPVKLIIGDKEIFGISRGIDKQGALLLEQDGIIKPWMGGEISLRSAE
K

>WP_074495090.1
MKDNTVPLKLIALLANGEFHSGEQLGETLGMSRAAINKHIQTLRDWGVDVFTVPGKGYSLPEPIQLLNAEQILGQLDGGS
VTVLPVIDSTNQYLLDRIGELKSGDACVAEYQQAGRGRRGRKWFSPFGANLYLSMFWRLEQGPAAAIGLSLVIGIVMAEV
LRKLGADKVRVKWPNDLYLQDRKLAGILVELTGKTGDAAQIVIGAGINMAMRRVEESVVNQGWITLQEAGINLDRNTLAA
MLIRELRAALKLFEQEGLAPYLSRWEKLDNFINRPVKLIIGDKKIFGISRGIDKQGALLLEQDGIIKPWMGGEISLRSAE
K

>WP_063082625.1
MKDNTVPLKLIALLANGEFHSGEQLGETLGMSRAAINKHIQTLRDWGVDVFTVPGKGYSLPEPIQLLNAEQILGQLDGGS
VAVLPVIDSTNQYLLDRIGELKSGDACVAEYQQAGRGRRGRKWFSPFGANLYLSMFWRLEQGPAAAIGLSLVIGIVMAEV
LRKLGADKVRVKWPNDLYLQDRKLAGILVELTGKTGDAAQIVIGAGINMAMRRVEESVVNQGWITLQEAGINLDRNTLAA
MLIRELRAALELFEQEGLAPYLSRWEKLDNFINRPVKLIIGDKEIFGISRGIDKQGALLLEQDGIIKPRMGGEISLRSAE
K

>WP_001487696.1
MKDNTVPLKLIALLANGEFPSGEQLGETLGMSRAAINKHIQTLRDWGVDVFTVPGKGYSLPEPIQLLNAEQILGQLDGGS
VAVLPVIDSTNQYLLDRIGELKSGDACVAEYQQAGRGRRGRKWFSPFGANLYLSMFWRLEQGPAAAIGLSLVIGIVMAEV
LRKLGADKVRVKWPNDLYLQDRKLAGILVELTGKTGDAAQIVIGAGINMAMRRVEESVVNQGWITLQEAGINLDRNTLAA
MLIRELRAALELFEQEGLAPYLSRWEKLDNFINRPVKLIIGDKEIFGISRGIDKQGALLLEQDGIIKPWMGGEISLRSAE
K

>WP_001428618.1
MKDNTVPLKLIALLANGEFHSGEQLGETLGMSRAAINKHIQTLRDWGVDVFTVPGKGYSLPEPIQLLNAEQILGQLDGGS
VAVLPVIDSTNQYLLDRIGELKSGDACVAEYQQAGRGRRGRKWFSPFGANLYLSMFWRLEQGPAAAIGLSLVIGIVMAEV
LRKLGADKVRVKWPNDLYLQDRKLAGILVELTGKTGDAAQIVIGAGINMAMRRVEESVVNQGGITLQEAGINLDRNTLAA
MLIRELRAALELFEQEGLAPYLSRWEKLDNFINRPVKLIIGDKEIFGISRGIDKQGALLLEQDGIIKPWMGGEISLRSAE
K

>WP_000654637.1
MKDNTVPLKLIALLANGEFHSGEQLGETLGMSRAAINKHIQTLRDWGVEVFTVPGKGYSLPEPIQLLNAEKILSQLDGGS
VAVLPVIDSTNQYLLDRIGELKSGDACVAEYQQAGRGRRGRKWFSPFGANLYLSMFWRLEQGPAAAIGLSLVIGIVMAEV
LRKLGADKVRVKWPNDLYLQDRKLAGILVELTGKTGDAAQIVIGAGINMAMRRVEESVVNQGWITLQEAGINLDRNTLAA
MLIRELRAALELFEQEGLAPYLSRWEKLDNFINRPVKLIIGDKEIFGISRGIDKQGALLLEQDGIIKPWMGGEISLRSAE
K

>WP_000654594.1
MKDNTVPLKLIALLANGEFHSGEQLGETLGMSRAAINKHIQTLRDWGVDVFTVPGKGYSLPEPIQLLNAEEILSQLDGGS
VAVLPVIDSTNQYLLDRIGELKSGDACVAEYQQAGRGRRGRKWFSPFGANLYLSMFWRLEQGPAAAIGLSLVIGIVMAEV
LRKLGADKVRVKWPNDLYLQDRKLAGILVELTGKTGDAAQIVIGAGINMAMRRVEESVVNQGWITLQETGINLDRNTLAA
MLIRELRAALELFEQEGLAPYLSRWEKLDNFINRPVKLIIGDKEIFGISRGIDKQGALLLEQDGIIKPWMGGEISLRSAE
K

>WP_097731893.1
MKDNTVPLKLIALLANGEFHSGEQLGETLGMSRAAINKHIQTLRDWGVDVFTVPGKGYSLPEPIQLLNVEQILGQLDGGS
VTVLPVIDSTNQYLLDRIGELKSGDACVAEYQQAGRGRRGRKWFSPFGANLYLSMFWRLEQGPAAAIGLSLVIGIVMAEV
LRKLGADKVRVKWPNDLYLQDRKLAGILVELTGKTGDAAQIVIGAGINMAMRRVEESVVNQGWITLQEAGINLDRNTLAA
MLIRELRAALELFEQEGLAPYLSRWEKLDNFINRPVKLIIGDKKIFGISRGIDKQGALLLEQDGIIKPWMGGEISLRSAE
K

>WP_097715481.1
MKDNTVPLKLIALLANGEFHSGEQLGETLGMSRAAINKHIQTLRDWGVDVFTVPGKGYSLPEPIQLLNAEKILSQLDGGS
VAVLPVIDSTNQYLLDRIGDLKSGDACVAEYQQAGRGRRGRKWFSPFGANLYLSMFWRLEQGPAAAIGLSLVIGIVMAEV
LRKLGADKVRVKWPNDLYLQDRKLAGILVELTGKTGDAAQIVIGAGINMAMRRVEESVVNQGWITLQEAGINLDRNTLAA
MLIRELRAALELFEQEGLAPYLSRWEKLDNFINRPVKLIIGDKEIFGISRGIDKQGALLLEQDGIIKPWMGGEISLRSAE
K

>WP_096932554.1
MKDNTVPLKLIALLANGEFHSGEQLGETLGMSRAAINKHIQTLRDWGVDVFTVPGKGYSLPEPIQLLNAKKILGQLDGGS
VTVLPVIDSTNQYLLDRIGELKSGDACVAEYQQAGRGRRGRKWFSPFGANLYLSMFWRLEQGPAAAIGLSLVIGIVMAEV
LRKLGADKVRVKWPNDLYLQDRKLAGILVELTGKTGDAAQIVIGAGINMAMRRVEESVVNQGWITLQEAGINLDRNTLAA
MLIRELRTALELFEQEGLAPYLSRWEKLDNFINRPVKLIIGDKEIFGISRGIDKQGALLLEQDGIIKPWMGGEISLRSAE

>WP_096267487.1
MKDNTVPLKLIALLANGEFHSGEQLGETLGMSRAAINKHIQTLRDWGVDVFTVPGKGYSLPEPIQLLNAEQILGQLDGGS
VXVLPVIDSTNQYLLDRIGELKSGDACVAEYQQAGRGRRGRKWFSPFGANLYLSMFWRLEQGPAAAIGLSLVIGIVMAEV
LRKLGADKVRVKWPNDLYLQDRKLAGILVELTGKTGDAAQIVIGAGINMAMRRVEESVVNQGWITLQEAGINLDRNTLAA
MLIRELRAALELFEQEGLAPYLSXWEKLDNFINRPVKLIIGDKEIFGISRGIDKQGALLLEQDGIIKPWMGGEISLRSAE
K

>WP_062860308.1
MKDNTVPLKLIALLANGEFHSGEQLGETLGMSRAAINKHIQTLCDWGVDVFTVPGKGYSLPEPIQLLNAEQILGQLDGGS
VTVLPVIDSTNQYLLDRIGELKSGDACVAEYQQAGRGRRGRKWFSPFGANLYLSMFWRLEQGPAAAIGLSLVIGIVMAEV
LRKLGADKVRVKWPNDLYLQDRKLAGILVELTGKTGDAAQIVIGAGINMAMRRVEESVVNQGWITLQEAGINLDRNTLAA
MLIRELRAALELFEQEGLAPYLSRWEKLDNFINRPVKLIIGDKEIFGISRGIDKQGALLLEQDGIIKPWMGGEISLRSAE
K

>WP_001739763.1
MKDYTVPLKLIALLANGEFHSGEQLGETLGMSRAAINKHIQTLRDWGVDVFTVPGKGYSLPEPIQLLNAEQILGQLDGGS
VAVLPVIDSTNQYLLDRIGELKSGDACVAEYQQAGRGRRGRKWFSPFGANLYLSMFWRLEQGPAAAIGLSLVIGIVMAEV
LRKLGADKVRVKWPNDLYLQDRKLAGILVELTGKTGDAAQIVIGAGINMAMRRVEERVVNQGWITLQEAGINLDRNTLAA
MLIRELRAALELFEQEGLAPYLSRWEKLDNFINRPVKLIIGDKEIFGISRGIDKQGALLLEQDGIIKPWMGGEISLRSAE
K

>WP_001577508.1
MKDNTVPLKLIALLANGEFHSGEQLGETLGMSRAAINKHIQTLRDWGVDVFTVPGKGYSLPEPIQLLNAEQILGQLDGGS
VTVLPVIDSTNQYLLDRIGELKSGDACVAEYQQAGRGRRGRKWFSPFGANLYLSMFWRLEQGPAAAIGLSLVIGIVMAEV
LRKLGADKVRVKWPNDLYLQDRKLAGILVELTGKTGDAAQIVIGAGINMAMRRVEESVVNQGWITLQEAGINLDRNTLAA
MLIRELRTALELFEQEGLAPYLSRWEKLDNFINRPVKLIIGDKEIFGISRGIDKQGALLLEQDGIIKPWMGGEISLRSAE

>EGK33656.1
MKDNTVPLKLIALLANGEFHSGEQLGETLGMSRAAINKHIQTLRDWGVDVFTVPGKGYSLPEPIQLLNAEQILGQLDGGS
VAVLPVIDSTNQFLLDRIGELKSGDACVAEYQQAGRGRRGRKWFSPFGANLYLSMFWRLEQGPAAAIGLSLVIGIVMAEV
LRKLGADKVRVKWPNDLYLQDRKLAGILVELTGKTGDAAQIVIGAGINMAMRRVEESVVNQGWITLQEAGINLDRNTLAA
MLIRELRAALELFEQEGLAPYLSLWEKLDNFINRPVKLIIGDKEIFGISRGIDKQGALLLEQDGIIKPWMGGEISLRSAE
K

>WP_105228632.1
MKDNTVPLKLIALLANGEFHSGEQLGETLGMSRAAINKHIQTLRDWGVDVFTVPGKGYSLPEPIQLLNAEQILSQLDGGS
VAVLPVIDSTNQYLLDRIGELKSGDACVAEYQQAGRGRRGRKWFSPFGANLYLSMFWRLEQGPAAAIGLSLVIGIVMAEV
LRKLGADKVRVKWPNDLYLQDRKLAGILVELTGKTGDAAQIVIGAGINMAMRRVEESVVNQGWITLQEAGINLDRNTLAA
MLIRELHAALELFEQEGLAPYLSRWEKLDNFINRPVKLIIGDKEIFGISRGIDKQGALLLEKDGIIKPWMGGEISLRSAE
K

>WP_096316078.1
MKDNTVPLKLIALLANGEFHSGEQLGETLGMSRAAINKHIQTLRDWGVDVFTVPGKGYSLPEPIQLLNAXQILGQLDGGS
VAVLPVIDSTNQYLLDRIGELKSGDACXAEYQQAGRGRRGRKWFSPFGANLYLSXFWRLEQGPAAAIGLSLVIGIVMAEV
LRKLGADKVRVKWPNDLYLQDRKLAGILVELTGKTGDAAQIVIGAGINMAMRRVEESVVNQGWITLQEAGINLDRNTLAA
MLIRELRAALELFEQEGLAPYLSRWEKLDNFINRPVKLIIGDKEIFGISRGIDKQGALLLEQDGIIKPWMGGEISLRSAE
K

>WP_059272321.1
MKDNTVPLKLIALLANGEFHSGEQLGETLGMSRAAINKHIQTLRDWGVDVFTVPGKGYSLPEPIQLLNVEQILSQLDGGS
VAVLPVIDSTNQYLLDRIGELKSGDACVAEYQQAGRGRRGRKWFSPFGANLYLSMFWRLEQGPAAAIGLSLVIGIVMAEV
LRKLGADKVRVKWPNDLYLQDRKLAGILVELTGKTGDAAQIVIGAGINMAMRRVEESVVNQGWITLQEAGINLDRNTLAA
MLIRELRAALELFEQEGLAPYLSRWEKLDNFINRPVKLIIGDKEIFGISRGIDKQGALLLEKDGIIKPWMGGEISLRSAE
K

>WP_032315954.1
MKDNTVPLKLIALLANGEFHSGEQLGVTLGMSRAAINKHIQTLRDWGVDVFTVPGKGYSLPEPIQLLNAEQILGQLDGGS
VAVLPVIDSTNQYLLDRIGELKSGDACIAEYQQAGRGRRGRKWFSPFGANLYLSMFWCLEQGPAAAIGLSLVIGIVMAEV
LRKLGADKVRVKWPNDLYLQDRKLAGILVELTGKTGDAAQIVIGAGINMAMRRVEESVVNQGWITLQEAGINLDRNTLAA
MLIRELRAALELFEQEGLAPYLSRWEKLDNFINRPVKLIIGDKEIFGISRGIDKQGALLLEQDGIIKPWMGGEISLRSAE
K

>WP_003979907.1
MKDNTVPLKLIALLANGEFHSGEQLGETLGMSRAAINKHIQTLRDWGVDVFTVPGKGYSLPEPIQLLNAEQILGQLDGGS
VAVLPVIDSTNQYLLDRIGELKSGDAWVAEYQQAGRGRRGRKWFSPFGANLYLSMFWRLEQGPAAAIGLSLVIGIVMAEV
LRKLGADKVRVKWPNDLYLQDRKLAGILVELTGKTGDAAQIVIGAGINMAMRRVEESVVNQGWITLQEAGINLDRNTLAA
MLIRELRAALELFEQEGLAPYLSRWEKLDNFINRPVKLIIGDKEIFGISRGIDKQGALLLEQDGIIKPWMGGEISLRSAE
K

>WP_000654627.1
MKDNTVPLKLIALLANGEFHSGEQLGETLGMSRAAINKHIQTLRDWGVDVFTVPGKGYSLPEPIQLLNAEQILSQLDSGS
VAVLPVIDSTNQYLLDRIGELKSGDACVAEYQQAGRGRRGRKWFSPFGANLYLSMFWRLEQGPAAAIGLSLVIGIVMAEV
LRKLGADKVRVKWPNDLYLQDRKLAGILVELTGKTGDAAQIVIGAGINMAMRRVEESVVNQGWITLQEAGINLDRNALAA
MLIRELRAALELFEQEGLAPYLSRWEKLDNFINRPVKLIIGDKEIFGISRGIDKQGALLLEQDGIIKPWMGGEISLRSAE
K

>WP_105286072.1
MKDNTVPLKLIALLANGEFHSGEQLGETLGMSRAAINKHIQTLRDWGVDVFTVPGKGYSLPEPIQLLNAEKILSQLDGGS
VAVLPVIDSTNQYLLDRIEELKSGDACVAEYQQAGRGRRGRKWFSPFGANLYLSMFWRLEQGPAAAIGLSLVIGIVMAEV
LRKLGADKVRVKWPNDLYLQDRKLAGILVELTGKTGDAAQIVIGAGINMAMRRVEESVVNQGWITLQEAGINLDRNTLAA
MLIRELRAALELFEQEGLAPYLSRWEKLDNFINRPVKLIIGDKEIFGISRGIDKQGALLLEQDGIIKPWMGGEISLRSAE
K

>WP_097491396.1
MKDYTVPLKLIALLANGEFHSGEQLGETLGMSRAAINKHIQTLRDWGVDVFTVTGKGYSLPEPIQLLNAEQILGQLDGGS
VAVLPVIDSTNQYLLDRIGELKSGDACVAEYQQAGRGRRGRKWFSPFGANLYLSMFWRLEQGPAAAIGLSLVIGIVMAEV
LRKLGADKVRVKWPNDLYLQDRKLAGILVELTGKTGDAAQIVIGAGINMAMRRVEESVVNQGWITLQEAGINLDRNTLAA
MLIRELRAALELFEQEGLAPYLSRWEKLDNFINRPVKLIIGDKEIFGISRGIDKQGALLLEQDGIIKPWMGGEISLRSAE
K

>WP_097439566.1
MKDNTVPLKLIALLANGEFHSGEQLGETLGMSRAAINKHIQTLRDWGVDVFTVPGKGYSLPEPIQLLNAEQILGQLDGGS
VTVLPVIDSTNQYLLDRIGELKSGDACVAEYQQAGRGRRGRKWFSPFGANLYLSMFWRLEQGPAAAIGLSLVIGIVMAEV
LRKLGADKVRVKWPNDLYLQDRKLAGILVELTGKTGDAAQIVIGAGINMAMRRVEESVVNQGWSTLQEAGINLDRNTLAA
MLIRELRAALELFEQEGLAPYLSRWEKLDNFINRPVKLIIGDKEIFGISRGIDKQGALLLEQDGIIKPWMGGEISLRSAE

>WP_044713726.1
MKDNTVPLKLIALLANGEFHSGEQLGETLGMSRAAINKHIQTLRDWGVDVFTVPGKGYSLSEPIQLLNAEKILSQLDGGS
VAVLPVIDSTNQYLLDRIGELKSGDACVAEYQQAGRGRRGRKWFSPFGANLYLSMFWRLEQGPAAAIGLSLVIGIVMAEV
LRKLGADKVRVKWPNDLYLQDRKLAGILVELTGKTGDAAQIVIGAGINMAMRRVEESVVNQGWITLQEAGINLDRNTLAA
MLIRELRAALELFEQEGLAPYLSRWEKLDNFINRPVKLIIGDKEIFGISRGIDKQGALLLEQDGIIKPWMGGEISLRSAE
K

>WP_001399557.1
MKDNTVPLKLIALLANGEFHSGEQLGETLGMSRAAINKHIQTLRDWGVDVFTVPGKGYSLPEPIQLLNAEQILGQLDGGS
VTVLPVIDSTNQYLLDRIGELKSGDACVAEYQQAGRGRRGRKWFSPFGANLYLSMFWRLEQGPAAAIGLSLVIGIVMAEV
LRKLGADKVRVKWPNDLYLQDRKLAGILVELTGKTGDAAQIVIGAGINMAMRRVEESVVNQGGITLQEAGINLDRNTLAA
MLIRELRAALELFEQEGLAPYLSRWEKLDNFINRPVKLIIGDKEIFGISRGIDKQGALLLEQDGIIKPWMGGEISLRSAE
K

>WP_000654638.1
MKDNTVPLKLIALLANGEFHSGEQLGETLGMSRAAINKHMQTLRDWGVDVFTVPGKGYSLPEPIQLLNAEQILGQLDGGS
VTVLPVIDSTNQYLLDRIGELKSGDACVAEYQQAGRGRRGRKWFSPFGANLYLSMFWRLEQGPAAAIGLSLVIGIVMAEV
LRKLGADKVRVKWPNDLYLQDRKLAGILVELTGKTGDAAQIVIGAGINMAMRRVEESVVNQGWITLQEAGINLDRNTLAA
MLIRELRTALELFEQEGLAPYLSRWEKLDNFINRPVKLIIGDKEIFGISRGIDKQGALLLEQDGIIKPWMGGEISLRSAE

>WP_105275600.1
MKDNTVPLKLIALLANGEFHSGEQLGETLGMSRAAINKHIQTLRDWGVDVFTVPGKGYSLPEPIQLLNAEQILGQLDGGS
VTVLPVIDSTNQYLLDRIGELKSGDACVAEYQQAGRGRRGRKWFSPFGANLYLSMFWRLEQGPAAAIGLSLVIGIVMAEV
LRKLGADKVRVKWPNDLYLQDRKLAGILVELTGKTGDAAQIVIGAGINMAMRRVEESVVNQGWITLQDVGINLDRNTLAA
MLIRELRTALELFEQEGLAPYLSRWEKLDNFINRPVKLIIGDKEIFGISRGIDKQGALLLEQDGIIKPWMGGEISLRSAE
K

>WP_099682929.1
MKDYTVPLKLIALLANGEFHSGEQLGETLGMSRAAINKHIQTLCDWGVDVFTVPGKGYSLPEPIQLLNAEQILGQLDGGS
VAVLPVIDSTNQYLLDRIGELKSGDACVAEYQQAGRGRRGRKWFSPFGANLYLSMFWRLEQGPAAAIGLSLVIGIVMAEV
LRKLGADKVRVKWPNDLYLQDRKLAGILVELTGKTGDAAQIVIGAGINMAMRRVEESVVNQGWITLQEAGINLDRNTLAA
MLIRELRAALELFEQEGLAPYLSRWEKLDNFINRPVKLIIGDKEIFGISRGIDKQGALLLEQDGIIKPWMGGEISLRSAE
K

>WP_096858798.1
MKDNTVPLKLIALLANGEFHSGEQLGETLGMSRAAINKHIQTLRDWGVDVFTVPGKGYNLPEPIQLLNAEQILGQLDGGS
VAVLPVIDSTNQYLLDRIGELKSGDACVAEYQQAGRGRRGRKWFSPFGANLYLSMFWRLEQGPAAAIGLSLVIGIVMAEV
LRKLGADKVRVKWPNDLYLQDRKLAGILVELTGKTGDAAQIVIGAGINMAMRRVEESVVNQGWITLQEAGINLDRNTLAG
MLIRELRAALELFEQEGLAPYLPRWEKLDNFINRPVKLIIGDKEIFGISRGIDKQGALLLEQDGIIKPWMGGEISLRSAE
K

>WP_088542440.1
MKDNTVPLKLIALLANGEFHSGEQLGETLGMSRAAINKHIQTLRDWGVDVFTVPGKGYSLPEPIQLLNAEKILSQLDGGS
VAVLPVIDSTNQYLLDRIGELKSGDACVAEYQQAGRGRRGRKWFSPFGANLYLSMFWRLEQGPAAAIGLSLVIGIVMAEV
LRKLGADKVRVKWPNDLYLQDRKLAGILVELTGKTGDAAQIVVGAGINMAMRRVEESVVNQGWITLQEAGINLDRNALAA
MLIRELRAALELFEQEGLAPYLSRWEKLDNFINRPVKLIIGDKEIFGISRGIDKQGALLLEQDGIIKPWMGGEISLRSAE
K

>WP_064530651.1
MKDNTVPLKLIALLANGEFHSGEQLGETLGMSRAAINKHIQTLRDWGVDVFTVPGKGYSLPEPIQLLNAEKILSQLDGGS
VAVLPVIDSTNQYLLDRIGELKSGDACVAEYQQAGRGRRGRKWFSPFGANLYLSMFWRLEQGPAAAIGLSLVIGIVMAEV
LRKLGADKVRVKWPNDLYLQDRKLAGILVELTGKTGDAAQIVIGAGINMAMRRVEENVVNQGWITLQEAGINLDRNTLAA
MLIRELRAALELFEQEGLTPYLSRWEKLDNFINRPVKLIIGDKEIFGISRGIDKQGALLLEQDGIIKPWMGGEISLRSAE
K

>WP_000654634.1
MKDNTVPLKLIALLANGEFHSGEQLGETLGMSRAAINKHIQTLRDWGVDVFTVPGKGYSLSEPIQLLNAEQILGQLDGGS
VTVLPVIDSTNQYLLDRIGELKSGDACVAEYQQAGRGRRGRKWFSPFGANLYLSMFWRLEQGPAAAIGLSLVIGIVMAEV
LRKLGADKVRVKWPNDLYLQDRKLAGILVELTGKTGDAAQIVIGAGINMAMRRVEESVVNQGWITLQEAGINLDRNTLAA
MLIRELRAALELFEQEGLAPYLSRWEKLDNFINRPVKLIIGDKEIFGISRGIDKQGALLLEQDGIIKPWMGGEISLRSAE

>WP_003866394.1
MKDYTVPLKLIALLANGEFHSGEQLGETLGMSRAAINKHIQTLRDWGVDVFTVPGKGYSLPEPIQLLNAEQILGQLDGGS
VAVLPVIDSTNQYLLDRIGELKSGDACVAEYQQAGRGRRGRKWFSPFGANLYLSMFWRLEQGPAAAIGLSLVIGIVMAEG
LRKLGADKVRVKWPNDLYLQDRKLAGILVELTGKTGDAAQIVIGAGINMAMRRVEESVVNQGWITLQEAGINLDRNTLAA
MLIRELRAALELFEQEGLAPYLSRWEKLDNFINRPVKLIIGDKEIFGISRGIDKQGALLLEQDGIIKPWMGGEISLRSAE
K

>WP_001585855.1
MKDYTVPLKLIALLANGEFHSGEQLGETLGMSRAAINKHIQTLRDWGVDVFTVPGKGYSLPEPIQLLNAEQILGQLDGGS
VAVLPVIDSTNQYLLDRIGELKSGDACVAEYQQAGRGRRGRKWFSPFGANLYLSMFWRLEQGPAAAIGLSLVIGIVMAEV
LRKLGADKVRVKWPNDLYLQDRKLAGILVGLTGKTGDAAQIVIGAGINMAMRRVEESVVNQGWITLQEAGINLDRNTLAA
MLIRELRAALELFEQEGLAPYLSRWEKLDNFINRPVKLIIGDKEIFGISRGIDKQGALLLEQDGIIKPWMGGEISLRSAE
K

>WP_096185235.1
MKDNTVPLKLIALLANGEFHSGEQLGETLGMSRAAINKHIQTLRDWGVDVFTVPGKGYSLPEPIQLLNAXQILGQLDGGS
VXVLPVIDSTNQYLLDRIGELKSGDACXAEYQQAGRGRRGRKWFSPFGANLYLSMFWRLEQGPAAAIGLSLVIGIVMAEV
LRKLGADKVRVKWPNDLYLQDRKLAGILVELTGKTGDAAQIVIGAGINMAMRRVEESVVNQGWITLQEAGINLDRNTLAA
MLIRELRAALELFEQEGLAPYLSRWEKLDNFINRPVKLIIGDKXIFGISRGIDKQGALLLEQDGIIKPWMGGEISLRSAE
K

>WP_000654603.1
MKDNTVPLKLIALLANGEFHSGEQLGETLGMSRAAINKHIQTLRDWGVDVFTVPGKGYSLPEPIQLLNAEKILSQLDGGS
VAVLPVIDSTNQYLLDRIGELKSGDACVAEYQQAGRGRRGRKWFSPFGANLYLSMFWRLEQGPAAAIGLSLVIGIVMAEV
LRKLGADKVRVKWPNDLYLQDRKLAGILVELTGKTGDAAQIVVGAGINMAMRRVEESIVNQGWITLQEAGINLDRNALAA
MLIRELRAALELFEQEGLAPYLSRWEKLDNFINRPVKLIIGDKEIFGISRGIDKQGALLLEQDGIIKPWMGGEISLRSAE
K

>WP_000654623.1
MKDNTVPLKLIALLANGEFHSGEQLGETLGMSRAAINKHIQTLRDWGVDVFTVPGKGYSLPEPIQLLNAEQILSQLDDGS
VAVLPVIDSTNQYLLDRIGELKSGDACVAEYQQAGRGRRGRKWFSPFGANLYLSMFWRLEQGPAAAIGLSLVIGIVMAEV
LRKLGADKVRVKWPNDLYLQDRKLAGILVELTGKTGDAAQIVIGAGINMAMRRVEESVVNQGWITLQEAGINLDRNTLAA
MLIRELRAALELFEQEGLAPYLSRWEKLDNFINRPVKLIIGDKEIFGISRGIDKQGALLLEQDGIIKPWMGGEISLRSAE

>OUZ84248.1
MKDNTVPLKLIALLANGEFHSGEQLGETLGMSRAAINKHIQTLRDWGVDVFTVPGKGYSLPEPIQLLNAEQILGQLDGGS
VAVLPVIDSTNQFLLSRIGELKSGDACVAEYQQAGRGRRGRKWFSPFGANLYLSMFWRLEQGPAAAIGLSLVIGIVMAEV
LRKLGADKVRVKWPNDLYLQDRKLAGILVELTGKTGDAAQIVIGAGINMAMRRVEESVVNQGWITLQEAGINLDRNTLAA
MLIRELRAALELFEQEGLAPYLSLWEKLDNFINRPVKLIIGDKEIFGISRGIDKQGALLLEQDGIIKPWMGGEISLRSAE
K

>WP_059236925.1
MKDNTVPLKLIALLANGEFHSGEQLGETLGMSRAAINKHIQTLRDWGVDVFTVPGKGYSLSEPIQLLNAEKILSQLDGGS
VAVLPVIDSTNQYLLDRIGELKSGDACVAEYQQAGRGRRGRKWFSPFGANLYLSMFWRLEQGPAAAIGLSLVIGIVMSEV
LRKLGADKVRVKWPNDLYLQDRKLAGILVELTGKTGDAAQIVIGAGINMAMRRVEESVVNQGWITLQEAGINLDRNTLAA
MLIRELRAALELFEQEGLAPYLSRWEKLDNFINRPVKLIIGDKEIFGISRGIDKQGALLLEQDGIIKPWMGGEISLRSAE
K

>WP_104917746.1
MKDNTVPLKLIALLANGEFHSGEQLGETLGMSRAAINKHIQTLRDWGVDVFTVPGKGYSLPEPIQLLNAEKILSQLDGGS
VAVLPVIDSTNQYLLDRIGELKSGDASVAEYQQAGRGRRGRKWFSPFGANLYLSMFWRLEQGPAAAIGLSLVIGIVMAEV
LRKLGADKVRVKWPNDLYLQDRKLAGILVELTGKTGDAAQIVIGAGINMAMRRVEESVVNQGWITLQEAGINLDRNTLAA
MLIRELRAALELFEQEGLAPYLSRWEKLDNFINRPVKLIIGDKEIFGISRGIDKQGALLLEQDGIIKPWMGGEISLRSAE
K

>WP_097453775.1
MKDNTVPLKLIALLANGEFHSGEQLGETLGMSRAAINKHIQTLRDWGVDVFTVPGKGYSLPEPIQLLNAEEILSQLDGGS
VAVLPVIDSTNQYLLDRIGELKSGDACVAEYQQAGRGRRGRKWFSPFGANLYLSMFWRLEQGPAAAIGLSLVIGIVMAEV
LRKLGADKVRVKWPNDLYLQDRKLAGILVELTGKTGDAAQIVIGAGINMAMRRVEESVVNQGWITLQEAWINLDRNTLAA
MLIRELRAALELFEQEGLAPYLSRWEKLDNFINRPVKLIIGDKEIFGISRGIDKQGALLLEQDGIIKPWMGGEISLRSAE
K

>WP_089568295.1
MKDNTVPLKLIALLANGEFHSGEQLGETLGMSRAAINKHIQTLRDWGVDVFTVPGKGYSLPEPIQLLNAEQILSQLDDGS
VAVLPVIDSTNQYLLDRIGELKSGDACVAEYQQAGRGRRGRKWFSPFGANLYLSMFWRLEQGPAAAIGLSLVIGIVMAEV
LRKLGADKVRVKWPNDLYLQDRKLAGILVELTGKTGDAAQIVIGAGINMAMRRVEESVVNQGWITLQEAGINLDRNTLAA
MLIRELRTALELFEQEGLAPYLSRWEKLDNFINRPVKLIIGDKEIFGISRGIDKQGALLLEQDGIIKPWMGGEISLRSAE

>WP_000654596.1
MKDNTVPLKLIALLANGEFHSGEQLGETLGMSRAAINKHIQTLRDWGVDVFTVPGKGYSLPEPIQLLNAEKILSQLDDGS
VAVLPVIDSTNQYLLDRIGELKSGDACVAEYQHAGRGRRGRKWFSPFGANLYLSMFWRLEQGPAAAIGLSLVIGIVMAEV
LRKLGADKVRVKWPNDLYLQDRKLAGILVELTGKTGDAAQIVIGAGINMAMRRVEESVVNQGWITLQEAGINLDRNTLAA
MLIRELRAALELFEQEGLAPYLSRWEKLDNFINRPVKLIIGDKEIFGISRGIDKQGALLLEQDGIIKPWMGGEISLRSAE
K

>WP_054413145.1
MKDNTVPLKLIALLANGEFHSGEQLGETLGMSRAAINKHIQTLRDWGVDVFTVPGKGYSLSEPIQLLNAEKILSQLDGGS
VAVLPVIDSTNQYLLDRIGELKSGDACVAEYQQAGRGRRGRKWFSPFGANLYLSMFWRLEQGPAAAIGLSLVIGIVMAEV
LRKLGADKVRVKWPNDLYLQDRKLAGILVELTGKTGDAAQIVIGAGINMAMRRVEESVVNQGWITLQEAGINLDRNTLAA
MLIRELRAALELFEQEGLAPYLSRWEKLDNFINRPVKLIIGDKEIFGISRGTDKQGALLLEQDGIIKPWMGGEISLRSAE
K

>WP_046082837.1
MKDNTVPLKLIALLANGEFHSGEQLGETLGMSRAAINKHIQTLRDWGVDVFTVPGKGYSLPEPIQLLNAEKILSQLDGGS
VAVLPVIDSTNQYLLDRIGELKSGDACVAEYQQAGRGRRGRKWFSPFGANLYLSMFWRLEQGPAAAIGLSLVIGIVMAEV
LRKLGADKVRVKWPNDLYLQDRKLAGILVELTGKTGDAAQIVVGAGINMAMRRVEESVVNQGWITLQEAGINLDRNALAA
MLIRELRAALELFEQEGLAPYLSRWEKLDNFINRPVKLIIGDKEIFGISRGIDKQGALLLEQDGIIKPWMGGEISLRSVE
K

>WP_074524481.1
MKDNTVPLKLIALLANGEFHSGEQLGETLGMSRAAINKHIQTLRDWGVDVFTVPGKGYSLPEPIQLLNAEQILGQLDGGS
VTVLPVIDSTNQYLLDRIGELKSGDACVAEYQQAGRGRRGRKWFSPFGANLYLSMFWRLEQGPAAAIGLSLVIGIVMAEV
LRKLGADKVRVKWPNDLYMQDRKLAGILVELTGKTGDAAQIVIGAGINMAMRRVEESVVNQGWITLQEAGINLDRNTLAA
MLIRELRAALELFEQEGLAPYLSRLEKLDNFINRPVKLIIGDKKIFGISRGIDKQGALLLEQDGIIKPWMGGEISLRSAE
K

>WP_032227097.1
MKDNTVPLKLITLLANGEFHSGEQLGETLGMSRAAINKHIQTLRDWGVDVFTVPGKGYSLPEPIQLLNAEQILSQLDGGS
VAVLPVIDSTNQYLLDRIEELKSGDACVAEYQQAGRGRRGRKWFSPFGANLYLSMFWRLEQGPAAAIGLSLVIGIVMAEV
LRKLGADKVRVKWPNDLYLQDRKLAGILVELTGKTGDAAQIVIGAGINMAMRRVEESVVNQGWITLQEAGINLDRNTLAA
MLIRELRAALELFEQEGLAPYLSRWEKLDNFINRPVKLIIGDKEIFGISRGIDKQGALLLEQDGIIKPWMGGEISLRSAE

>WP_003601615.1
MKDYTVPLKLIALLANGEFHSGEQLGETLGMSRAAINKHIQTLRDWGVDVFTVPGKGYSLPEPIQLLNAEQILGQLDGGS
VAVLPVIDSTNQYLLDRIGELKSGDACVAEYQQAGRGRRGRKWFSPFGANLYLSMFWRLEQGPAAAIGLSLVIGIVMAEV
LRKLGADKVRVKWPNDLYLQDRKLAGILVELTGKTGDAAQIVIGAGINMAMRRVEESVVNQGGITLQEAGINLDRNTLAA
MLIRELRAALELFEQEGLAPYLSRWEKLDNFINRPVKLIIGDKEIFGISRGIDKQGALLLEQDGIIKPWMGGEISLRSAE
K

>WP_000654633.1
MKDNTVPLKLIALLANGEFHSGEQLGETLGMSRAAINKHIQTLRDWGVDVFTVPGKGYSLSEPIQLLNAEKILSQLDGGS
VVVLPVIDSTNQYLLDRIGELKSGDACVAEYQQAGRGRRGRKWFSPFGANLYLSMFWRLEQGPAAAIGLSLVIGIVMAEV
LRKLGADKVRVKWPNDLYLQDRKLAGILVELTGKTGDAAQIVIGAGINMAMRRVEESVVNQGWITLQEAGINLDRNTLAA
MLIRELRAALELFEQEGLAPYLSRWEKLDNFINRPVKLIIGDKEIFGISRGIDKQGALLLEQDGIIKPWMGGEISLRSAE
K

>WP_001522113.1
MKDNTVPLKLIALLANGEFHSGEQLGETLGMSRAAINKHMQTLRDWGVDVFTVPGKGYSLPEPIQLLNAEQILGQLDGGS
VTVLPVIDSTNQYLLDRIGELKSGDACVAEYQQAGRGRRGRKWFSPFGANLYLSMFWRLEQGPAAAIGLSLVIGIVMAEV
LRKLGADKVRVKWPNDLYLQDRKLAGILVELTGKTGDAAQIVIGAGINMAMRRVEESVVNQGWITLQEAGINLDRNTLAA
MLIRELRTALELFEQEGLAPYLSRWEKLDNFINRPVKLIIGNKEIFGISRGIDKQGALLLEQDGIIKPWMGGEISLRSAE

>WP_105198727.1
MKDNTVPLKLIALLANGEFHSGEQLGEMLGMSRAAINKHIQTLRDWGVDVFTVPGKGYSLSEPIQLLNAEKILSQLDGGS
VAVLPVIDSTNQYLLDRIGELKSGDACVAEYQQAGRGRRGRKWFSPFGANLYLSMFWRLEQGPAAAIGLSLVIGIVMAEV
LRKLGADKVRVKWPNDLYLQDRKLAGILVELTGKTGDAAQIVIGAGINMAMRRVEESVVNQGWITLQEAGINLDRNTLAA
MLIRELRAALELFEQEGLAPYLSRWEKLDNFINRPVKLIIGDKEIFGISRGIDKQGALLLEQDGIIKPWMGGEISLRSAE
K

>WP_034174062.1
MKDNTVPLKLIALLANGEFHSGEQLGETLGMSRAAINKHIQTLRDWGVDVFTVPGKGYSLSEPIQLLNAEQILGQLDGGS
VTVLPVIDSTNQYLLDRIGELKSGDACVAEYQQAGRGRRGRKWFSPFGANLYLSMFWRLEQGPAAAIGLSLVIGIVMAEV
LRKLGADKVRVKWPNDLYLQDRKLAGILVELTGKTGDAAQIVIGAGINMAMRRVEESVVNQGWITLQEAGINLDRNTLAA
MLIRELRAALELFEQEGLAPYLSRWEKLDNFINRPVKLIIGDKEIFGISRGIDKQGALLLERDGIIKPWMGGEISLRSAE

>WP_000654600.1
MKDNTVPLKLIALLANGEFHSGEQLGETLGMSRAAINKHIQTLRDWGVDVFTVPGKGYSLPEPIQLLNAEKILSQLDDGS
VAVLPVIDSTNQYLLDRIGELKSGDACVAEYQHAGRGRRGRKWFSPFGANVYLSMFWRLEQGPAAAIGLSLVIGIVMAEV
LRKLGADKVRVKWPNDLYLQDRKLAGILVELTGKTGDAAQIVIGAGINMAMRRVEESVVNQGWITLQEAGINLDRNTLAA
MLIRELRAALELFEQEGLAPYLSRWEKLDNFINRPVKLIIGDKEIFGISRGIDKQGALLLEQDGIIKPWMGGEISLRSAE
K

>WP_000654597.1
MKDNTVPLKLIALLANGEFHSGEQLGETLGMSRAAINKHIQTLRDWGVDVFTVPGKGYSLPEPIQLLNAEKILSQLDDGS
VAVLPVIDSTNQYLLDRIGELKSGDACVAEYQHAGRGRRGRKWFSPFGANLYLSMFWRLEQGPAAAIGLSLVIGIVMAEV
LRKLGADKVRVKWPNDLYLQDRKLAGILVELTGKTGDAAQIVIGAGINMAMRRVEESVVNQGWITLQEAGINLDRNTLAA
MLIRELRAALELFEQEGLAPYLSRWEKLDNFINRPVKLIIGDKEIFGISRGIDRQGALLLEQDGIIKPWMGGEISLRSAE
K

>WP_000654598.1
MKDNTVPLKLIALLANGEFHSGEQLGETLGMSRAAINKHIQTLRDWGVDVFTVPGKGYSLPEPIQLLNAEKILSQLDDGS
VAVLPVIDSTNQYLLDRIGELKSGDACVAEYQHAGRGRRGRKWFSPFGANLYLSMFWRLEQGPAAAIGLSLVIGIVMAEV
LRKLGADKVRVKWPNDLYLQDRKLAGILVELTGKTGDAAQIVIGAGINMAMRRVEESVVNQGWITLQEAGINLDRNTLAA
MLIRELRAALELFEQEGLTPYLSRWEKLDNFINRPVKLIIGDKEIFGISRGIDKQGALLLEQDGIIKPWMGGEISLRSAE
K

>WP_000654632.1
MKDNTVPLKLIALLANGEFHSGEQLGETLGMSRAAINKHIQTLRDWGVDVFTVPGKGYSLSEPIQLLNAEKILSQLDGGS
VAVLPVIDSTNQYLLDRIGELKSGDACVAEYQQAGRGRRGRKWFSPFGANLYLSMFWRLEQGPAAAIGLSLVIGIVMAEV
LRKLGADKVRVKWPNDLYLQDRKLAGILVELTGKTGDAAQIVIGAGINMAMCRVEESVVNQGWITLQEAGINLDRNTLAA
MLIRELRAALELFEQEGLAPYLSRWEKLDNFINRPVKLIIGDKEIFGISRGIDKQGALLLEQDGIIKPWMGGEISLRSAE
K

>WP_097516486.1
MKDNTVPLKLIALLANGEFHSGEQLGETLGMSRAAINKHMQTLRDWGVDVFTVPGKGYSLPEPIQLLNAEQILGQLDGGS
VTVLPVIDSTNQYLLDRIGELKSGDACVAEYQQAGRGRRGRKWFSPFGANLYLSMFWRLEQGPAAAIGLSLVIGIVMAEV
LRKLGADKVRVKWPNDLYLQDRKLAGILVELTGKTGDAAQIVIGAGINMAMRRVEESVVNQGWITLQEAGINLDRNTLAA
MLIRELRTALELFEQEGLAPYLSRWEKLDNFINRPVKLIIGDKEIFGILRGIDKQGALLLEQDGIIKPWMGGEISLRSAE

>WP_097458372.1
MKDNTVPLKLIALLANGEFHSGEQLGETLGMSRAAINKHMQTLRDWGVDVFTVPGKGYSLPEPIQLLNAEKILSQLDDGS
VAVLPVIDSTNQYLLDRIGELKSGDACVAEYQHAGRGRRGRKWFSPFGANLYLSMFWRLEQGPAAAIGLSLVIGIVMAEV
LRKLGADKVRVKWPNDLYLQDRKLAGILVELTGKTGDAAQIVIGAGINMAMRRVEESVVNQGWITLQEAGINLDRNTLAA
MLIRELRAALELFEQEGLAPYLSRWEKLDNFINRPVKLIIGDKEIFGISRGIDKQGALLLEQDGIIKPWMGGEISLRSAE
K

>WP_085456760.1
MKDNTVPLKLIALLANGEFHSGEQLGETLGMSRAAINKHIQTLRDWGVDVFTVPGKGYSLSEPIQLLNAEKILSQLDGGS
VAVLSVIDSTNQYLLDRIGELKSGDACVAEYQQAGRGRRGRKWFSPFGANLYLSMFWRLEQGPAAAIGLSLVIGIVMAEV
LRKLGADKVRVKWPNDLYLQDRKLAGILVELTGKTGDAAQIVIGAGINMAMRRVEESVVNQGWITLQEAGINLDRNTLAA
MLIRELRAALELFEQEGLAPYLSRWEKLDNFINRPVKLIIGDKEIFGISRGIDKQGALLLEQDGIIKPWMGGEISLRSAE
K

>WP_024229752.1
MKDNTVPLKLIALLANGEFHSGEQLGETLGMSRAAINKHIQTLRDWGVDVFTVPGKGYSLPEPIQLLNAEQILSQLDDGS
VAVLPVIDSTNQYLLDRIGELKSGDACVAEYQQAGRGRRGRKWFSPFGANLYLSMFWRLEQGPAAAIGLSLVIGIVMAEV
LRKLGADKVRVKWPNDLYLQDRKLAGILVELTGKTGDAAQIVIGAGINMAMRRVEESVVNQGWSTLQEAGINLDRNTLAA
MLIRELRAALELFEQEGLAPYLSRWEKLDNFINRPVKLIIGDKEIFGISRGIDKQGALLLEQDGIIKPWMGGEISLRSAE

>WP_021552961.1
MKDNTVPLKLIALLANGEFHSGEQLGETLGMSRAAINKHIQTLRDWGVDVFTVPGKGYSLPEPIQLLNAEKILSQLDDGS
VAVLPVIDSTNQYLLDRIGELKSGDACVAEYQHAGRGRRGRKWFSPFGANLYLSMFWRLEQGPAAAIGLSLVIGIVMAEV
LRKLGADKVRVKWPNDLYLHDRKLAGILVELTGKTGDAAQIVIGAGINMAMRRVEESVVNQGWITLQEAGINLDRNTLAA
MLIRELRAALELFEQEGLAPYLSRWEKLDNFINRPVKLIIGDKEIFGISRGIDKQGALLLEQDGIIKPWMGGEISLRSAE
K

>WP_105455637.1
MKDNTVPLKLIALLANGEFHSGEQLGETLGMSRAAINKHIQTLRDWGVDVFTVPGKGYSLPEPIQLLNAEKILSQLDDGS
VAVLPVIDSTNQYLLDRIGELKSGDACVAEYQHAGRGRRGRKWFSPFGANLYLSMFWRLEQGPAAAIGLSLVIGIVMAEV
LRKLGADKVRVKWPNDLYLQDRKLAGILVELTGKTGDAAQIVIGAGINMAMRRVEESVVNQGWITLQEAGINLDRNTLAA
MLIRELRAALELFEQEGLAPYLSHWEKLDNFINRPVKLIIGDKEIFGISRGIDKQGALLLEQDGIIKPWMGGEISLRSAE
K

>WP_105279231.1
MKDNTVPLKLITLLANGEFHSGEQLGETLGMSRAAINKHIQTLRDWGVDVFTVPGKGYSLPEPIQLLNAEQILSQLDSGS
VAVLPVIDSTNQYLLDRIGELKSGDACVAEYQQAGRGRRGRKWFSPFGANLYLSMFWRLEQGPAAAIGLSLVIGIVMAEV
LRKLGADKVRVKWPNDLYLQDRKLAGILVELTGKTGDAAQIVVGAGINMAMRRVEESVVNQGWITLQEAGINLDRNALAA
MLIRELRAALELFEQEGLAPYLSRWEKLDNFINRPVKLIIGDKEIFGISRGIDKQGALLLEQDGIIKPWMGGEISLRSAE
NKKGEH

>WP_097234416.1
MKDNTVPLKLIALLANGEFHSGEQLGETLGMSRAAINKHIQTLRDWGVDVFTVPGKGYSLPEPIQLLNAEKILSQLDDGS
VAVLPVIDSTNQYLLDRIGELKSGDACVAEYQHAGRGRRGRKWFSPFGANLYLSMFWRLEQGPAAAIGLSLVIGIVMAEV
LRKLGADKVRVKWPNDLYLRDRKLAGILVELTGKTGDAAQIVIGAGINMAMRRVEESVVNQGWITLQEAGINLDRNTLAA
MLIRELRAALELFEQEGLAPYLSRWEKLDNFINRPVKLIIGDKEIFGISRGIDKQGALLLEQDGIIKPWMGGEISLRSAE
K

>WP_016240936.1
MKDNTVPLKLIALLANGEFHSGEQLGETLGMSRAAINKHIQTLRDWGVDVFTVPGKGYSLPEPIQLLNAEKILSQLDDGS
VAVLPVIDSTNQYLLDRIGELKSGDACVAEYQHAGRGRRGRKWFSPFGANLYLSMFWRLEQGPAAAIGLSLVIGIVMAEV
LRKLGADKVRVKWPNDLYLQDRKLAGILVELTGKTGDVAQIVIGAGINMAMRRVEESVVNQGWITLQEAGINLDRNTLAA
MLIRELRAALELFEQEGLAPYLSRWEKLDNFINRPVKLIIGDKEIFGISRGIDKQGALLLEQDGIIKPWMGGEISLRSAE
K

>WP_000654641.1
MKDNTVPLKLITLLANGEFHSGEQLGETLGMSRAAINKHIQTLRDWGVDVFTVPGKGYCLPEPIQLLNAEQILSQLDSGS
VAVLPVIDSTNQYLLDRIGELKSGDACVAEYQQAGRGRRGRKWFSPFGANLYLSMFWRLEQGPAAAIGLSLVIGIVMAEV
LRKLGADKVRVKWPNDLYLQDRKLAGILVELTGKTGDAAQIVVGAGINMAMRRVEESVVNQGWITLQEAGINLDRNALAA
MLIRELRAALELFEQEGLAPYLSRWEKLDNFINRPVKLIIGDKEIFGISRGIDKQGALLLEQDGIIKPWMGGEISLRSAE
K

>WP_001572170.1
MKDNTVPLKLIALLANGEFHSGEQLGETLGMSRAAINKHIQTLRDWGVDVFTVPGKGYSLPEPIQLLNAEKILSQLDDGS
VAVLPVIDSTNQYLLDRIGELKSGDACVAEYQHAGRGRRGRKWFSPFGANLYLSMFWRLEQGPAAAIGLSLVIGIVMAEV
LRKLGADKVRVKWPNDLYLQDRKLAGILVELTGKTGDAAQIVIGAGINMAMRRVEESVVNQGWFTLQEAGINLDRNTLAA
MLIRELRAALELFEQEGLAPYLSRWEKLDNFINRPVKLIIGDKEIFGISRGIDKQGALLLEQDGIIKPWMGGEISLRSAE
K

>WP_000654643.1
MKDNTVPLKLITLLANGEFHSGEQLGETLGMSRAAINKHIQTLRDWGVDVFTVPGKGYSLPEPIQLLNAEQILSQLDSGS
VAVLPVIDSTNQYLLDRIGELKSGDACVAEYQQAGRGRRGRKWFSPFGANLYLSMFWRLEQGPAAAIGLSLVIGIVMAEV
LRKLGADKVRVKWPNDLYLQDRKLAGILVELTGKTGDAAQIVIGAGINMAMRRVEENIVNQGWITLQEAGINLDRNALAA
MLIRELRAALELFEQEGLAPYLSRWEKLDNFINRPVKLIIGDKEIFGISRGIDKQGALLLEQDGIIKPWMGGEISLRSAE
K

>WP_105272379.1
MKDNTVPLKLITLLANGEFHSGEQLGEKLGMSRAAINKHIQTLRDWGVDVFTVPGKGYSLPEPIQLLNAEQILSQLDSGS
VAVLPVIDSTNQYLLDRIGELKSGDACVAEYQQAGRGRRGRKWFSPFGANLYLSMFWRLEQGPAAAIGLSLVIGIVMAEV
LRKLGADKVRVKWPNDLYLQDRKLAGILVELTGKTGDAAQIVVGAGINMAMRRVEESVVNQGWITLQEAGINLDRNALAA
MLIRELRAALELFEQEGLAPYLSRWEKLDNFINRPVKLIIGDKEIFGISRGIDKQGALLLEQDGIIKPWMGGEISLRSAE
K

>WP_044720328.1
MKDNTVPLKLIALLANGEFHSGEQLGEMLGMSRAAINKHIQTLRDWGVDVFTVPGKGYSLPEPIQLLNAEKILSQLDDGS
VAVLPVIDSTNQYLLDRIGELKSGDACVAEYQHAGRGRRGRKWFSPFGANLYLSMFWRLEQGPAAAIGLSLVIGIVMAEV
LRKLGADKVRVKWPNDLYLQDRKLAGILVELTGKTGDAAQIVIGAGINMAMRRVEESVVNQGWITLQEAGINLDRNTLAA
MLIRELRAALELFEQEGLAPYLSRWEKLDNFINRPVKLIIGDKEIFGISRGIDKQGALLLEQDGIIKPWMGGEISLRSAE
K

>WP_042092353.1
MKDNTVPLKLIALLANGEFHSGEQLGETLGMSRAAINKHIQTLRDWGVDVFTVPGKGYSLPEPIQLINAEKILSQLDDGS
VAVLPVIDSTNQYLLDRIGELKSGDACVAEYQHAGRGRRGRKWFSPFGANLYLSMFWRLEQGPAAAIGLSLVIGIVMAEV
LRKLGADKVRVKWPNDLYLQDRKLAGILVELTGKTGDAAQIVIGAGINMAMRRVEESVVNQGWITLQEAGINLDRNTLAA
MLIRELRAALELFEQEGLTPYLSRWEKLDNFINRPVKLIIGDKEIFGISRGIDKQGALLLEQDGIIKPWMGGEISLRSAE
K

>WP_000654599.1
MKDNTVPLKLIALLANGEFHSGEQLGETLGMSRAAINKHIQTLRDWGVDVFTVPGKGYSLPEPIQLLNAEKILSQLDDGS
VAVLPVIDSTNQYLLDRIGELKSGDACVAEYQHAGRGRRGRKWFSPFGANLYLSMFWRLEQGPAAAIGLSLVIGIVMAEV
LRKLGADKVRVKWPNDLYLQDRKLAGILVELTGKTGDAAQIVIGAGINMAMRRVEESVVNQGWITLQEAGINLDRNTLAA
MLIRELRAALELFEQEGLTPYLSRWEKLDNFINRPVKLIIGDKEIFGISRGIDKQGALLLEQDGIIKPWMGGELSLRSAE
K

>WP_085452219.1
MKDNTVPLKLIALLANGEFHSGEQLGETLGMSRAAINKHIQTLRDWGVDVFTVPGKGYSLPEPIQLLNAEKILSQLDDGS
VAVLPVIDSTNQYLLDRIGELKSGDACVAEYQHAGRGRRGRKWFSPFGANLYLSMFWRLEQGPAAAIGLSLVIGIVMAEV
LRKLGADKVRVKWPNDLYLQDRKLAGILVELTGKTGDAAQIVIGAGINMAMRRVEESVVNQGWITLQEAGINLDRNTLAA
MLIRELRAALELFEQKGLTPYLSRWEKLDNFINRPVKLIIGDKEIFGISRGIDKQGALLLEQDGIIKPWMGGEISLRSAE
K

>WP_021559708.1
MKDNTVPLKLIALLANGEFHSGEQLGETLGMSRAAINKHIQTLRDWGVDVFTVPGKGYSLPEPIQLLNAEKILSQLDDGS
VAVLPVIDSTNQYLLDRIGELKSGDACVAEYQHAGRGRRGRKWFSPFGANLYLSMFWRLEQGPAAAIGLSLVIGIVMAEV
LRKLGADKVRVKWPNDLYLQDRKLAGILVELTGKTGDAAQIVIGAGINMAMRRVEESVVNQEWITLQEAGINLDRNTLAA
MLIRELRAALELFEQEGLAPYLSRWEKLDNFINRPVKLIIGDKEIFGISRGIDKQGALLLEQDGIIKPWMGGEISLRSAE
K

>WP_000654595.1
MKDNTVPLKLIALLANGEFHSGEQLGETLGMSRAAINKHIQTLRDWGVDVFTVPGKGYSLPEPIQLLNAEKILSQLDDGS
VAVLPVIDSTNQYLLDRIGELKSGDACVAEYQHAGRGRRGRKWFSPFGANLYLSMFWRLEQGPAAAIGLSLVIGIVMAEV
LRKLGADKVRVKWPNDLYLQDRKLAGILVELTGKTGDAAQIVIGAGINMAMRRVEDSVVNQGWITLQEAGINLDRNTLAA
MLIRELRAALELFEQEGLTPYLSRWEKLDNFINRPVKLIIGDKEIFGISRGIDKQGALLLEQDGIIKPWMGGEISLRSAE
K

>WP_000654644.1
MKDNTVPLKLITLLANGEFHSGEQLGETLGMSRAAINKHIQTLRDWGVDVFTVPGKGYSLPEPIQLLNAEQILSQLDSGS
VAVLPVIDSTNQYLLDRIGELKSGDACVAEYQQAGRGRRGRKWFSPFGANLYLSMFWRLEQGPAAAIGLSLVIGIVMAEV
LRKLGAHKVRVKWPNDLYLQDRKLAGILVELTGKTGDAAQIVVGAGINMAMRRVEESVVNQGWITLQEAGINLDRNALAA
MLIRELRAALELFEQEGLAPYLSRWEKLDNFINRPVKLIIGDKEIFGISRGIDKQGALLLEQDGIIKPWMGGEISLRSAE
K

>WP_000654604.1
MKDNTVPLKLIALLANGEFHSGEQLGETLGMSRAAINKHIQTLRDWGVDVFTVPGKGYSLPEPIQLLNAEKILSQLNDGS
VAVLPVIDSTNQYLLDRIGELKSGDACVAEYQHAGRGRRGRKWFSPFGANLYLSMFWRLEQGPAAAIGLSLVIGIVMAEV
LRKLGADKVRVKWPNDLYLQDRKLAGILVELTGKTGDAAQIVIGAGINMAMRRVEESVVNQGWITLQEAGINLDRNTLAA
MLIRELRAALELFEQEGLTPYLSRWEKLDNFINRPVKLIIGDKEIFGISRGIDKQGALLLEQDGIIKPWMGGEISLRSAE
K

>WP_096841930.1
MKDNTVPLKLIALLANGEFHSGEQLGETLGMSRAAINKHIQTLRDWGVDVFTVPGKGYSLPEPIQLLNAEKILSQLDDGS
VAVLPVIDSTNQYLLDRIGELKSGDACVAEYQHAGRGRRGRKWFSPFGANLYLSMFWRLEQGPAAAIGLSLVIGIVMAEV
LRKLGADKVRVKWPNDLYLQDRKLAGILVELTGKTGDAAQIVIGAGINMAMRRVEESVVNQGWITLQEAGINLDRNTLAA
MLIRELRAALELFEQEGLAPYLSRWEKLDNFINCPVKLIIGDKEIFGISRGIDKQGALLLEQDGIIKPWMGGEISLRSAE
K

>WP_000654642.1
MKDNTVPLKLITLLANGEFHSGEQLGETLGMSRAAINKHIQTLRDWGVDVFTVPGKGYSLPEPIQLLNAEQILSQLDSGS
VAVLPVIDSTNQYLLDRIEELKSGDACVAEYQQAGRGRRGRKWFSPFGANLYLSMFWRLEQGPAAAIGLSLVIGIVMAEV
LRKLGADKVRVKWPNDLYLQDRKLAGILVELTGKTGDAAQIVIGAGINMAMRRVEESVVNQGWITLQEAGINLDRNTLAA
MLIRKLRAALELFEQEGLAPYLSRWEKLDNFINRPVKLIIGDKEIFGISRGIDKQGALLLEQDGIIKPWMGGEISLRSAE

>WP_025237923.1
MKDNTVPLKLIALLANGEFHSGEQLGETLGMSRAAINKHIQTLRDWGVDVFTVPGKGYSLSEPIQLLNAEKILSQLDGGS
VAVLPVIDSTNQYLLDRIGELKSGDACVAEYQQAGRGRRGRKWFSPFGANLYLSMFWRLEQGPAAAIGLSLVIGTVMAEV
LRKLGADKVCVKWPNDLYLQDRKLAGILVELTGKTGDAAQIVIGAGINMAMRRVEESVVNQGWITLQEAGINLDRNTLAA
MLIRELRAALELFEQEGLAPYLSRWEKLDNFINRPVKLIIGDKEIFGISRGIDKQGALLLEQDGIIKPWMGGEISLRSAE
K

>WP_016234140.1
MKDNTVPLKLIALLANGEFHSGEQLGETLGMSRAAINKHIQTLRDWGVDVFTVPGKGYSLPEPIQLLNAEKILSQLDDGS
VAVLPVIDSTNQYLLDRIGELKSGDACVAEYQHAGRGRRGRKWFSPFGANLYLSMFWRLEQGPAAAIGLSLVIGIVMAEV
LRKLGADKVRVKWPNDLYLQDRKLAGILVELTGKTGDAAQIVIGAGINMAMRRVEESVVNQGWITLQEAGINLDRNTLAA
MLIRELRAALELFEQEGLAPYLSRWEKLDNFINRPVKLIIGDKEIFGISRGIDKQGALLLEQDGIIKPWMGGEISLRSAG
K

>WP_033545267.1
MKDNTVPLKLIALLANGEFHSGEQLGETLGMSRAAINKHIQTLRDWGVDVFTVPGKGYSLPEPIQLLNAEKILSQLDDGS
VAVLLVIDSTNQYLLDRIGELKSGDACVAEYQHAGRGRRGRKWFSPFGANLYLSMFWRLEQGPAAAIGLSLVIGIVMAEV
LRKLGADKVRVKWPNDLYLQDRKLAGILVELTGKTGDAAQIVIGAGINMAMRRVEESVVNQGWITLQEAGINLDRNTLAA
MLIRELRAALELFEQEGLAPYLSRWEKLDNFINRPVKLIIGDKEIFGISRGIDKQGALLLEQDGIIKPWMGGEISLRSAE
K

>WP_105290889.1
MKDNTVPLKLITLLANGEFHSGEQLGETLGMSRAAINKHIQTLRDWGVDVFTVPGKGYSLPEPIQLLNAEQILSQLDGGS
VAVLPVIDSTNQYLLDRIEELKSGDACVAEYQQAGRGRRGRKWFSPFGANLYLSMFWRLEQGPAAAIGLSLVIGIVMAEV
LRKLGADKVRVKWPNDLYLQDRKLAGILVELTGKTGDAAQIVIGAGINMAMRRVEESVVNQEWITLQEAGINLDRNTLAA
MLIRKLRAALELFEQEGLAPYLSRWEKLDNFINRPVKLIIGDKEIFGISRGIDKQGALLLEQDGIIKPWMGGEISLRSAE

>WP_042077749.1
MKDNTVPLKLIALLANGEFHSGEQLGETLGMSRAAINKHIQTLRDWGVDVFTVPGKGYSLPEPIQLLNAEKILSQLDDGS
VAVLPVIDSTNQYLLDRIGELKSGDACVAEYQHAGRGRRGRKWFSPFGANLYLSMFWRLEQGPAAAIGLSLVIGIVMAEV
LRKLGADKVRVKWTNDLYLQDRKLAGILVELTGKTGDAAQIVIGAGINMAMRRVEESVVNQGWITLQEAGINLDRNTLAA
MLIRELRAALELFEQEGLTPYLSRWEKLDNFINRPVKLIIGDKEIFGISRGIDKQGALLLEQDGIIKPWMGGEISLRSAE
K

>WP_032302239.1
MKDNTVPLKLITLLANGEFHSGEQLGETLGMSRAAINKHIQTLRDWGVDVFTVPGKGYCLPEPIQLLNAEQILSQLDSGS
VAVLPVIDSTNQYLLDRIGELKSGDACVAEYQQAGRGRRGRKWFSPFGANLYLSMFWRLEQGPAAAIGLSLVIGIVMAEV
LRKLGADKVRVKWPNDLYLQDRKLAGILVELTGKTGDAAQIVVGAGINMAMRRVEESVVNQGWITLQEAGINLDRNALAA
MLIRELRAALELFEQEGLAPYLSRWEKLDNFINRPVKLIIGDKEIFGISRGIDKQGALLLEQDGIIKSWMGGEISLRSAE
K

>WP_001607928.1
MKDNTVPLKLIALLANGEFHSGEQLGETLGMSRAAINKHIQTLRDWGVDVFTVPGKGYSLPEPIQLLNAEKILSQLNDGS
VAVLPVIDSTNQYLLDRIGELKSGDACVAEYQHAGRGRRGRKWFSPFGANLYLSMFWRLEQGPAAAIGLSLVIGIVMAEV
LRKLGADKVRVKWPNDLYLQDRKLAGILVELTGKTGDAAQIVIGAGINMAMRRVEESVVNQGWITLQEAGINLDRNTLAA
MLIRELRATLELFEQEGLTPYLSRWEKLDNFINRPVKLIIGDKEIFGISRGIDKQGALLLEQDGIIKPWMGGEISLRSAE
K

>WP_101356986.1
MKDNTVPLKLIALLANGEFHSGEQLGETLGMSRAAINKHIQTLRDWGVDVFTVPGKGYSLPEPIQLLNAEKILSQLDDGS
VAVLPVIDSTNQYLLDRIGELKSGDACVAEYQHAGRGRRGRKWFSPFGANLYLSMFWRLEQGPAAAIGLSLVIGIGMAEV
LRKLGADKVRVKWPNDLYLQDRKLAGILVELTGKTGDAAQIVIGAGINMAMRRVEESVVNQGWITLQEAGINLDRNTLAA
MLIRELRAALELFEQEGLTPYLSRWEKLDNFINRPVKLIIGDKEIFGISRGIDKQGALLLEQDGIIKPWMGGEISLRSAE
K

>WP_042069250.1
MKDNTVPLKLIALLANGEFHSGEQLGETLGMSRAAINKHIQTLRDWGVDVFTVPGKGYSLPEPIQLLNAEKILSQLDDGS
VAVLPVIDSTNQYLLDRIGELKSGDACVAEYQHAGRGRRGRKWFSPFGANLYLSMFWRLEQGPAAAIGLSLVIGIVMAEV
LRKLGADKVRVKWPNDLYLQDRKLAGILVELTGKTGDAAQIVIGAGINMAMRRVEESVVNQGWITLQEAGINLDRNTLAA
MLIRELRAALELFEQEGLTPYLSRWEKLDNFINRPVKLIIGDKEIFGISRGIDKQGALLLEQDGIIKPLMGGEISLRSAE
K

>WP_086522790.1
MKDNTVPLKLIALLANGEFHSGEQLGETLGMSRAAINKHIQTLRDWGVDVFTVPGKGYSLPEPIQLLNAEKILSQLDDGS
VAVLPVIDSTNQYLLDRIGELKSGDASVAEYQHAGRGRRGRKWFSPFGANLYLSMFWRLEQGPAAAIGLSLVIGIVMAEV
LRKLGADKVRVKWPNDLYLQDRKLAGILVELTGKTGDAAQIVIGAGINMAMRRVEESVVNQGWITLQEAGINLDRNTLAA
MLIRELRAALELFEQEGLTPYLSRWEKLDNFINRPVKLIIGDKEIFGISRGIDKQGALLLEQDGIIKPWMGGEISLRSAE
K

>WP_074152269.1
MPLKLIALLANGEFHSGEQLGETLGMSRAAINKHIQTLRDWGVDVFTVPGKGYSLPEPIQLLNAEQILGQLDGGSVAVLP
VIDSTNQYLLDRIGELKSGDACVAEYQQAGRGRRGRKWFSPFGANLYLSMFWRLEQGPAAAIGLSLVIGIVMAEVLRKLG
ADKVRVKWPNDLYLQDRKLAGILVELTGKTGDAAQIVIGAGINMAMRRVEESVVNQGWITLQEAGINLDRNTLAAMLIRE
LRAALELFEQEGLAPYLSRWEKLDNFINRPVKLIIGDKEIFGISRGIDKQGALLLEQDGIIKPWMGGEISLRSAEK

>WP_000654640.1
MKDNTVPLKLITLLANGEFHSGEQLGETLGMSRAAINKHIQTLRDWGVDVFTLPGKGYSLPEPIQLLNAEQILSQLDGGS
VAVLPVIDSTNQYLLDRIEELKSGDACVAEYQQAGRGRRGRKWFSPFGANLYLSMFWRLEQGPAAAIGLSLVIGIVMAEV
LRKLGADKVRVKWPNDLYLQDCKLAGILVELTGKTGDAAQIVIGAGINMAMRRVEESVVNQGWITLQEAGINLDRNTLAA
MLIRELRAALELFEQEGLAPYLSRWEKLDNFINRPVKLIIGDKEIFGISRGIDKQGALLLEQDGIIKPWMGGEISLRSAE

>WP_000654601.1
MKDNTVPLKLIALLANGEFHSGEQLGETLGMSRAAINKHIQTLRDWGVDVFTVPGKGYSLPEPIQLLNAEKILSQLDDGS
VAVLQVIDSTNQYLLDRIGELKSGDACVAEYQHAGRGRRGRKWFSPFGANLYLSMFWRLEQGPAAAIGLSLVIGIVMAEV
LRKLGADKVRVKWPNDLYLQDRKLAGILVELTGKTGDAAQIVIGAGINMAMRRVEDSVVNQGWITLQEAGINLDRNTLAA
MLIRELRAALELFEQEGLTPYLSRWEKLDNFINRPVKLIIGDKEIFGISRGIDKQGALLLEQDGIIKPWMGGEISLRSAE
K

>WP_059217951.1
MKDNTVPLKLIALLANGEFHSGEQLGETLGMSRAAINKHIQTLRDWGVDVFTVPGKGYSLSEPIQLLNAEKILSQLDGGS
VAVLPVIDSTNQYLLDRIGELKSGDACVAEYQQAGRGRRGRKWFSPFGANLYLSMFWRLEQGPAAAIGLSLVIGIVMAEV
LRKLGADKVRVKWPNDLYLQDRKLAGILVELTGKTGDAAQIVIGAGINMAMRRVEESVVNQGWITLQEAGINLDRNTLAA
MLIRELRVALELFEQEGLAPYLSHWEKLDNFIHRPVKLIIGDKEIFGISRGIDKQGALLLEQDEIIKPWMGGEISLRSAE
K

>WP_059260071.1
MKDNTVPLKLIALLANGEFHSGEQLGETLGMSRAAINKHIQTLRDWGVDVFTVPGKGYSLSEPIQLLNAEKILSQLDGGS
VVVLPVIDSTNQYLLDRIGELKSGDACVAEYQQAGRGRRGRKWFSPFGANLYLSMFWRLEQGPAAAIGLSLVIGIVMAEV
LRKLGADKVRVKWPNDLYLQDRKLAGILVELTGKTGDAAQIVIGAGINMAMRRVEESVVNQGWITLQEAGINLDRNTLAA
MLIRELRVALELFEQEGLAPYLSRWEKLDNFIHRPVKLIIGDKEIFGISRGIDKQGALLLEQDEIIKPWMGGEISLRSAE
K

>WP_044699815.1
MKLIALLANGEFHSGEQLGETLGMSRAAINKHIQTLRDWGVDVFTVPGKGYSLPEPIQLLNAKQILGQLDGGSVAVLPVI
DSTNQYLLDRIGELKSGDACIAEYQQAGRGRRGRKWFSPFGANLYLSMFWRLEQGPAAAIGLSLVIGIVMAEVLRKLGAD
KVRVKWPNDLYLQDRKLAGILVELTGKTGDAAQIVIGAGINMAMRRVEESVVNQGWITLQEAGINLDRNTLAAMLIRELR
AALELFEQEGLAPYLSRWEKLDNFINRPVKLIIGDKEIFGISRGIDKQGALLLEQDGIIKPWMGGEISLRSAEK

>EHU67126.1
MPLKLIALLANGEFHSGEQLGETLGMSRAAINKHIQTLRDWGVDVFTVPGKGYSLPEPIQLLNAEQILGQLDGGSVTVLP
VIDSTNQYLLDRIGELKSGDACVAEYQQAGRGRRGRKWFSPFGANLYLSMFWRLEQGPAAAIGLSLVIGIVMAEVLRKLG
ADKVRVKWPNDLYLQDRKLAGILVELTGKTGDAAQIVIGAGINMAMRRVEESVVNQGWITLQEAGINLDRNTLAAMLIRE
LRAALELFEQEGLAPYLSRWEKLDNFINRPVKLIIGDKEIFGISRGIDKQGALLLEQDGIIKPWMGGEISLRSAEK

>WP_097476049.1
MKDNTVPLKLIALLANGEFRSGEQLGETLGMSRAAINKHIQTLRDWGVDVFTVPGKGYSLPEPIQLLNAEKILSQLDDGS
VAVLPVIDSTNQYLLDRIGELKSGDACVAEYQHAGRGRRGRKWFSPFGANLYLSMFWRLEQGPAAAIGLSLVIGIVMAEV
LRKLGADKVRVKWPNDLYLQDRKLAGILVELTGKTGDAAQIVIGAGINMAMRRVEESVVNQGWITLQEAGINLDRNTLAA
MLIRELRAALELFEQEGLTPYLSRWEKLDNFINSPVKLIIGDKEIFGISRGIDKQGALLLEQDGIIKPWMGGEISLRSAE
K

>WP_000654622.1
MKDNTVPLKLIALLANGEFHSGEQLGETLGMSRAAINKHIQTLRDWGVDVFTVPGKGYSLPEPIQLLNAEQILSHLDGGN
VAVLPVIDSTNQYLLDRIGELKSGDACVAEYQQAGRGRRGRKWFSPFGANLYLSMFWRLEQGPAAAIGLSLVIGIVMAEV
LRTLGADKVRVKWPNDLYLQDRKLAGILVELTGKTGDAAQIVIGAGINMAMRRVEESVVNQGWITLQEAGINLDRNTLAA
TLIRELRAALELFEQEGLTPYLARWEKLDNFINRPVKLIIGDKEIFGISRGIDNQGALLLEQDGIIKPWMGGEISLRSAD
K

>WP_095374272.1
MKDNTVPLKLIALLANGEFHSGEQLGETLGMSRAAINKHIQTLRDWGVDVFTVPGKGYSLPEPIQLLNAEQILGQLDGGS
VAVLPVIDSTNQYLLDRIGELKSGDACVAEYQQAGRGRRGRKWFSPFGANLYLSMFWRLEQGPAAAIGLSLVIGIVMAEV
LRKLGADKVRVKWPNDLYLQDRKLAGILVELTGKTGDAAQIVIGAGINMAMRRVEESVVNQGWITLQEAGINLDRNTLAA
MLIRELRAALELFEQEGLAPYLSRWEKLDNFINRPVKLIIGDKEIFGISRGIDKQGALLLEQDGIIKPWMGG

>KYW33965.1
MKLIALLANGEFHSGEQLGETLGMSRAAINKHIQTLRDWGVDVFTVPGKGYSLPEPIQLLNAEQILGQLDGGSVAVLPVI
DSTNQYLLDRIGELKSGDACVAEYQQAGRGRRGRKWFSPFGANLYLSMFWRLEQGPAAAIGLSLVIGIVMAEVLRKLGAD
KVRVKWPNDLYLQDRKLAGILVELTGKTGDAAQIVIGAGINMAMRRVEESVVNQGWITLQEAGINLDRNTLAAMLIRELR
AALELFEQEGLAPYLSRWEKLDNFINRPVKLIIGDKEIFGISRGIDKQGALLLEQDGILKPWMGGEISLRSAEK

>WP_085449476.1
MKDNTVPLKLIALLANGEFHSGEQLGETLGMSRAAINKHIQTLRDWGVDVFTVPGKGYSLPEPIQLLNAEQILNHLDGGN
VAVLPVIDSTNQYLLDRIGELKSGDACVAEYQQAGRGRRGRKWFSPFGANLYLSMFWRLEQGPAAAIGLSLVIGIVMAEV
LRTLGADKVRVKWPNDLYLQDRKLAGILVELTGKTGDAAQIVIGAGINMAMRRVEESVVNQGWITLQEAGINLERNTLAA
TLIRELRAALELFEQEGLTPYLARWEKLDNFINRPVKLIIGDKEIFGISRGIDNQGALLLEQDGIIKPWMGGEISLRSAD
K

>WP_074437606.1
MLANGEFHSGEQLGETLGMSRAAINKHIQTLRDWGVDVFTVPGKGYSLPEPIQLLNAEQILGQLDGGSVAVLPVIDSTNQ
YLLDRIGELKSGDACVAEYQQAGRGRRGRKWFSPFGANLYLSMFWRLEQGPAAAIGLSLVIGIVMAEVLRKLGADKVRVK
WPNDLYLQDRKLAGILVELTGKTGDAAQIVIGAGINMAMRRVEESVVNQGWITLQEAGINLDRNTLAAMLIRELRAALEL
FEQEGLAPYLSRWEKLDNFINRPVKLIIGDKEIFGISRGIDKQGALLLEQDGILKPWMGGEISLRSAEK

>EIQ63894.1
MKDNTVPLKLIALLANGEFHSGEQLGETLGMSRAAINKHIQTLRDWGVDVFTVPGKGYSLPEPIQLLNAEQILGQLDGGS
VAVLPVIDSTNQFLLDRIGELKSGDACVAEYQQAGRGRRGRKWFSPFGANLYLSMFWRLEQGPAAAIGLSLVIGIVMAEV
LRKLGADKVRVKWPNDLYLQDRKLAGILVELTGKTGDAAQIVIGAGINMAMRRVEESVVNQGWITLQEAGINLDRNTLAA
MLIRELRAALELFEQEGLAPYLSRWEKLDNFINRPVKLIIGDKEIFGISRGIDKQGALLL

>WP_012133821.1
MKDNTVPLTLISLLADGEFHSGEQLGETLGMSRAAINKHVQTLRDWGVDVFTVPGKGYSLPEPIQLLDASVIHAQLDSGN
VTVLPVIDSTNQYLLDRIGQLTSGDACVAEYQQAGRGRRGRKWFSPFGANLYLSMYWRLEQGPAAAIGLSLVIGIVMAEV
LRDLGAEKVRVKWPNDLYLLDRKLAGILVELTGKTGDAAQIVIGAGINMAMRRVEEGVVNQGWINLQEAGITLDRNMLAA
TLIKELRAALELFEQEGLAPYLSRWEKLDNFINRPVKLIIGDKEIFGISRGIDAQGALLLEQDGVIKPWMGGEISLRSAE

>WP_000654645.1
MKDNTVPLTLISLLADGEFHSGEQLGEQLGMSRAAINKHIQTLRDWGVDVFTVPGKGYSLPEPIQLLDAERIHSQLEGGK
VVVLPVIDSTNQYLLDRIGSLHSGDACVAEYQQAGRGRRGRKWFSPFGANLYLSMYWRLEQGPAAAIGLSLVIGIVMAEV
LRELGADKVRVKWPNDLYLQDRKLAGILVELTGKTGDAAQIVIGAGINMAMRRVEEGVVNQGWINLQEAGIMLDRNTLAA
KLIHELRTALELFEQEGLSPYLSRWEKLDNFIHRPVKLIIGDKEIFGISRGIDAQGALLLEQDGVIKPWMGGEISLRSAE

>WP_042293159.1
MKDNTVPLTLISLLADGEFHSGEQLGDTLGMSRAAINKHIQTLRDWGVDVFTVPGKGYSLPEPIQLLDANRIHSQLDRGT
VAVLPVIDSTNQYLLERIGELQSGDACVAEYQQAGRGRRGRKWFSPFGANLYLSMYWRLEQGPAAAIGLSLVIGIVMAEV
LRDLGADKVRVKWPNDLYLLDRKLAGILVELTGKTGDAAQIVIGAGINMAMRRVEEGIVNQGWITLQEAGITLDRNTLAA
RLIRELRTALELFEQEGLAPYLSRWEKLDNFINRPVKLIIGEKEIYGISRGIDTQGALLLEQDGIVKPWVGGEISLRSAQ

>WP_079794808.1
MKDNTVPLTLISLLADGEFHSGEQLGEQLGMSRAAINKHIQTLRDWGVDVFTVPGKGYSLPEPIQLLDAERIHSQLEGGK
VVVLPVIDSTNQYLLDRIGSLHSGDACVAEYQQAGRGRRGRKWFSPFGANLYLSMYWRLEQGPAAAIGLSLVIGIVMAEV
LRELGADKVRVKWPNDLYLQDRKLAGILVELTGKTGDAAQIVIGAGINMAMRRVEEGVVNQGWINLQEAGIMLDRNTLAA
KLIHELRTALELFEQEGLSPYLSRWEKLDNFIHRPVKLIIGDKEIFGVSRGIDAQGALLLEQDGVIKPWMGGEISLRSAE

>WP_049011715.1
MKDNTVPLTLISLLADGEFHSGEHLGETLGMSRAAINKHVQTLRDWGVDVFTVPGKGYSLPEPIQLLDASVIHAQLDSGN
VTVLPVIDSTNQYLLDRIGQLTSGDACVAEYQQAGRGRRGRKWFSPFGANLYLSMYWRLEQGPAAAIGLSLVIGIVMAEV
LRDLGAEKVRVKWPNDLYLLDRKLAGILVELTGKTGDAAQIVIGAGINMAMRRVEEGVVNQGWINLQEAGITLDRNMLAA
TLIKELRAALELFEQEGLAPYLSRWEKLDNFINRPVKLIIGDKEIFGISRGIDAQGALLLEQDGVIKPWMGGEISLRSAE

>WP_001422562.1
MGETLGMSRAAINKHIQTLRDWGVDVFTVPGKGYSLPEPIQLLNAKQILGQLDGGSVAVLPVIDSTNQYLLDRIGELKSG
DACIAEYQQAGRGRRGRKWFSPFGANLYLSMFWRLEQGPAAAIGLSLVIGIVMAEVLRKLGADKVRVKWPNDLYLQDRKL
AGILVELTGKTGDAAQIVIGAGINMAMRRVEESVVNQGWITLQEAGINLDRNTLAAMLIRELRAALELFEQEGLAPYLSR
WEKLDNFINRPVKLIIGDKEIFGISRGIDKQGALLLEQDGIIKPWMGGEISLRSAEK

>WP_071258102.1
MKDNTVPLTLISLLADGEFHSGEQLGETLGMSRAAINKHVQTLRDWGVDVFTVPGKGYSLPEPIQLLDASVIHAQLDSGN
VTVLPVIDSTNQYLLDRIGQLTSGDACVAEYQQAGRGRRGRKWFSPFGANLYLSMYWRLEQGPAAAIGLSLVIGIVMAEV
LRDLGAEKVRVKWPNDLYLLDRKLAGILVELTGKTGDAAQIVIGAGINMAMRRVEEGVVNQGWINLQEAGITLDRNMLAA
TLIKELREALELFEQEGLAPYLSRWEKLDNFINRPVKLIIGDKEIFGISRGIDAQGALLLEQDGVIKPWMGGEISLRSAE

>WP_017442236.1
MKDTTVPLTLISLLADGEFHSGEQLGERLGMSRAAINKHIQTLRDWGVDVFTVPGKGYSLPEPIQLLDADRIHSQLDSGN
VAVLPVIDSTNQYLLDRIGELRSGDACVAEYQQAGRGRRGRKWFSPFGANLYLSMYWRLEQGPAAAIGLSLVIGIVMAEV
LRELGADKVRVKWPNDLYLLDRKLAGILVELTGKTGDAAQIVIGAGINMAMRRVEEDVINQGWITLQEAGITLDRNMLAA
KLIYKLRAALELFEQEGLSPYLSRWEKLDNFIDRPVKLIIGDKEIFGISRGIDTQGALLLEQDGVIKPWMGGEISLRSAE

>WP_000655743.1
MKDTTVPLTLISLLADGEFHSGEQLGERLGMSRAAINKHIQTLRDWGVDVFTVPGKGYSLPEPIQLLDADRIHGQLDSGN
VAVLPVIDSTNQYLLDRIGELRSGDACVAEYQQAGRGRRGRKWFSPFGANLYLSMYWRLEQGPAAAIGLSLVIGIVMAEV
LRELGADKVRVKWPNDLYLLDRKLAGILVELTGKTGDAAQIVIGAGINMAMRRVEEDVINQGWITLQEAGITLDRNMLAA
KLIYKLRAALELFEQEGLSPYLSRWKKLDNFIDRPVKLIIGDKEIFGISRGIDTQGALLLEQDGVIKPWMGGEISLRSAE

>WP_000655752.1
MKDTTVPLTLISLLADGEFHSGEQLGERLGMSRAAINKHIQTLRDWGVDVFTVPGKGYSLPEPIQLLDADRIHSQLDSGN
VAVLPVIDSTNQYLLDRIGELRSGDACVAEYQQAGRGRRGRKWFSPFGANLYLSMYWRLEQGPAAAIGLSLVIGIVMAEV
LRKLGADKVRVKWPNDLYLLDRKLAGILVELTGKTGDAAQIVIGAGINMAMRRVEEDVINQGWITLQEAGITLDRNMLAA
KLIYKLRAALELFEQEGLSPYLSRWKKLDNFIDRPVKLIIGDKEIFGISRGIDTQGALLLEQDGVIKPWMGGEISLRSAE

>EHW84339.1
MGETLGMSRAAINKHIQTLRDWGVDVFTVPGKGYSLPEPIQLLNAEQILGQLDGGSVAVLPVIDSTNQYLLDRIGELKSG
DACIAEYQQAGRGRRGRKWFSPFGANLYLSMFWRLEQGPAAAIGLSLVIGIVMAEVLRKLGADKVRVKWPNDLYLQDRKL
AGILVELTGKTGDAAQIVIGAGINMAMRRVEESVVNQGWITLQEAGINLDRNTLAAMLIRELRAALELFEQEGLAPYLSR
WEKLDNFINRPVKLIIGDKEIFGISRGIDKQGALLLEQDGIIKPWMGGEISLRSAEK

>WP_080232706.1
MKDTTVPLTLISLLADGEFHSGEQLGERLGMSRAAINKHIQTLRDWGVDVFTVPGKGYSLPEPIQLLDADRIYSQLDSGN
VAVLPVIDSTNQYLLDRIGELRSGDACVAEYQQAGRGRRGRKWFSPFGANLYLSMYWRLEQGPAAAIGLSLVIGIVMAEV
LRELGADKVRVKWPNDLYLLDRKLAGILVELTGKTGDAAQIVIGAGINMAMRRVEEDVINQGWITLQEAGITLDRNMLAA
KLIYKLRAALELFEQEGLSPYLSRWKKLDNFIDRPVKLIIGDKEIFGISRGIDTQGALLLEQDGVIKPWMGGEISLRSAE

>EMW40112.1
MGETLGMSRAAINKHIQTLRDWGVDVFTVPGKGYSLPEPIQLLNAEQILGQLDGGSVAVLPVIDSTNQYLLDRIGELKSG
DACVAEYQQAGRGRRGRKWFSPFGANLYLSMFWRLEQGPAAAIGLSLVIGIVMAEVLRKLGADKVRVKWPNDLYLQDRKL
AGILVELTGKTGDAAQIVIGAGINMAMRRVEESVVNQGWITLQEAGINLDRNTLAAMLIRELRAALELFEQEGLAPYLSR
WEKLDNFINRPVKLIIGDKEIFGISRGIDKQGALLLEQDGIIKPWMGGEISLRSAEK

>WP_000655751.1
MKDTTVPLTLISLLADGEFHSGEQLGERLGMSRAAINKHIQTLRDWGVDVFTVPGKGYSLPEPIQLLDADRIHSQLDSGN
VAVLPVIDSTNQYLLDRIGELRSGDACVAEYQQAGRGRRGRKWFSPFGANLYLSMYWRLEQGPAAAIGLSLVIGIVMAEV
LRELGADKVRVKWPNDLYLLDRKLAGILVELTGKTGDAAQIVIGAGINMAMRRVEEGVINQGWITLQEAGITLDRNTLTA
KLIYELRIALELFEQEGLSPYLTRWEKLDNFIHRPVKLIIGDKEIFGISRGIDTQGALLLEQDGVIKPWMGGEISLRSAE

>WP_104867920.1
MKDNIVPLTLISLLADGEFHSGEHLGETLGMSRAAINKHVQTLRDWGVDVFTVPGKGYSLPEPIQLLDASVIHAQLDSGN
VTVLPVIDSTNQYLLDRIGQLTSGDACVAEYQQAGRGRRGRKWFSPFGANLYLSMYWRLEQGPAAAIGLSLVIGIVMAEV
LRDLGAEKVRVKWPNDLYLLDRKLAGILVELTGKTGDAAQIVIGAGINMAMRRVEEGVVNQGWINLQEAGITLDRNMLAA
TLIKELRAALELFEQEGLAPYLSRWEKLDNFINRPVKLIIGDKEIFGISRGIDAQGALLLEQDGVIKPWMGGEISLRSAE

>WP_071651263.1
MKDTTVPLTLISLLADGEFHSGEQLGERLGMSRAAINKHIQTLRDWGVDVFTVPGKGYSLPEPIQLLDADRIHSQLDSGN
VAVLPVIDSTNQYLLDRIGELRSGDACVAEYQQAGRGRRGRKWFSPFGANLYLSMYWRLEQGPAAAIGLSLVIGIVMAEV
LRELGADKVRVKWPNDLYLLDRKLAGILVELTGKTGDAAQIVIGAGINMAMRRVEEDVINQGWITLQEAGITLDRNMLAA
KLIYKLRVALELFEQEGLSPYLSRWEKLDNFIDRPVKLIIGDKEIFGISRGIDTQGALLLEQDGVIKPWMGGEISLRSAE

>WP_087476753.1
MKDTTVPLTLISLLADGEFHSGEQLGERLGMSRAAINKHIQTLRDWGVDVFTVPGKGYSLPEPIQLLDADRIHSQLDSGN
VAVLPVIDSTNQYLLDRIGELRSGDACVAEYQQAGRGRRGRKWFSPFGANLYLSMYWRLEQGPAAAIGLSLVIGIVMAEV
LRKLGADKVRVKWPNDLYLLDRKLAGILVELTGKTGDAAQIVIGAGINMAMRRVEEDVINQGWITLQEAGITLDRNMLAA
KLIYKLRAALELFEREGLSPYLSRWKKLDNFIDRPVKLIIGDKEIFGISRGIDTQGALLLEQDGVIKPWMGGEISLRSAE

>WP_080226164.1
MKDTTVPLTLISLLADGEFHSGEQLGERLGMSRAAINKHIQTLRDWGVDVFTVPGKGYSLPEPIQLLDADRIHSQLDRGN
VAVLPVIDSTNQYLLDRIGELRSGDACVAEYQQAGRGRRGRKWFSPFGANLYLSMYWRLEQGPAAAIGLSLVIGIVMAEV
LRELGADKVRVKWPNDLYLLDRKLAGILVELTGKTGDAAQIVIGAGINMAMRRVEENVVNQGWITLQEAGIMLDRNMLAA
KLIYKLRAALELFEQEGLAPYLSRWKKLDNFIDRPVKLIIGDKEIFGISRGIDTQGALLLEQDGVIKPWMGGEISLRSAE

>WP_079962814.1
MKDTTVPLTLISLLADGEFHSGEQLGELLGMSRAAINKHIQTLRDWGVDVFTVPGKGYSLPEPIQLLDADRIHSQLDSGN
VAVLPVIDSTNQYLLDRIGELRSGDACVAEYQQAGRGRRGRKWFSPFGANLYLSMYWRLEQGPAAAIGLSLVIGIVMAEV
LRELGADKVRVKWPNDLYLLDRKLAGILVELTGKTGDAAQIVIGAGINMAMRRVEEDVINQGWITLQEAGITLDRNMLAA
KLIYKLRAALELFEQEGLSPYLSRWKKLDNFIDRPVKLIIGDKEIFGISRGIDTQGALLLEQDGVIKPWMGGEISLRSAE

>WP_076727721.1
MKDTTVPLTLISLLADGEFHSGEQLGEQLGMSRAAINKHIQTLRDWGVDVFTVPGKGYSLPEPIQLLDADRIHSQLDSGN
VAVLPVIDSTNQYLLDRIGELRSGDACVAEYQQAGRGRRGRKWFSPFGANLYLSMYWRLEQGPAAAIGLSLVIGIVMAEV
LRELGADKVRVKWPNDLYLLDRKLAGILVELTGKTGDAAQIVIGAGINMAMRRVEEDVINQGWITLQEAGITLDRNMLAA
KLIYKLRAALELFEQEGLSPYLSRWKKLDNFIDRPVKLIIGDKEIFGISRGIDTQGALLLEQDGVIKPWMGGEISLRSAE

>WP_006688350.1
MKDNTVPLTLISLLADGEFHSGEQLGETLGMSRAAINKHVQTLRDWGVDVFTVPGKGYSLPEPIQLLDSSLIHSQLDGGN
ITVLPVIDSTNQYLMDRIGQLESGDACVAEYQQAGRGRRGRKWFSPFGANLYLSMFWRLEQGPAAAIGLSLVIGIVMAEV
LRDLGADKVRVKWPNDLYLLDRKLAGILVELTGKTGDAAQIVIGAGINMSMRRVEENVVNQGWINLQEAGINIDRNTLAA
RLIRELRAALVLFEHEGLAPYLSRWKKLDNFIDRPVKLIIGDKEIFGISRGIDAQGALLLEQNGVIKPWMGGEISLRSAE

>WP_097361249.1
MKDTTVPLALISLLADGEFHSGEQLGERLGMSRAAINKHIQTLRDWGVDVFTVPGKGYSLPEPIQLLDADRIHSQLDSGN
VAVLPVIDSTNQYLLDRIGELRSGDACVAEYQQAGRGRRGRKWFSPFGANLYLSMYWRLEQGPAAAIGLSLVIGIVMAEV
LRELGADKVRVKWPNDLYLLDRKLAGILVELTGKTGDAAQIVIGAGINMAMRRVEEDVINQGWITLQEAGITLDRNMLAA
KLIYKLRAALELFEQEGLSPYLSRWKKLDNFIDRPVKLIIGDKEIFGISRGIDTQGALLLEQDGVIKPWMGGEISLRSAE

>WP_080247097.1
MKDNTVPLTLISLLADGEFHSGEQLGEKLGMSRAAINKHIQTLRDWGVDVFTVPGKGYSLPEPIQLLDAELIHRQLDGGT
VAVLPVIDSTNQYLLDRIAQLKSGDACVAEYQQAGRGRRGRKWFSPFGANLYLSMYWRLEQGPAAAIGLSLVIGIVMAEV
LRELGADKVRVKWPNDLYLLDRKLAGILVELTGKTGDAAQIVIGAGINMAMRRVEEGVVNQGWINLQEAGVMLDRNTLAA
KMIKELRAALALFEQEGLTPYLSRWKKLDNFIDRPVKLIIGDKEIFGISRGIDAQGALLLEQDGVIKPWMGGEISLRSAE

>WP_080104628.1
MKDTTVPLTLISLLADGEFHSGEQLGERLGMSRAAINKHIQTLRDWGVDVFTVPGKGYSLPEPIQLLDADRIHSQLDSGN
VAVLPVIDSTNQYLLDRIGELRSGDACVAEYQQAGRGRRGRKWFSPFGANLYLSMYWRLEQGPAAAIGLSLVIGIVMAEV
LRELGADKVRVKWPNDLYLLDRKLAGILVELTGKTGDAAQIVIGAGINMAMRRVEEYVINQGWITLQEAGITLDRNMLAA
KLIYKLRAALELFEQEGLSPYLSRWKKLDNFIDRPVKLIIGDKEIFGISRGIDTQGALLLEQDGVIKPWMGGEISLRSAE

>WP_079986980.1
MKDTTVPLTLISLLADGEFHSGEQLGERLGMSRAAINKHIQTLRDWGVDVFTVPGKGYSLPEPIQLLDADRIHSQLDSGN
VAVLPVIDSTNQYLLDRIGELRSGDACVAEYQQAGRGRRGRKWFSPFGANLYLSMYWRLEQGPAAAIGLSLVIGIVMAEV
LRELGADKVRVKWPNDLYLLDRKLAGILVELTGKTGDAAQIVIGAGINMAMRRVEEDVINQGWITLQEAGVTLDRNMLAA
KLIYKLRAALELFEQEGLSPYLSRWKKLDNFIDRPVKLIIGDKEIFGISRGIDTQGALLLEQDGVIKPWMGGEISLRSAE

>WP_079971930.1
MKDTTVPLTLISLLADGEFHSGEQLGERLGMSRAAINKHIQTLRDWGVDVFTVPGKGYSLPEPIQLLDADRIHSQLDSGN
VAVLPVIDSTNQYLLDQIGELRSGDACVAEYQQAGRGRRGRKWFSPFGANLYLSMYWRLEQGPAAAIGLSLVIGIVMAEV
LRELGADKVRVKWPNDLYLLDRKLAGILVELTGKTGDAAQIVIGAGINMAMRRVEEDVINQGWITLQEAGITLDRNMLAA
KLIYKLRAALELFEQEGLSPYLSRWEKLDNFIDRPVKLIIGDKEIFGISRGIDTQGALLLEQDGVIKPWMGGEISLRSAE

>WP_000655746.1
MKDTTVPLTLISLLADGEFHSGEQLGERLGMSRAAINKHIQTLRDWGVDVFTVPGKGYSLPEPIQLLDADRIHSQLDSGN
VAVLPVIDSTNQYLLDRIGELRSGDACVAEYQQAGRGRRGRKWFSPFGANLYLSMYWRLEQGPAAAIGLSLVIGIVMAEV
LRELGADKVRVKWPNDLYLLDRKLAGILVELTGKTGDAAQIVIGAGINMAMRRVEEDVINQGWITLQEAGITLDRNMLAA
KLIYKLRAALELFEQEGLSPYLSRWKKLDNFIDRPVKLIIGDKEIFGISRGIDTQGALLLEQDGVIKPWMGGEISLRSAE

>WP_046493546.1
MKDNTVPLTLISLLVDGEFHSGEQLGEQLGMSRAAINKHIQTLRDWGVDVFTVPGKGYSLPEPIQLLDADRIYSQLDSGT
VAVLPVIDSTNQYLLDRIDLLQSGDACVAEYQQAGRGRRGRKWFSPFGANLYLSMFWRLEQGPAAAIGLSLVIGIVMAEV
LRDLGADKVRVKWPNDLYLLDRKLAGILVELTGKTGDAAQIVIGAGINMAMRRVEENVVNQGWITLQEAGITLDRNTLAA
RLIRELRTALELFEQEGLAPYLSRWEKLDNFINRQVKLIIGEKEIYGISRGIDAQGALLLEQDGIIKPWVGGEISLRSAE

>WP_086776226.1
MKDTTVPLTLISLLADGEFHSGEQLGERLGMSRAAINKHIQTLRDWGVDVFTVPGKGYSLPEPIQLLDADRIHSQLDSGN
VAVLPVIDSTNQYLLDRIGELRSGDACVAEYQQAGRGRRGRKWFSPFGANLYLSMYWRLEQGPAAAIGLSLVIGIVMAEV
LRKLGADKVRVKWPNDLYLLDRKLAGILVELNGKTGDAAQIVIGAGINMAMRRVEEDVINQGWITLQEAGITLDRNMLAA
KLIYKLRAALELFEQEGLSPYLSRWKKLDNFIDRPVKLIIGDKEIFGISRGIDTQGALLLEQDGVIKPWMGGEISLRSAE

>WP_090050955.1
MKDNTVPLMLISLLADGEFHSGEQLGEQLGMSRAAINKHIQTLRDWGVDVFTVPGKGYSLPEPIQLLDSDRIYSQLDCGT
VAVLPVIDSTNQYLLDRIDLLQSGDACVAEYQQAGRGRRGRKWFSPFGANLYLSMFWRLEQGPAAAIGLSLVIGIVMAEV
LRDLGADKVRVKWPNDLYLLDRKLAGILVELTGKTGDAAQIVIGAGINMAMRRVEEGVVNQGWITLQEAGITLDRNTLAA
RLIRELRTALELFEQEGLAPYLSRWEKLDNFINRQVKLIIGDKEIYGISRGIDAQGALLLEQDGIIKPWVGGEISLRSAE

>WP_058346080.1
MKDTTVPLTLISLLADGEFHSGEQLGERLGMSRAAINKHIQTLRDWGVDVFTVPGKGYSLPEPIQLLDADRIHSQLDSGN
VAVLPVIDSTNQYLLDRIGELRSGDACVAEYQQAGRGRRGRKWFSPFGANLYLSMYWRLEQGPAAAIGLSLVIGIVMAEV
LRELGADKVRVKWPNDLYLLDRKLAGILVELTGKTGDAAQIVIGAGINMAMRRVEEGVINQGWITLQEAGITLDRNTLTA
KLIYELRIALELFEQEGLSPYLTRWENLDNFIHRPVKLIIGDKEIFGISRGIDTQGALLLEQDGVIKPWMGGEISLRSAE

>WP_023218261.1
MKDTTVPLTLISLLADGEFHSGEQLGERLGMSRAAINKHIQTLRDWGVDVFTVPGKGYSLPEPIQLLDADRIHSQLDSGN
VAVLPVIDSTNQYLLDRIGELRSGDACVAEYQQAGRGRRGRKWFSPFGANLYLSMYWRLEQGPAAAIGLSLVIGIVMAEV
LRELGADKVRVKWPNDLYLLDRKLAGILVELTGKTGDAAQIVIGAGINMAMRRVEEDVINQGWITLQEAGIKLDRNMLAA
KLIYKLRAALELFEQEGLSPYLSRWKKLDNFIDRPVKLIIGDKEIFGISRGIDTQGALLLEQDGVIKPWMGGEISLRSAE

>ELV77572.1
MGETLGMSRAAINKHIQTLRDWGVDVFTVPGKGYSLPEPIQLLNAEQILGQLDGGSVTVLPVIDSTNQYLLDRIGELKSG
DACVAEYQQAGRGRRGRKWFSPFGANLYLSMFWRLEQGPAAAIGLSLVIGIVMAEVLRKLGADKVRVKWPNDLYLQDRKL
AGILVELTGKTGDAAQIVIGAGINMAMRRVEESVVNQGWITLQEAGINLDRNTLAAMLIRELRAALELFEQEGLAPYLSR
WEKLDNFINRPVKLIIGDKEIFGISRGIDKQGALLLEQDGIIKPWMGGEISLRSAEK

>WP_096758784.1
MKDHTVPLTLISLLADGEFHSGEQLGEKLGMSRAAINKHIQTLRDWGVDVFTVPGKGYSLPEPIQLLNSSVIHSQLDGGN
ITVLPVIDSTNQYLLDRIGQLESGDACVAEYQQAGRGRRGRKWFSPFGANLYLSMFWRLEQGPAAAIGLSLVIGIVMAEV
LRDLGADKVRVKWPNDLYLLDRKLAGILVELTGKTGDAAQIVIGAGINMAMRRVEESVVNQGWINLQEAGINIDRNTLAA
RLIRELRAALVLFEQEGLTPYLPRWKTLDNFINRPVKLIIGDKEIFGVSRGIDAQGALLLEQDGVIKPWMGGEISLRSAG

>WP_061075637.1
MKDNTVPLTLISLLADGEFHSGEQLGEKLGMSRAAINKHIQTLRDWGVDVFTVPGKGYSLPEPIQLLDSDRIYSQLDRGT
VAVLPVIDSTNQYLLDRIDLLQSGDACVAEYQQAGRGRRGRKWFSPFGANLYLSMFWRLEQGPAAAIGLSLVIGIVMAEV
LRELGADKVRVKWPNDLYLLDRKLAGILVELTGKTGDAAQIVIGAGINMAMRRVEEGVVNQGWITLQEAGITLDRNTLAA
RLIRELRTALELFEQEGLAPYLSRWEKLDNFINRQVKLIIGEKEIYGISRGIDAQGALLLEQDGIIKPWVGGEISLRSAE

>WP_048663932.1
MKDTTVPLTLISLLADGEFHSGEQLGERLGMSRAAINKHIQTLRDWGVDVFTVPGKGYSLPEPIQLLDADRIHSQLDSGN
VAVLPVIDSTNQYLLDRIGELRSGDACVAEYQQAGRGRRGRKWFSPFGANLYLSMYWRLEQGPAAAIGLSLVIGIVMAEV
LRELGADKVRVKWPNDLYLLDRKLAGILVELTGKTGDAAQIVIGAGINMAMRRVEEDVINQGWITLQEAGITLDRNMLAA
KLIYKIRAALELFEQEGLSPYLSRWKKLDNFIDRPVKLIIGDKEIFGISRGIDTQGALLLEQDGVIKPWMGGEISLRSAE

>WP_047407357.1
MKDNTVPLTLISLLADGEFHSGEQLGEKLGMSRAAINKHVQTLRDWGVDVFTVPGKGYSLPEPIQLLDSSRIYSQLDGGN
ITVLPVIDSTNQYLMDRIGQLQSGDACVAEYQHAGRGRRGRKWFSPFGANLYLSMFWRLEQGPAAAIGLSLVIGIVMAEV
LRDLGADKVRVKWPNDLYLLDRKLAGILVELTGKTGDAAQIVIGAGINMAMRRVEENVVNQGWINLQEAGINIDRNTLAA
RLIRELRAALILFEHEGLAPYLSRWKKLDNFIDRPVKLIIGDKEIFGISRGIDAQGALLLEQNGVIKPWMGGEISLRSAE

>WP_042998966.1
MKDNTVPLMLISLLADGEFHSGEQLGEQLGMSRAAINKHIQTLRDWGVDVFTVPGKGYSLPEPIQLLDSDRIYSQLDRGT
VAVLPVIDSTNQYLLDRIDLLQSGDACVAEYQQAGRGRRGRKWFSPFGANLYLSMFWRLEQGPAAAIGLSLVIGIVMAEV
LRDLGADKVRVKWPNDLYLLDRKLAGILVELTGKTGDAAQIVIGAGINMAMRRVEEGVVNQGWITLQEAGITLDRNTLAA
RLIRELRTALELFEQEGLAPYLSRWEKLDNFINRQVKLIIGDKEIYGISRGIDAQGALLLEQDGIIKPWVGGEISLRSAE

>WP_001728140.1
MKDTTVPLTLISLLADGEFHSGEQLGERLGMSRAAINKHIQTLRDWGVDVFTVPGKGYSLPEPIQLLDADRIHSQLDSGN
VAVLPVIDSTNQYLLDRIGELCSGDACVAEYQQAGRGRRGRKWFSPFGANLYLSMYWRLEQGPAAAIGLSLVIGIVMAEV
LRELGADKVRVKWPNDLYLLDRKLAGILVELTGKTGDAAQIVIGAGINMAMRRVEEDVINQGWITLQEAGITLDRNMLAA
KLIYKLRAALELFEQEGLSPYLSRWKKLDNFIDRPVKLIIGDKEIFGISRGIDTQGALLLEQDGVIKPWMGGEISLRSAE

>WP_000655747.1
MKDTTVPLTLISLLADGEFHSGEQLGERLGMSRAAINKHIQTLRDWGVDVFTVPGKGYSLPEPIQLLDADRIHSQLDSGN
VAVLPVIDSTNQYLLDRIGELRSGDACVAEYQQAGRGRRGRKWFSPFGANLYLSMYWRLEQGPAAAIGLSLVIGIVMAEV
LRELGADKVRVKWPNDLYLLDRKLAGILVELTGKTGDAAQIVIGAGINMAMRRVEEDVINQGWITLQEAGITLDRNMLAA
KLIYKLRAALELFEQEGLSPYLSRWKKLDNFIGRPVKLIIGDKEIFGISRGIDTQGALLLEQDGVIKPWMGGEISLRSAE

>WP_108639024.1
MKDTTVPLTLISLLADGEFHSGEQLGERLGMSRAAINKHIQTLRDWGVDVFTVPGKGYSLPEPIQLLDADRIHSQLDSGN
VAVLPVIDSTNQYLLDRIGELRSGDACVAEYQQAGRGRRGRKWFSPFGANLYLSMYWRLEQGPAAAIGLSLVIGIVMAEV
LRELGADKVRVKWPNDLYLLDRKLAGILVELTGKTGDAAQIVIGAGINMAMRRVEEDVINQGWITLQEAGITLDRNMLAA
KLIYKLRAVLELFEQEGLSPYLSRWKKLDNFIDRPVKLIIGDKEIFGISRGIDTQGALLLEQDGVIKPWMGGEISLRSAE

>WP_003031105.1
MKDNTVPLTLISLLADGEFHSGEQLGETLGMSRAAINKHVQTLRDWGVDVFTVPGKGYSLPEPIQLLDASLIHSQLDGGN
ITVLPVIDSTNQYLMDRIGQLESGDACVAEYQQAGRGRRGRKWFSPFGANLYLSMFWRLEQGPAAAIGLSLVIGIVMAEV
LRDLGADKVRVKWPNDLYLLDRKLAGILVELTGKTGDAAQIVIGAGINMSMRRVEENVVNQGWINLQEAGINIDRNTLAA
RLIRELRAALVLFEHEGLAPYLSRWKKLDNFIDRPVKLIIGDKEIFGISRGIDAQGALLLEQNGEIKPWMGGEISLRSAE

>WP_080194720.1
MKDTTVPLTLISLLADGEFHSGEQLGERLGMSRAAINKHIQTLRDWGVDVFTVPGKGYSLPEPIQLLDADRIHSQLDSGN
VAVLPVIDSTNQYLLDRIGELRSGDACVAEYQQAGRGRRGRKWFSPFGANLYFSMYWRLEQGPAAAIGLSLVIGIVMAEV
LRELGADKVRVKWPNDLYLLDRKLAGILVELTGKTGDAAQIVIGAGINMAMRRVEEDVINQGWITLQEAGITLDRNMLAA
KLIYKLRAALELFEQEGLSPYLSRWKKLDNFIDRPVKLIIGDKEIFGISRGIDTQGALLLEQDGVIKPWMGGEISLRSAE

>WP_076166899.1
MKDTTVPLTLISLLADGEFHSGEQLGERLGMSRAAINKHIQTLRDWGVDVFTVPGKGYSLPEPIQLLDADRIHSQLDSGN
VAVLPVIDSTNQYLLDRIGELRSGDACVAEYQQAGRGRRGRKWFSPFGANLYLSMYWRLEQGPAAAIGLSLVIGIVMAEV
LRELGADKVRVKWPNDLYLLDRKLAGILVELTGKTGDAAQIVIGAGINMAMRRVEEDVINQGWITLQEAGITLDRNMLAA
KLIYKLRAALELFEQEGLSPYLSRWKKLDNFIDRPVKLIIGDKEIFGISRGIDTQGALLLEQDSVIKPWMGGEISLRSAE

>WP_054527941.1
MKDNTVPLTLISLLADGEFHSGEQLGETLGMSRAAINKHVQTLRDWGVDVFTVPGKGYSLPEPIQLLDASLIHSQLDGGN
ITVLPVIDSTNQYLMDRIGQLESGDACVAEYQQAGRGRRGRKWFSPFGANLYLSMFWRLEQGPAAAIGLSLVIGIVMAEV
LRDLGADKVRVKWPNDLYLLDRKLAGILVELTGKTGDAAQIVIGAGINMSMRRVEENVVNQGWINLQEAGINIDRNTLAA
RLIRELRAALVLFEHEGLAPYLSRWKKLDNFIDRPVKLIIGDKEIFGISRGIDTQGALLLEQNGEIKPWMGGEISLRSAE

>WP_046094543.1
MKDTTVPLTLISLLADGEFHSGEQLGERLGMSRAAINKHIQTLRDWGVDVFTVPGKGYSLPEPIQLLDADRIHSQLDSGN
VAVLPVIDSTNQYLLDRIGELRSGDACVAEYQQAGRGRRGRKWFSPFGANLYLSMYWRLEQGPAAAIGLSLVIGIVMAEV
LRELGADKVRVKWPNDLYLLDRKLAGILVELTGKTGDAAQIVIGAGINMAMRRVEEDVINQGWITLQEAGITLDRNMLAA
KLIYKLRAALELFEQEGLSPYLSRWKRLDNFIDRPVKLIIGDKEIFGISRGIDTQGALLLEQDGVIKPWMGGEISLRSAE

>WP_000655753.1
MKDTTVPLTLISLLADGEFHSGEQLGERLGMSRAAINKHIQTLRDWGVDVFTVPGKGYSLPEPIQLLDVDRIHSQLDSGN
VAVLPVIDSTNQYLLDRIGELRSGDACVAEYQQAGRGRRGRKWFSPFGANLYLSMYWRLEQGPAAAIGLSLVIGIVMAEV
LRELGADKVRVKWPNDLYLLDRKLAGILVELTGKTGDAAQIVIGAGINMAMRRVEEDVINQGWITLQEAGITLDRNMLAA
KLIYKLRAALELFEQEGLSPYLSRWKKLDNFIDRPVKLIIGDKEIFGISRGIDTQGALLLEQDGVIKPWMGGEISLRSAE

>WP_023220288.1
MKDTTVPLTLISLLADGEFHSGEQLGERLGMSRAAINKHIQTLRDWGVDVFTVPGKGYSLPEPIQLLDADRIHSQLDSGN
VAVLPVIDSTNQYLLDRIGELRSGDACVAEYQQAGRGRRGRKWFSPFGANLYLSMYWRLEQGPAAAIGLSLVIGIVMAEV
LRELGADKVRVKWPNDLYLLDRKLAGILVELTGKTGDAAQIVIGAGINMAMRRVEEDVINQGWITLQEAGITLDRNMLAA
KLIYKLRAALELFEQEGLSPYLSRWKKLDNFIDRPVKLIIGDKEIFGISRGIDTQGALLLEQDGVIKPWMGGEISLRSTE

>WP_000655750.1
MKDTTVPLTLISLLADGEFHSGEQLGERLGMSRAAINKHIQTLRDWGVDVFTVPGKGYSLPEPIQLLDADRIHSQLDSGN
VAVLPVIDSTNQYLLDRIGELRSGDACVAEYQQAGRGRRGRKWFSPFGANLYLSMYWRLEQGPAAAIGLSLVIGIVMAEV
LRELGADKVRVKWPNDLYLLDRKLAGILVELTGKTGDAAQIVIGAGINMAMRRVEEDVINQGWITLQEAGITLDRNMLTA
KLIYKLRAALELFEQEGLSPYLSRWKKLDNFIDRPVKLIIGDKEIFGISRGIDTQGALLLEQDGVIKPWMGGEISLRSAE

>WP_000655749.1
MKDTTVPLTLISLLADGEFHSGEQLGERLGMSRAAINKHIQTLRDWGVDVFTVPGKGYSLPEPIQLLDADRIHSQLDSGN
VAVLPVIDSTNQYLLDRIGELRSGDACVAEYQQAGRGRRGRKWFSPFGANLYLSMYWRLEQGPAAAIGLSLVIGIVMAEV
LRELGADKVRVKWPNDLYLLDRKLAGILVELTGKTGDAAQIVIGAGINMAMRRVEEDVINQGWITLQEAGITLDRNMLAA
KLIYKLRVALELFEQEGLSPYLSRWKKLDNFIDRPVKLIIGDKEIFGISRGIDTQGALLLEQDGVIKPWMGGEISLRSAE

>WP_095472403.1
MKDTTVPLTLISLLADGEFHSGEQLGEWLGMSRAAINKHIQTLRDWGVDVFTVPGKGYSLPEPIQLLDADRIHSQLDSGN
VAVLPVIDSTNQYLLDRIGELRSGDACVAEYQQAGRGRRGRKWFSPFGANLYLSMYWRLEQGPAAAIGLSLVIGIVMAEV
LRELGADKVRVKWPNDLYLLDRKLAGILVELTGKTGDAAQIVIGAGINMAMRRVEEDVINQGWITLQEAGITLDRNMLAA
KLIYKLRAALELFEQEGLSPYLSRWKKLDNFIDRPVKLIIGDKEIFGISRGIDTQGALLLEQDGVIKPWMGGEISLRSAE

>WP_086814112.1
MKDTTVPLTLISLLADGEFHSGEQLGERLGMSRAAINKHIQTLRDWGVDVFTVPGKGYSLPEPIQLLDADRIHSQLDSGN
VAVLPVIDSTNQYLLDRIGELRSGDACVAEYQQAGRGRRGRKWFSPFGANLYLSMYWRLEQGPAAAIGLSLVIGIVIAEV
LRELGADKVRVKWPNDLYLLDRKLAGILVELTGKTGDAAQIVIGAGINMAMRRVEEDVINQGWITLQEAGITLDRNMLAA
KLIYKLRAALELFEQEGLSPYLSRWKKLDNFIDRPVKLIIGDKEIFGISRGIDTQGALLLEQDGVIKPWMGGEISLRSAE

>WP_080193797.1
MKDTTVPLTLISLLADGEFHSGEQLGERLGMSRAAINKHIQTLRDWGVDVFTVPGKGYSLPEPIQLLDADRIHSQLDSGN
VAVLPVIDSTNQYLLDRIGELRSGDACVAEYQQAGRGRRGRKWFSPFGANLYLSMYWRLEQGPAAAIGLSLVIGIVMAEV
LRELGADKVRVKWPNDLYLLDRKLAGILVELTGKTGDAAQIVIGAGINMAMRRVEEDVINQGWITLQEAGITLDRNMLAA
KLIYKLRAALDLFEQEGLSPYLSRWKKLDNFIDRPVKLIIGDKEIFGISRGIDTQGALLLEQDGVIKPWMGGEISLRSAE

>WP_079984698.1
MKDTTVPLTLISLLADGEFHSGEQLGERLGMSRAAINKHIQTLRDWGVDVFTVPGKGYSLPDPIQLLDADRIHSQLDSGN
VAVLPVIDSTNQYLLDRIGELRSGDACVAEYQQAGRGRRGRKWFSPFGANLYLSMYWRLEQGPAAAIGLSLVIGIVMAEV
LRELGADKVRVKWPNDLYLLDRKLAGILVELTGKTGDAAQIVIGAGINMAMRRVEEDVINQGWITLQEAGITLDRNMLAA
KLIYKLRAALELFEQEGLSPYLSRWKKLDNFIDRPVKLIIGDKEIFGISRGIDTQGALLLEQDGVIKPWMGGEISLRSAE

>WP_079806766.1
MKDTTVPLTLISLLADGEFHSGEQLGERLGMSRAAINKHIQTLRDWGVDVFTVPGKGYSLPEPIQLLDADRIHSQLDSGN
VAVLPVIDSTNQYLLDRIGELRSGDACVAEYQQAGRGRRGRKWFSPFGANLYLSMYWRLEQGPAAAIGLSLVIGIVMAEA
LRELGADKVRVKWPNDLYLLDRKLAGILVELTGKTGDAAQIVIGAGINMAMRRVEEDVINQGWITLQEAGITLDRNMLAA
KLIYKLRAALELFEQEGLSPYLSRWKKLDNFIDRPVKLIIGDKEIFGISRGIDTQGALLLEQDGVIKPWMGGEISLRSAE

>WP_079791108.1
MKDTTVPLTLISLLADGEFHSGEQLGERLGMSRAAINKHIQTLRDWGVDVFTVPGKGYSLPEPIQLLDADRIHSQLDSGN
VAVLPVIDSTNQYLLDRIGELRSGDACVAEYQQAGRGRRGRKWFSPFGANLYLSMYWRLEQGPAAAIGLSLVIGIVMAEV
LRELGADKVRVKWPNDLYLLDRKLAGILVELTGKTGDAAQIVIGAGINMAMRRVEEDVINQGWITLQEAGITLDRNMLAA
KLIYKLRAALELFEQEGLSPYLSRWKTLDNFIDRPVKLIIGDKEIFGISRGIDTQGALLLEQDGVIKPWMGGEISLRSAE

>WP_071697775.1
MKDNTVPLTLISLLADGEFHSGEQLGETLGMSRAAINKHVQTLRDWGVDVFTVPGKGYSLPEPIQLLDASLIHSQLDGGN
ITVLPVIDSTNQYLMDRIGQLESGDACVAEYQQAGRGRRGRKWFSPFGANLYLSMFWRLEQGPAAAIGLSLVIGIVMAEV
LRDLGADKVRVKWPNDLYLLDRKLAGILVELTGKTGDAAQIVIGAGINMSMRRVEENVVNQGWINLQEAGINIDRNTLAA
RLIRELRAALVLFEHEGLAPYLSRWKKLDNFIDRPVKLIIGDKEIFGISRGIDAQGALLLEQSGEIKPWMGGEISLRSAE

>WP_044268477.1
MKDNTVPLMLISLLADGEFHSGEQLGEQLGMSRAAINKHIQTLRDWGVDVFTVPGKGYSLPEPIQLLDSDRIYSQLDCGT
VAVLPVIDSTNQYLLDRIDLLQSGDACVAEYQQAGRGRRGRKWFSPFGANLYLSMYWRLEQGPAAAIGLSLVIGIVMAEV
LRDLGADKVRVKWPNDLYLLDRKLAGILVELTGKTGDAAQIVIGAGINMAMRRVEEGVVNQGWITLQEAGITLDRNTLAA
RLIRELRTALELFEQEGLAPYLSRWEKLDNFINRQVKLIIGDKEIYGISRGIDAQGALLLEQDGIIKPWVGGEISLRSAE

>WP_043018016.1
MKDNTVPLTLISLLADGEFHSGEQLGEKLGMSRAAINKHVQTLRDWGVDVFTVPGKGYSLPEPIQLLDSSRIYSQLDGGN
ITVLPVIDSTNQYLMDRIGQLQSGDACVAEYQHAGRGRRGRKWFSPFGANLYLSMFWRLEQGPAAAIGLSLVIGIVMAEV
LRDLGADKVRVKWPNDLYLLDRKLAGILVELTGKTGDAAQIVIGAGINMSMRRVEENVVNQGWINLQEAGINIDRNTLAA
RLIRELRAALILFEHEGLAPYLSRWKKLDNFIDRPVKLIIGDKEIFGISRGIDAQGALLLEQNGVIKPWMGGEISLRSAE

>WP_023224488.1
MKDTTVPLTLISLLADGEFHSGEQLGERLGMSRAAINKHIQTLRDWGVDVFTVPGKGYSLPEPIQLLDADRIHSQLDSGN
VAVLPVIDSTNQYLLDQIGELRSGDACVAEYQQAGRGRRGRKWFSPFGANLYLSMYWRLEQGPAAAIGLSLVIGIVMAEV
LRELGADKVRVKWPNDLYLLDRKLAGILVELTGKTGDAAQIVIGAGINMAMRRVEEDVINQGWITLQEAGITLDRNMLAA
KLIYKLRAALELFEQEGLSPYLSRWKKLDNFIDRPVKLIIGDKEIFGISRGIDTQGALLLEQDGVIKPWMGGEISLRSAE

>WP_000655745.1
MKDTTVPLTLISLLADGEFHSGEQLGERLGMSRAAINKHIQTLRDWGVDVFTVPGKGYSLPEPIQLLDADRIHSQLDSGN
VAVLPVIDSTNQYLLDRIGELRSGDACVAEYQQAGRGRRGRKWFSPFGANLYLSMYWRLEQGPAAAIGLSLVIGIVMAEV
LRELGADKVRVKWPNDLYLLDRKLAGILVELTGKTGDAAQIVIGAGINMAMRRVEEDVINQGWITLQEAGITLDRNMLAA
KLIYKLRAALELFEQEGLSPYLSRWKKLDNFIDRPAKLIIGDKEIFGISRGIDTQGALLLEQDGVIKPWMGGEISLRSAE

>WP_109208417.1
MKDTTVPLTLISLLADGEFHSGEQLGERLGMSRAAINKHIQTLRDWGVDVFTVPGKGYSLPEPIQLLDADRIHSQLDSGN
VAVLPVIDSTNQYLLDRIGELRSGDACVAEYQQAGRGRRGRKWFSPFGANLYLSMYWRLEQGPAAAIGLSLVIGIVMAEV
LRELGADKVRVKWPNDLYLLDRKLAGILVELTGKTGDAAQIVIGAGINMAMRRVEEDVINQGWITLQEAGITLDRNMLAA
KLIYKLRAALELFEQEGLSPYLSRWKKLDNFIDRPVKLIIGDKEIFGISRGIDTQGALLLEQDGVIKPWMGGEISLRRAE

>WP_102603241.1
MKDNTVPLTLISLLADGEFHSGEQLGEKLGMSRAAINKHIQTLRDWGVDVFTVPGKGYSLPEPIQLLDSDRIYSQLDRGT
VAVLPVIDSTNQYLLDRIDLLQSGDACVAEYQQAGRGRRGRKWFSPFGANLYLSMFWRLEQGPAAAIGLSLVIGIVMAEV
LRDLGADKVRVKWPNDLYLLDRKLAGILVELTGKTGDAAQIVIGAGINMAMRRVEEGVVNQGWITLQEAGITLDRNTLAA
RLVRELRTALELFEQEGLAPYLSRWEKLDNFINRQVKLIIGEKEIYGISRGIDAQGALLLEQDGIIKPWVGGEISLRSAE

>WP_085335997.1
MKDTTVPLTLISLLADGEFHSGEQLGERLGMSRAAINKHIQTLRDWGVDVFTVPGKGYSLPEPIQLLDADRIHSQLDSGN
VAVLPVIDSTNQYLLDRIGELRSGDACVAEYQQAGRGRRGRKWFSPFGANLYLSMYWRLEQGPAAAIGLSLVIGIVMAEV
LRELGADKVRVKWPNDLYLLDRKLAGILVELTGKTGDAAQIVIGAGINMAMRRVEEDVINQGWITLQEAGIMLDRNMLAA
KLIYKLRVALELFEQEGLSPYLSRWKKLDNFIDRPVKLIIGDKEIFGISRGIDTQGALLLEQDGVIKPWMGGEISLRSAE

>WP_080209831.1
MKDTTVPLTLISLLADGEFHSGEQLGERLGMSRAAINKHIQTLRDWGVDVFTVPGKGYSLPAPIQLLDADRIHSQLDSGN
VAVLPVIDSTNQYLLDRIGELRSGDACVAEYQQAGRGRRGRKWFSPFGANLYLSMYWRLEQGPAAAIGLSLVIGIVMAEV
LRELGADKVRVKWPNDLYLLDRKLAGILVELTGKTGDAAQIVIGAGINMAMRRVEEDVINQGWITLQEAGITLDRNMLAA
KLIYKLRAALELFEQEGLSPYLSRWKKLDNFIDRPVKLIIGDKEIFGISRGIDTQGALLLEQDGVIKPWMGGEISLRSAE

>WP_079843192.1
MKDTTVPLTLISLLADGEFHSGEQLGERLGMSRAAINKHIQTLRDWGVDVFTVPGKGYSLPEPIQLLDADRIHSQLDSGN
VAVLPVIDSTNQYLLDRIGELRSGDACVAEYQQAGRGRRGRKWFSPFGANLYLSMYWRLEQGPAAAIGLSLVIGIVMAEV
LRELGADKVRVKWPNDLYLLDRKLAGILVELTGKTGDAAQIVIGAGINMAMRRVEEDVIKQGWITLQEAGITLDRNMLAA
KLIYKLRAALELFEQEGLSPYLSRWKKLDNFIDRPVKLIIGDKEIFGISRGIDTQGALLLEQDGVIKPWMGGEISLRSAE

>WP_073859969.1
MKDTTVPLTLISLLADGEFHSGEQLGERLGMSRAAINKHIQTLRDWGVDVFTVPGKGYSLPEPIQLLDADRIHSQLDSGN
VAVLPVIDSTNQYLLDRIGELRSGDACVAEYQQAGRGRRGRKWFSPFGANLYLSMYWRLEQGPAAAIGLSLVIGIVMAEV
LRELGADKVRVKWPNDLYLLDRKLAGILVELTGKTGDAAQIVIGAGINMAMRRVEEDVINQGWITLQEAGITLDRNMLAA
KLIYKLRAALELFEQEGLSSYLSRWKKLDNFIDRPVKLIIGDKEIFGISRGIDTQGALLLEQDGVIKPWMGGEISLRSAE

>WP_048590404.1
MKDTTVPLTLISLLADGEFHSGEQLGERLGMSRAAINKHIQTLRDWGVDVFTVPGKGYSLPEPIQLLDADRIHSQLDSGN
VAVLPVIDSTNQYLLDRIGELRSGDACVAEYQQAGRGRRGRKWFSPFGANLYLSMYWRLEQGPAAAIGLSLVIGIVMAEV
LRELGADKVRVKWPNDLYLLDRKLAGILXELTGKTGDAAQIVIGAGINMAMRRVEEDVINQGWITLQEAGITLDRNMLAA
KLIYKLRAALELFEQEGLSPYLSRWKKLDNFIDRPVKLIIGDKEIFGISRGIDTQGALLLEQDGVIKPWMGGEISLRSAE

>WP_048214125.1
MKDNTVPLTLISLLADGEFHSGEQLGETLGMSRAAINKHVQTLRDWGVDVFTVPGKGYSLPEPIQLLDASLIHSQLDGGN
ITVLPVIDSTNQYLMDRIGQLESGDACVAEYQQAGRGRRGRKWFSPFGANLYLSMFWRLEQGPAAAIGLSLVIGIVMAEV
LRDLGADKVRVKWPNDLYLLDRKLAGILVELTGKTGDAAQIVIGAGINMSMRRVEENVVNQGWINLQEAGINIDRNTLAA
RLIRELRAALILFEQEGLVPYLSRWKALDNFINRPVKLIIGDKEIFGISRGIDAQGALLLEQNGEIKPWMGGEISLRSAE

>CDZ84708.1
MKDNTVSLTLISLLADGEFHSGEHLGETLGMSRAAINKHVQTLRDWGVDVFTIPGKGYSLPEPIQLLDASVIHAQLDSGN
VTVLPVIDSTNQYLLDRIGQLTSGDACVAEYQQAGRGRRGRKWFSPFGANLYLSMYWRLEQGPAAAIGLSLVIGIVMAEV
LRDLGAEKVRVKWPNDLYLLDRKLAGILVELTGKTGDAAQIVIGAGIDMAMRRVEEGVVNQGWINLQEAGITLDRNMLAA
TLIKELRAALELFEQEGLAPYLSRWEKLDNFINRPVKLIIGDKEIFGISRGIDAQGALLLEQDGVIKPWMGGEISLRSAE

>WP_016505808.1
MKDTTVPLTLISLLADGEFHSGEQLGERLGMSRAAINKHIQTLRDWGVDVFTVPGKGYSLPEPIQLLDADRIHSQLDSGN
VAVLPVIDSTNQYLLDRIGELRSGDACVAEYQQAGRGRRGRKWFSPFGANLYLSMYWRLEQGPAAAIGLSLVIGIVMAEV
LRELGADKVRVKWPNDLYLLDRKLAGILVELTGKTGDDAQIVIGAGINMAMRRVEEDVINQGWITLQEAGITLDRNMLAA
KLIYKLRAALELFEQEGLSPYLSRWKKLDNFIDRPVKLIIGDKEIFGISRGIDTQGALLLEQDGVIKPWMGGEISLRSAE

>END78622.1
MGETLGMSRAAINKHIQTLRDWGVDVFTVPGKGYSLPEPIQLLNAEEILSQLDGGSVAVLPVIDSTNQYLLDRIGELKSG
DACVAEYQQAGRGRRGRKWFSPFGANLYLSMFWRLEQGPAAAIGLSLVIGIVMAEVLRKLGADKVRVKWPNDLYLQDRKL
AGILVELTGKTGDAAQIVIGAGINMAMRRVEESVVNQGWITLQEAGINLDRNTLAAMLIRELRAALELFEQEGLAPYLSR
WEKLDNFINRPVKLIIGDKEIFGISRGIDKQGALLLEQDGIIKPWMGGEISLRSAEK

>WP_104119535.1
MKDTTVPLTLISLLADGEFHSGEQLGERLGMSRAAINKHIQTLRDWGVDVFTVPGKGYSLPEPIQLLDADRIHSQLDSGN
VAVLPVIDSTNQYLLDRIGELRSGDACVAEYQQAGRGRRGRKWVSPFGANLYLSMYWRLEQGPAAAIGLSLVIGIVMAEV
LRELGADKVRVKWPNDLYLLDRKLAGILVELTGKTGDAAQIVIGAGINMAMRRVEEDVINQGWITLQEAGITLDRNMLAA
KLIYKLRAALELFEQEGLSPYLSRWKKLDNFIDRPVKLIIGDKEIFGISRGIDTQGALLLEQDGVIKPWMGGEISLRSAE

>WP_094882940.1
MKDTTVPLTLISLLADGEFHSGEQLGERLGMSRAAINKHIQTLRDWGVDVFTVPGKGYSLPEPIQLLDADRIHSQLDSGN
VAVLPVIDSTNQYLLDRIGELRSGDACVAEYQQAGRGRRGRKWFSPFGANLYLSMYWRLEQGPAAAIGLSLVIGIVMAEV
LCELGADKVRVKWPNDLYLLDRKLAGILVELTGKTGDAAQIVIGAGINMAMRRVEEDVINQGWITLQEAGITLDRNMLAA
KLIYKLRAALELFEQEGLSPYLSRWKKLDNFIDRPVKLIIGDKEIFGISRGIDTQGALLLEQDGVIKPWMGGEISLRSAE

>WP_080077939.1
MKDTTVPLTLISLLADGEFHSGEQLGERLGMSRAAINKHIQTLRDWGVDVFTVPGKGYSLPEPIQLLDADRIHSQLDSGN
VAVLPVIDSTNQYLLDRIGELRSGDACVAEYQQAGRGRRGRKWFSPFGANLYLSMYWRLEQGPAAAIGLSLVIGIVMAEV
LRELGADKVRVKWPNDLYLLDRKLAGILVELTGKTGDAAQIVIGAGINMAMRCVEEDVINQGWITLQEAGITLDRNMLAA
KLIYKLRAALELFEQEGLSPYLSRWKKLDNFIDRPVKLIIGDKEIFGISRGIDTQGALLLEQDGVIKPWMGGEISLRSAE

>WP_079948201.1
MKDTTVPLTLISLLADGEFHSGEQLGERLGMSRAAINKHIQTLRDWGVDVFTVPGKGYSLPEPIQLLDADRIHSQLDSGN
VAVLPVIDSTNQYLLDRIGELRSGDACVAEYQQAGRGRRGRKWFSPFGANLYLSMYWRLEQGPAAAIGLSLVIGIVMAEV
LRELGADKVRVKWPNDLYLLDRKLAGILVELTGKTGDAAQIVIGAGINMAMRRVEEDVINQGWITLQEAGITLDRNMLAA
KLIYKLRAALELFEQEGLSPYLSRWKKLDNFIDRPVKLIIGDKEIFGISCGIDTQGALLLEQDGVIKPWMGGEISLRSAE

>WP_061066988.1
MKDNTVPLTLISLLADGEFHSGEQLGETLGMSRAAINKHVQTLRDWGVDVFTVPGKGYSLPEPIQLLDASLIHSQLDGGN
ITVLPVIDSTNQYLMDRIGQLESGDACVAEYQQAGRGRRGRKWFSPFGANLYLSMFWRLEQGPAAAIGLSLVIGIVMAEV
LRDLGADKVRVKWPNDLYLLDRKLAGILVELTGKTGDAAQIVIGAGINMSMRRVEENVVNQGWINLQEAGINIDRNTLAA
RLIRELRAALILFEQEGLVPYLSRWKALDNFINRPVKLIIGDKEIFGVSRGIDTQGALLLEQNGEIKPWMGGEISLRSAE

>WP_061069504.1
MKDNTVPLMLISLLADGEFHSGEQLGEQLGMSRAAINKHIQTLRDWGVDVFTVPGKGYSLPEPIQLLDSDRIHSQLDRGT
VAVLPVIDSTNQYLLDRIDLLQSGDACVAEYQQAGRGRRGRKWFSPFGANLYLSMYWRLEQGPAAAIGLSLVIGIVMAEV
LRDLGADKVRVKWPNDLYLLDRKLAGILVELTGKTGDAAQIVIGAGINMAMRRVEEGVVNQGWITLQEAGITLDRNTLAA
RLIRELRTALELFEQEGLAPYLSRWEKLDNFINRQVKLIIGDKEIYGISRGIDAQGALLLEQDGIIKPWVGGEISLRSAE

>WP_109190321.1
MKDTTVPLTLISLLADGEFHSGEQLGERLGMSRAAINKHIQTLRDWGVDVFTVPGKGYSLPEPIQLLDVDRIHSQLDSGN
VAVLPVIDSTNQHLLDRIGELRSGDACVAEYQQAGRGRRGRKWFSPFGANLYLSMYWRLEQGPAAAIGLSLVIGIVMAEV
LRELGADKVRVKWPNDLYLLDRKLAGILVELTGKTGDAAQIVIGAGINMAMRRVEEDVINQGWITLQEAGITLDRNMLAA
KLIYKLRAALELFEQEGLSPYLSRWKKLDNFIDRPVKLIIGDKEIFGISRGIDTQGALLLEQDGVIKPWMGGEISLRSAE

>WP_082328367.1
MKDTTVPLTLISLLADGEFHSGEQLGERLGMSRAAINKHIQTLRDWGVDVFTVPGKGYSLPEPIQLLDADRIHSQLDSGN
VAVLPVIDSTNQYLLDRIGELRSGDACVAEYQQAGRGRRGRKWFSPFGANLYLSMYWRLEQGPAAAIGLSLVIGIVMAEV
LRELGADKVRVKWPNDLYLLDRKLAGILVELTGKTGDAAQIVIGAGINMAMRRVEEDVINQGWITLLEAGITLDRNMLAA
KLIYKLRAALELFEQEGLSPYLSRWKKLDNFIDRPVKLIIGDKEIFGISRGIDTQGALLLEQDGVIKPWMGGEISLRSAE

>WP_080077779.1
MKDTTVPLTLISLLADGEFHSGEQLGERLGMSRAAINKHIQTLRDWGVDVFTVPGKGYSLPEPIQLLDADRIHSQLDSGN
VAVLPVIDSTNQYLLDRIGELRSGDACVAEYQQAGRGRRGRKWFSPFGANLYLSMYWRLEQGPAAAIGLSLVIGIVMAEV
LRELGADKVRVKWPNDLYLLDRKLAGILVELTGKTGDAAQIVIGAGINMAMRRVEEDVINQGWITLQEAGITLDRNMLAA
KLIYKLRAALELFEQEGLSPYLSRWKKLDNFIDRPVKLIIGDKEIFGISRGIDTQGALLLEQDGVNKPWMGGEISLRSAE

>WP_079777461.1
MKDTTVPLTLISLLADGEFHSGEQLGERLGMSRAAINKHIQTLRDWGVDVFTVPGKGYSLPEPIQLLDADRIHSQLDSGN
VAVLPVIDSTNQYLLDRIGELRSGDACVAEYQQAGRGRRGRKWFSPFGANLYLSMYWRLEQGPAAAIGLSLVIGIVMAEV
LRELGADKVRVKWPNDLYLLDRKLAGILVELTGKTGDAAQIVIGAGINMAMRRVEEGVINQGWITLQEAGITLDRNMLAA
KLVYKLRAALELFEQEGLSPYLSRWKKLDNFIDRPVKLIIGDKEIFGISRGIDTQGALLLEQDGVIKPWMGGEISLRSAG

>WP_079787966.1
MKDTTVPLTLISLLADGEFHSGEQLGERLGMSRAAINKHIQTLRDWGVDVFTVPGKGYSLPQPIQLLDVDRIHSQLDSGN
VAVLPVIDSTNQYLLDRIGELRSGDACVAEYQQAGRGRRGRKWFSPFGANLYLSMYWRLEQGPAAAIGLSLVIGIVMAEV
LRELGADKVRVKWPNDLYLLDRKLAGILVELTGKTGDAAQIVIGAGINMAMRRVEEDVINQGWITLQEAGITLDRNMLAA
KLIYKLRAALELFEQEGLSPYLSRWKKLDNFIDRPVKLIIGDKEIFGISRGIDTQGALLLEQDGVIKPWMGGEISLRSAE

>KSU35063.1
MKDTTVPLTLISLLADGEFHSGEQLGERLGMSRAAINKHIQTLRDWGVDVFTVPGKGYSLPEPIQLLDADRIHSQLDSGN
VAVLPVIDSTNQYLLDRIGELRSGDACVAEYQQAGRGRRGRKWFSPFGANLYLSMYWRLEQGPAAAIGLSLVIGIVMAEV
LRELGADKVRVKWPNDLYLLDRKLAGILVELTGKTGDAAQIVIGAGINMAMRRVEEDVINQRWITLQEAGITLDRNMLAA
KLIYKLRAALELFEQEGLSPYLSRWKKLDNFIDRPVKLIIGDKEIFGISRGIDTQGALLLEQDGVIKPWMGGEISLRSAE

>WP_048234185.1
MKDNTVPLTLISLLADGEFHSGEQLGETLGMSRAAINKHVQTLRDWGVDVFTVPGKGYSLPEPIQLLDASLIHSQLDGGN
ITVLPVIDSTNQYLMDRIGQLESGDACVAEYQQAGRGRRGRKWFSPFGANLYLSMFWRLEQGPAAAIGLSLVIGIVMAEV
LRDLGADKVRVKWPNDLFLLDRKLAGILVELTGKTGDAAQIVIGAGINMSMRRVEENVVNQGWINLQEAGINIDRNTLAA
RLIRELRAALVLFEHEGLAPYLSRWKKLDNFIDRPVKLIIGDKEIFGISRGIDAQGALLLEQNGEIKPWMGGEISLRSAE

>WP_000655744.1
MKDTTVPLTLISLLADGEFHSGEQLGERLGMSRAAINKHIQTLRDWGVDVFTVPGKGYSLPEPIQLLDADRIHSQLDSEN
VAVLPVIDSTNQYLLDRIGELRSGDACVAEYQQAGRGRRGRKWFSPFGANLYLSMYWRLEQGPAAAIGLSLVIGIVMAEV
LRELGADKVRVKWPNDLYLLDRKLAGILVELTGKTGDAAQIVIGAGINMAMRRVEEDVINQGWITLQEAGITLDRNMLAA
KLIYKLRAALELFEQEGLSPYLSRWKKLDNFIDRPVKLIIGDKEIFGISRGIDTQGALLLEQDGVIKPWMGGEISLRSAE

>WP_098071990.1
MKDTTVPLTLISLLADGEFHSGEQLGERLGMSRAAINKHIQTLRDWGVDVFTVPGKGYSLPEHIQLLDADRIHSQLDSGN
VAVLPVIDSTNQYLLDRIGELRSGDACVAEYQQAGRGRRGRKWFSPFGANLYLSMYWRLEQGPAAAIGLSLVIGIVMAEV
LRELGADKVRVKWPNDLYLLDRKLAGILVELTGKTGDAAQIVIGAGINMAMRRVEEDVINQGWITLQEAGITLDRNMLAA
KLIYKLRAALELFEQEGLSPYLSRWKKLDNFIDRPVKLIIGDKEIFGISRGIDTQGALLLEQDGVIKPWMGGEISLRSAE

>WP_000655754.1
MKDTTVPLTLISLLADGEFHSGEQLGERLGMSRAAINKHIQTLRDWGVDVFTVSGKGYSLPEPIQLLDADRIHSQLDSGN
VAVLPVIDSTNQYLLDRIGELRSGDACVAEYQQAGRGRRGRKWFSPFGANLYLSMYWRLEQGPAAAIGLSLVIGIVMAEV
LRELGADKVRVKWPNDLYLLDRKLAGILVELTGKTGDAAQIVIGAGINMAMRRVEEDVINQAWITLQEAGITLDRNMLAA
KLIYKLRAALELFEQEGLSPYLSRWKKLDNFIDRPVKLIIGDKEIFGISRGIDTQGALLLEQDGVIKPWMGGEISLRSAE

>WP_058106893.1
MKDTTVPLTLISLLADGEFHSGEQLGERLGMSRAAINKHIQTLRDWGVDVFTVPGKGYSLPEPIQLLDADRIHSQLDSGN
VAVLPVIDSTNQYLLDRIGELRSGDACVAECQQAGRGRRGRKWFSPFGANLYLSMYWRLEQGPAAAIGLSLVIGIVMAEV
LRELGADKVRVKWPNDLYLLDRKLAGILVELTGKTGDAAQIVIGAGINMAMRRVEEDVINQGWITLQEAGITLDRNMLAA
KLIYKLRAALELFEQEGLSPYLSRWKKLDNFIDRPVKLIIGDKEIFGISRGIDTQGALLLEQDGVIKPWMGGEISLRSAE

>WP_049015092.1
MKDNTVPLTLISLLADGEFHSGEQLGETLGMSRAAINKHVQTLRDWGVDVFTVPGKGYSLPEPIQLLDASLIHSQLDGGN
ITVLPVIDSTNQYLMDRIGQLESGDACVAEYQQAGRGRRGRKWFSPFGANLYLSMFWRLEQGPAAAIGLSLVIGIVMAEV
LRDLGADKVRVKWPNDLYLLDRKLAGILVELTGKTGDAAQIVIGAGINMSMRRVEENVVNQSWINLQEAGINIDRNTLAA
RLIRELRAALVLFEHEGLAPYLSRWKKLDNFIDRPVKLIIGDKEIFGISRGIDAQGALLLEQNGEIKPWMGGEISLRSAE

>WP_047024905.1
MKDNTVPLTLISLLADGEFHSGEQLGEQLGMSRAAINKHVQTLRDWGVDVFTVPGKGYSLPEPIQLLDSSLIHSQLDGGN
ITVLPVIDSTNQYLMDRIGQLESGDACVAEYQQAGRGRRGRKWFSPFGANLYLSMFWRLEQGPAAAIGLSLVIGIVMAEV
LRDLGADKVRVKWPNDLYLLDRKLAGILVELTGKTGDAAQIVIGAGINMAMRRVEENVVNQGWINLQEAGINIDRNTLAA
RLIRELRAALVLFEHEGLAPYLSRWKKLDNFIDRPVKLIIGDKEIFGISRGIDAQGALLLEQNGVIKPWMGGEISLRGAE

>WP_044703032.1
MKDNTVPLTLISLLADGEFHSGEQLGETLGMSRAAINKHVQTLRDWGVDVFTVPGKGYSLPEPIQLLDASLIHSQLDGGN
ITVLPVIDSTNQYLMDRIGQLESGDACVAEYQQAGRGRRGRKWFSPFGANLYLSMFWRLEQGPAAAIGLSLVIGIVMAEV
LRDLGADKVRVKWPNDLYLLDRKLAGILVELTGKTGDAAQIVIGAGINMSMRRVEENVVNQGWINLQEAGINIDRNTLAA
RLIRELRAALVLFEHEGLAPYLPRWKKLDNFIDRPVKLIIGDKEIFGISRGIDAQGALLLEQNGEIKPWMGGEISLRSAE

>WP_047662027.1
MKDNTVPLKLIALLANGEFHSGEQLGETLGMSRAAINKHIQTLRDWGVDVFTVPGKGYSLPEPIQLLNAEQILGQLDGGS
VAVLPVIDSTNQYLLDRIGELKSGDACVAEYQQAGRGRRGRKWFSPFGANLYLSMFWRLEQGPAAAIGLSLVIGIVMAEV
LRKLGADKVRVKWPNDLYLQDRKLAGILVELTGKTGDAAQIVIGAGINMAMRRVEESVVNQGWITLQEAGINLDRNTLAA
MLIRELRAALELFEQEGLAPYLSRWEKLDNFINRPVKLIIGDKEIFGISRGID

>WP_042324908.1
MKDNTVPLTLISLLADGDFHSGEQLGEKLGMSRAAINKHIQTLRDWGVDVFTVPGKGYSLPEPIQLLDANRIYSQLERGT
VAVLPVIDSTNQYLLDRIDLLQSGDACVAEYQQAGRGRRGRKWFSPFGANLYLSMFWRLEQGPAAAIGLSLVIGIVMAEV
LRDLGADKVRVKWPNDLYLLDRKLAGILVELTGKTGDAAQIVIGAGINMAMRRVEEGVVNQGWITLQEAGITLDRNTLAA
RLIRELRTALELFEQEGLAPYLSRWEKLDNFINRQVKLIIGEKEIYGISRGIDAQGALLLEQDGIIKPWVGGEISLRSAE

>WP_023234042.1
MKDTTVPLTLISLLADGEFHSGEQLGERLGMSRAAINKHIQTLRDWGVDVFTVPGKGYSLPEPIQLLDADRIHSQPDSGN
VAVLPVIDSTNQYLLDRIGELRSGDACVAEYQQAGRGRRGRKWFSPFGANLYLSMYWRLEQGPAAAIGLSLVIGIVMAEV
LRELGADKVRVKWPNDLYLLDRKLAGILVELTGKTGDAAQIVIGAGINMAMRRVEEDVINQGWITLQEAGITLDRNMLAA
KLIYKLRAALELFEQEGLSPYLSRWKKLDNFIDRPVKLIIGDKEIFGISRGIDTQGALLLEQDGVIKPWMGGEISLRSAE

>PVJ12485.1
MKDTTVPLTLISLLADGEFHSGEQLGERLGMSRAAINKHIQTLRDWGVDVFTVPGKGYSLPEPIQLLDADRIHSQLDSGN
VAVLPVIDSTNQYLLDRIGELRSGDACVAEYQQAGRGRRGRKWFSPFGANLYLSMYWRLEQGPAAAIGLSLVIGIVMAEV
LRELGADKVCVKWPNDLYLLDRKLAGILVELTGKTGDAAQIVIGAGINMAMRRVEEDVINQGWITLQEAGITLDRNMLAA
KLIYKLRAALELFEQEGLSPYLSRWKKLDNFIGRPVKLIIGDKEIFGISRGIDTQGALLLEQDGVIKPWMGGEISLRSAE

>WP_045438322.1
MKDNTVPLTLISLLADGEFHSGEQLGEKLGMSRAAINKHVQTLRDWGVDVFTVPGKGYSLPEPIQLLDSALIHSQLNSGN
VTVLPVIDSTNQYLLDRISQLESGDACVAEYQQAGRGRRGRKWFSPFGANLYLSMFWRLEQGPAAAIGLSLVIGIVMAEV
LRDLGADQVRVKWPNDLYLLDRKLAGILVELTGKTGDAAQIVIGAGINMAMRRVEEDVVNQGWINLQEAGINIDRNTLAA
RLIRDLRAALVLFEQEGLAPYLSRWKKLDNFINRPVKLIIGDKEIFGISRGIDAQGALLLEQDGVIKPWMGGEISLRSAE

>WP_042314244.1
MKDNTVPLTLISLLADGEFHSGEQLGEQLGMSRAAINKHVQTLRDWGVDVFTVPGKGYSLPEPIQLLDSSLIHSQLDRGN
VTVLPVIDSTNQYLMDRIGQLESGDACVAEYQQAGRGRRGRKWFSPFGANLYLSMFWRLEQGPAAAIGLSLVIGIVMAEV
LRDLGADKVRVKWPNDLYLLDRKLAGILVELTGKTGDAAQIVIGAGINMAMRRVEENVVNQGWINLQEAGINIDRNTLAA
RLIRELRAALVLFEHEGLAPYLSRWKKLDNFIDRPVKLIIGDKEIFGVSRGIDAQGALLLEQNGVIKPWMGGEISLRSAE

>WP_087879612.1
MKDNTVPLTLISLLADGEFHSGEQLGETLGMSRAAINKHVQTLRDWGVDVFTVPGKGYSLPEPIQLLDASLIHSQLDGGN
ITVLPVIDSTNQYLMDRIGQLESGDACVAEYQQAGRGRRGRKWFSPFGANLYLSMFWRLEQGPAAAIGLSLVIGIVMAEV
LRDLGADKVRVKWPNDLYLLDRKLAGILVELTGKTGDAAQIVIGAGINMSMRRVEENVVNQSWINLQEAGINIDRNTLAA
RLIRELRAALVLFEHEGLAPYLSRWKKLDNFIDRPVKLIIGDKEIFGISRGIDAQGALLLEQNGELKPWMGGEISLRSAE

>WP_079940174.1
MKDNTVPLTLISLLADGEFHSGEQLGEKLGMSRAAINKHIQTLRDWGVDVFTVPGKGYSLPEPIQLLDASLIHSQLDGGN
IAVLPVIDSTNQYLMDRIGQLESGDACVAEYQQAGRGRRGRKWFSPFGANLYLSMFWRLEQGPAAAIGLSLVIGIVMAEV
LRDLGAEKVRVKWPNDLYLLDRKLAGILVELTGKTGDAAQIVIGAGINMSMRRVEENVVNQGWINLQEAGINIDRNTLAA
RLIRELRAALVLFEHEGLAPYLSRWKKLDNFIDRPVKLIIGDKEIFGISRGIDAQGALLLEQNGEIKPWMGGEISLRSAE

>WP_079805669.1
MKDTTVPLTLISLLADGEFHSGEQLGERLGMSRAAINKHIQTLRDWGVDVFTVPGKGYSLPEPIQLLDADRIHSQLESGN
VAVLPVIDSTNQYLLDRIGELRSGDACVAEYQQAGRGRRGRKWFSPFGANLYLSMYWRLEQGPAAAIGLSLVIGIVMAEV
LCELGADKVRVKWPNDLYLLDRKLAGILVELTGKTGDAAQIVIGAGINMAMRRVEEGTINQGWITLQEAGISLDRNMLAA
KLIYELRAALELFEQEGLSPYLSRWKKLDNFIDRPVKLIIGDKEIFGISRGIDTQGALLLEQDGVIKPWMGGEISLRSAE

>WP_079795855.1
MKDTTVPLTLISLLADGEFHSGEQLGERLGMSRAAINKHIQTLRDWGVDVFTVPGKGYSLPEPIQLLDADRIHSQLDSGN
VAVLPVIDSTNQYLLDRIGELRSGDACVAEYQQAGRGRRGRKWFSPFGANLYLSMYWHLEQGPAAAIGLSLVIGIVMAEV
LRELGADKVRVKWPNDLYLLDRKLAGILVELTGKTGDAAQIVIGAGINMAMRRVEEGVINQGWITLQEAGITLDRNMLAA
KLVYKLRAALELFEQEGLSPYLSRWKKLDNFIDRPVKLIIGDKEIFGISRGIDTQGALLLEQDGVIKPWMGGEISLRSAG

>WP_038636096.1
MKDNTVPLTLISLLADGEFHSGEQLGEQLGMSRAAINKHVQTLRDWGVDVFTVPGKGYSLPEPIQLLDSSLIHSQLDGGN
ITVLPVIDSTNQYLMDRIGQLESGDACVAEYQQAGRGRRGRKWFSPFGANLYLSMFWRLEQGPAAAIGLSLVIGIVMAEV
LRDLGADKVRVKWPNDLYLLDRKLAGILVELTGKTGDAAQIVIGAGINMSMRRVEENVVNQGWINLQEAGINIDRNTLAA
RLIRELRAALVLFEHEGLAPYLSRWKTLDNFIDRPVKLIIGDKEIFGISRGIDAQGALLLEQNGVIKPWMGGEISLRSAE

>WP_093955716.1
MKDTTVPLTLISLLADGEFHSGEQLGERLGMSRAAINKHIQTLRDWGVDVFTVPGKGYSLPEPIQLLDADRIHSQLDSRN
VAVLPVIDSTNQYLLDRIGELRSGDACVAEYQQAGRGRRGRKWFSPFGANLYLSMYWRLEQGPAAAIGLSLVIGIVMAEV
LRELGADKVRVKWPNDLYLLDRKLAGILVELTGKTGDAAQIVIGAGINMAMRRVEEDVINQGWITLQEAGITLDRNMLAA
KLIYKLRAALELFEQEGLSPYLSRWKKLDNFIDRPVKLIIGDKEIFGISRGIDTQGALLLEQEGVIKPWMGGEISLRSAE

>WP_000655748.1
MKDTTVPLTLISLLADGEFHSGEQLGERLGMSRAAINKHIQTLRDWGVDVFTVPGKGYSLPEPIQLLDADRIHSQLDSGN
VAVLPVIDSTNQYLLDRIGELRSGDACVAEYQQAGRGRRGRKWFSPFGANLYLSMYWRLEQGPAAAIGLSLVIGIVMAEV
LRELGADKVRVKWPNDLYLLDRKLAGILVELTGKTGDAAQIVIGAGINMAMRRVEEDVINQGWITLQEAGITLDRNMLAA
KLIYKLRAALELFEQEGLSPYLSRWKKLDNFIGRPVKLIIGGKEIFGISRGIDTQGALLLEQDGVIKPWMGGEISLRSAE

>WP_053510951.1
MKDTTVPLTLISLLADGEFHSGEQLGEWLGMSRAAINKHIQTLRDWGVDVFTVPGKGYSLPEPIQLLDADRIHSQLDSGN
VAVLPVIDSTNQYLLDRISELRSGDACVAEYQQAGRGRRGRKWFSPFGANLYLSMYWRLEQGPAAAIGLSLVIGIVMAEV
LRELGADKVRVKWPNDLYLLDRKLAGILVELTGKTGDAAQIVIGAGINMAMRHVEEDVINQGWITLQEAGITLDRNMLAA
KLIYKLRAALELFEQEGLSPYLSRWKKLDNFIDRPVKLIIGDKEIFGISRGIDTQGALLLEQDGVIKPWMGGEISLRSAE

>WP_079893498.1
MKDTTVPLTLISLLADGEFHSGEQLGERLGMSRAAINKHIQTLRDWGGDVFTVPGKGYSLPEPIQLLDADRIHSQLDSGN
VAVLPVIDSTNQYLLDRIGELRSGDACVAEYQQAGRGRRGRKWFSPFGANLYLSMYWRLEQGPAAAIGLSLVIGIVMAEV
LRELGADKVRVKWPNDLYLLDRKLAGILVELTGKTGDAAQIVIGAGINMAMRRVEEDVINQGWITLQEAGITLDRNMLAA
KLIYKLRVALELFEQEGLSPYLSRWKKLDNFIDRPVKLIIGDKEIFGISRGIDTQGALLLEQDGVIKPWMGGEISLRSAE

>WP_079225696.1
MKDNTVPLTLISLLADGEFHSGEQLGEQLGMSRAAINKHVQTLRDWGVDVFTVPGKGYSLPEPIQLLDSSLIHSQLDRGN
VMVLPVIDSTNQYLMDRIGQLESGDACVAEYQQAGRGRRGRKWFSPFGANLYLSMFWRLEQGPAAAIGLSLVIGIVMAEV
LRDLGADKVRVKWPNDLYLLDRKLAGILVELTGKTGDAAQIVIGAGINMAMRRVEENVVNQGWINLHEAGINIDRNTLAA
RLIRELRAALVLFEHEGLAPYLSRWKKLDNFIDRPVKLIIGDKEIFGVSRGIDAQGALLLEQNGVIKPWMGGEISLRSAE

>WP_063115295.1
MTPVSYTHLGMSRAAINKHIQTLRDWGVDVFTVPGKGYSLPEPIQLLNAEQILGQLDGGSVAVLPVIDSTNQYLLDRIGE
LKSGDACVAEYQQAGRGRRGRKWFSPFGANLYLSMFWRLEQGPAAAIGLSLVIGIVMAEVLRKLGADKVRVKWPNDLYLQ
DRKLAGILVELTGKTGDAAQIVIGAGINMAMRRVEESVVNQGWITLQEAGINLDRNTLAAMLIRELRAALELFEQEGLAP
YLSRWEKLDNFINRPVKLIIGDKEIFGISRGIDKQGALLLEQDGIIKPWMGGEISLRSAEK

>WP_023184832.1
MKDTTVPLTLISLLADGEFHSGEQLGERLGMSRAAINKHIQTLRDWGVDVFTVPGKGYSLPEPIQLLDADRIHSQLDSGN
VAVLPVIDSTNQYLLDRIGELRSGDACVAEYQQAGRGRRGRKWFSPFGANLYLSMYWRLEQGPAAAIGLSLVIGIVMAEV
LRELGADKVRVKWPNDLYLLDRKLAGILVELTGKTGDAAQIVIGAGINMAMRRVEEGVINQGWITLQEAGITLDRNMLAA
KLVYKLRAALELFEQEGLSPYLSRWKKLDNFIDRPVKLIIGDKEIFGISRGIDIQGALLLEQDGVINPWMGGEISLRSAG

>WP_046275709.1
MKDNTVPLTLISLLADGEFHSGEQLGEKLGMSRAAINKHVQTLRDWGVDVFTVPGKGYSLPEPIQLLDSSLIYSQLDGGN
ITVLPVIDSTNQYLMDRIGQLESGDACIAEYQQAGRGRRGRKWFSPFGANLYLSMFWRLEQGPAAAIGLSLVIGIVMAEV
LRDLGADKVRVKWPNDLYLLDRKLAGILVELTGKTGDAAQIVIGAGINMSMRRVEENVVNQGWINLQEAGITIDRNTLAA
RLIRELRAALVLFEHEGLAPYLSRWRALDNFIDRPVKLIIGDKEIFGVSRGIDAQGALLLEQNGVIKPWMGGEISLRSAE

>WP_016506514.1
MKDTTVPLTLISLLADGEFHSGEQLGERLGMSRAAIYKNIQTLRDWGVDVFTVPGKGYSLPEPIQLLDADRIHSQLDSGN
VAVLPVIDSTNQYLLDRIGELRSGDACVAEYQQAGRGRRGRKWFSPFGANLYLSMYWRLEQGPAAAIGLSLVIGIVMAEV
LRELGADKVRVKWPNDLYLLDRKLAGILVELTGKTGDAAQIVIGAGINMAMRRVEEDVINQGWITLQEAGITLDRNMLAA
KLIYKLRAALELFEQEGLSPYLSRWKKLDNFIDRPVKLIIGDKEIFGISRGIDTQGALLLEQDGVIKPWMGGEISLRSAE

>WP_103772089.1
MKDNTVPLTLISLLADGEFHSGQQLGEKLGMSRAAINKHVQTLRDWGVDVFTVPGKGYSLPEPIQLLDSALIHSQLDGGN
ITVLPVIDSTNQYLMDRIGQLESGDACVAEYQQAGRGRRGRKWFSPFGANLYLSMFWRLEQGPAAAIGLSLVIGIVMAEV
LRDLGADKVRVKWPNDLYLLDRKLAGILVELTGKTGDAAQIVIGAGINMSMRRVEENVVNQGWINLQEAGINIDRNTLAA
RLIRELRAALILFEHEGLAPYLSRWKTLDNFIDRPVKLIIGDKEIFGVSRGIDAQGALLLEQNGVIKPWMGGEISLRSAE

>WP_088760322.1
MKDTTVPLTLISLLADGEFHSGEQLGEWLGMSRAAINKHIQTLRDWGVDVFTVPGKGYSLPEPIQLLDADRIHSQLDSGN
VAVLPVIDSTNQYLLDRISELRSGDACVAEYQQAGRGRRGRKWFSPFGANLYLSMYWRLEQGPAAAIGLSLVIGIVMAEV
LRELGADKVRVKWPNDLYLLDRKLAGILVELTGKTGDAAQIVIGAGINMAMRHVEEDVINQGWITLQEAGITLDRNMLAA
KLIYKLRAALELFEQEGLSPYLSRWKKLDNFIDRPVKLIIGDKKIFGISRGIDTQGALLLEQDGVIKPWMGGEISLRSAE

>WP_071446736.1
MKDNTVPLTLISLLADGEFHSGEQLGEKLGMSRAAINKHVQTLRDWGVDVFTVPGKGYSLPEPIQLLDASLIHSQLDGGN
ITVLPVIDSTNQYLMDRIGQLESGDACIAEYQQAGRGRRGRKWFSPFGANLYLSMFWRLEQGPAAAIGLSLVIGIVMAEV
LRDLGAEKVRVKWPNDLYLLDRKLAGILVELTGKTGDAAQIVIGAGINMSMRRVEENVVNQGWINLQEAGINIDRNTLAA
RLIRELRAALVLFEHEGLAPYLSRWKRLDNFIDRPVKLIIGDKEIFGISRGIDAQGALLLEQNGEIKPWMGGEISLRSAE

>WP_070804680.1
MKDTTVPLTLISLLADGEFHSGEQLGEWLGMSRAAINKHIQTLRDWGVDVFTVPGKGYSLPEPIQLLDADRIHSQLDSGN
VAVLPVIDSTNQYLLERISELRSGDACVAEYQQAGRGRRGRKWFSPFGANLYLSMYWRLEQGPAAAIGLSLVIGIVMAEV
LRELGADKVRVKWPNDLYLLDRKLAGILVELTGKTGDAAQIVIGAGINMAMRHVEEDVINQGWITLQEAGITLDRNMLAA
KLIYKLRAALELFEQEGLSPYLSRWKKLDNFIDRPVKLIIGDKEIFGISRGIDTQGALLLEQDGVIKPWMGGEISLRSAE

>WP_047498825.1
MKDNTVPLTLISLLADGEFHSGEQLGEKLGMSRAAINKHVQTLRDWGVDVFTVPGKGYSLPEPIQLLDSSLIYSQLDGGN
ITVLPVIDSTNQYLMDRIGQLESGDACVAEYQQAGRGRRGRKWFSPFGANLYLSMFWRLEQGPAAAIGLSLVIGIVMAEV
LRDLGADKVRVKWPNDLYLLDRKLAGILVELTGKTGDAAQIVIGAGINMSMRRVEENVVNQGWINLQEAGITIDRNTLAA
RLIRELRAALVLFEHEGLAPYLSRWRALDNFIDRPVKLIIGDKEIFGVSRGIDAQGALLLEQNGVIKPWMGGEISLRSAE

>EKI22387.1
MGETLGMSRAAINKHIQTLRDWGVDVFTVPGKGYSLPEPIQLLNAEKILSQLDDGSVAVLPVIDSTNQYLLDRIGELKSG
DACVAEYQHAGRGRRGRKWFSPFGANLYLSMFWRLEQGPAAAIGLSLVIGIVMAEVLRKLGADKVRVKWPNDLYLQDRKL
AGILVELTGKTGDAAQIVIGAGINMAMRRVEESVVNQGWITLQEAGINLDRNTLAAMLIRELRAALELFEQEGLAPYLSR
WEKLDNFINRPVKLIIGDKEIFGISRGIDKQGALLLEQDGIIKPWMGGEISLRSAEK

>WP_094761369.1
MKDNTVPLTLISLLADGEFHSGEQLGEKLGMSRAAINKHVQTLRDWGVDVFTVPGKGYSLPEPIQLLDSSLIYSQLDGGN
ITVLPVIDSTNQYLMDRIGQLESGDACVAEYQQAGRGRRGRKWFSPFGANLYLSMFWRLEQGPAAAIGLSLVIGIVMAEV
LRDLGADKVRVKWPNDLYLLDRKLAGILVELTGKTGDAAQIVIGAGINMSMRRVEENVVNQGWINLQEAGITIDRNTLAA
RLIRELRAALVLFEHEGLAPYLSRWRVLDNFIDRPVKLIIGDKEIFGVSRGIDAQGALLLEQNGVIKPWMGGEISLRSAE

>OPX47548.1
MKDNTVPLTLISLLADGEFHSGEQLGEKLGMSRAAINKHVQTLRDWGVDVFTVPGKGYSLPEPIQLLDASLIHSQLDGGN
ITVLPVIDSTNQYLMDRIGQLESGDACVAEYQQAGRGRRGRKWFSPFGANLYLSMFWRLEQGPAAAIGLSLVIGIVMAEV
LRDLGAEKVRVKWPNDLYLLDRKLAGILVELTGKTGDAAQIVIGAGINMSMRRVEENVVNQGWINLQEAGINIDRNTLAA
RLIRELRAALVLFEHEGLAPYLSRWKRLDNFIDRPVKLIIGDKEIFGVSRGIDAQGALLLEQNGEIKPWMGGEISLRSAE

>WP_070790266.1
MKDTTVPLTLISLLADGEFHSGEQLGEWLGMSRAAINKHIQTLRDWGVDVFTVPGKGYSLPEPIQLLDADRIHSQLDSGN
VEVLPVIDSTNQYLLDRISELRSGDACVAEYQQAGRGRRGRKWFSPFGANLYLSMYWRLEQGPAAAIGLSLVIGIVMAEV
LRELGADKVRVKWPNDLYLLDRKLAGILVELTGKTGDAAQIVIGAGINMAMRHVEEDVINQGWITLQEAGITLDRNMLAA
KLIYKLRAALELFEQEGLSPYLSRWKKLDNFIDRPVKLIIGDKEIFGISRGIDTQGALLLEQDGVIKPWMGGEISLRSAE

>WP_060683067.1
MKDNTVPLTLISLLADGEFHSGEQLGEKLGMSRAAINKHVQTLRDWGVDVFTVPGKGYSLPEPIQLLDASLIHSQLDGGN
ITVLPVIDSTNQYLMDRIGQLESGDACVAEYQQAGRGRRGRKWFSPFGANLYLSMFWRLEQGPAAAIGLSLVIGIVMAEV
LRDLGAEKVRVKWPNDLYLLDRKLAGILVELTGKTGDAAQIVIGAGVNMSMRRVEENVVNQGWINLQEAGINIDRNTLAA
RLIRELRAALVLFEHEGLAPYLSRWKRLDNFIDRPVKLIIGDKEIFGISRGIDAQGALLLEQNGEIKPWMGGEISLRSAE

>WP_003826969.1
MKDNTVPLTLISLLADGEFHSGEQLGEKLGMSRAAINKHVQTLRDWGVDVFTVPGKGYSLPEPIQLLDASLIHSQLDGGN
ITVLPVIDSTNQYLMDRIGQLESGDACVAEYQQAGRGRRGRKWFSPFGANLYLSMFWRLEQGPAAAIGLSLVIGIVMAEV
LRDLGAEKVRVKWPNDLYLLDRKLAGILVELTGKTGDAAQIVIGAGINMSMRRVEENVVNQGWINLQEAGINIDRNTLAA
RLIRELRAALVLFEHEGLAPYLSRWKRLDNFIDRPVKLIIGDKEIFGISRGIDAQGALLLEQNGEIKPWMGGEISLRSAE

>WP_005132910.1
MKDNTVPLTLISLLADGEFHSGEQLGEKLGMSRAAINKHIQTLRDWGVDVFTVPGKGYSLPEPIQLLDSSVIYSQLGGGN
ITVLPVIDSTNQYLLDRIGQLESGDACVAEYQQAGRGRRGRKWFSPFGANLYLSMFWRLEQGPAAAIGLSLVIGIVMAEV
LRDLGADKVRVKWPNDLYLLDRKLAGILVELTGKTGDAAQIVIGAGINMSMRRVEENVVNQGWINLQEAGINIDRNTLAA
RLIRELRAALILFEQEGLVPYLSRWKALDNFINRPVKLIIGDKEIFGISRGIDAQGALLLEQNGEIKPWMGGEISLRSAE

>WP_019078463.1
MKDNTVPLTLISLLADGEFHSGEQLGEKLGMSRAAINKHVQTLRDWGVDVFTVPGKGYSLPEPIQLLDSSLIYSQLDGGN
ITVLPVIDSTNQYLMDRIGQLDSGDACVAEYQQAGRGRRGRKWFSPFGANLYLSMFWRLEQGPAAAIGLSLVIGIVMAEV
LRDLGADKVRVKWPNDLYLLDRKLAGILVELTGKTGDAAQIVIGAGINMSMRRVEENVVNQGWINLQEAGITIDRNTLAA
RLIRELRAALVLFEHEGLAPYLSRWRALDNFIDRPVKLIIGDKEIFGVSRGIDAQGALLLEQNGVIKPWMGGEISLRSAE

>WP_080071423.1
MKDTTVPLTLISLLADGEFHSGEQLGEWLGMSRAAINKHIQTLRDWGVDVFTVPGKGYSLPEPIQLLDADRIHSQLDSGN
VAVLPVIDSTNQYLLDRISELRSGDACVAEYQQAGRGRRGRKWFSPFGANLYLSMYWRLEQGPAAAIGLSLVIGIVMAEV
LRELGADKVRVKWPNDLYLLDRKLAGILVELTGKTGDAAQIVIGAGINMAMRHVEEDVINQGWITLQEAGITLDRNMLAA
KLIYKLRAALELFEQEGLSPYLSRWKKLDNFIDRPVKLIIGDKEIFGISRGIDTQGALLLEQDGVIKAWMGGEISLRSAE

>WP_064772100.1
MSRAAINKHIQTLRDWGVDVFTVPGKGYSLPEPIQLLNAKQILGQLDGGSVAVLPVIDSTNQYLLDRIGELKSGDACIAE
YQQAGRGRRGRKWFSPFGANLYLSMFWRLEQGPAAAIGLSLVIGIVMAEVLRKLGADKVRVKWPNDLYLQDRKLAGILVE
LTGKTGDAAQIVIGAGINMAMRRVEESVVNQGWITLQEAGINLDRNTLAAMLIRELRAALELFEQEGLAPYLSRWEKLDN
FINRPVKLIIGDKEIFGISRGIDKQGALLLEQDGIIKPWMGGEISLRSAEK

>WP_063942104.1
MKDNTVPLTLISLLADGEFHSGEQLGEKLGMSRAAINKHVQTLRDWGVDVFTVPGKGYSLPEPIQLLDASLIHSQLDGGN
ITVLPVIDSTNQYLMDRIGQLESGDACVAEYQQAGRGRRGRKWFSPFGANLYLSMFWRLEQGPAAAIGLSLVIGIVMAEV
LRDLGAEKVRVKWPNDLYLLDRKLAGILVELTGKTGDAAQIVIGAGINMSMRRVEENVVNQGWINLQEAGINIDRNTLAA
RLIRELRAALVLFEHEGLAPYLSRWKRLDNFIDRPVKLIIGDKEIFGISRGIDAQGALLLEQKGEIKPWMGGEISLRSAE

>WP_016157940.1
MKDNTVPLTLISLLSDGEFHSGEQLGEKLGMSRAAINKHVQTLRDWGVDVFTVPGKGYSLPEPIQLLDSSLIYSQLDGGN
ITVLPVIDSTNQYLMDRIGQLESGDACVAEYQQAGRGRRGRKWFSPFGANLYLSMFWRLEQGPAAAIGLSLVIGIVMAEV
LRDLGADKVRVKWPNDLYLLDRKLAGILVELTGKTGDAAQIVIGAGINMSMRRVEENVVNQGWINLQEAGITIDRNTLAA
RLIRELRAALVLFEHEGLAPYLSRWRALDNFIDRPVKLIIGDKEIFGVSRGIDAQGALLLEQNGVIKPWMGGEISLRSAE

>EHU03621.1
MGETLGMSRAAINKHIQTLRDWGVDVFTVPGKGYSLPEPIQLLNAEKILSQLDDGSVAVLPVIDSTNQYLLDRIGELKSG
DACVAEYQHAGRGRRGRKWFSPFGANLYLSMFWRLEQGPAAAIGLSLVIGIVMAEVLRKLGADKVRVKWPNDLYLQDRKL
AGILVELTGKTGDAAQIVIGAGINMAMRRVEESVVNQGWITLQEAGINLDRNTLAAMLIRELRAALELFEQEGLAPYLSR
WEKLDNFINRPVKLIIGDKEIFGISRGIDRQGALLLEQDGIIKPWMGGEISLRSAEK

>WP_016155297.1
MKDNTVPLTLISLLSDGEFHSGEQLGEKLGMSRAAINKHVQTLRDWGVDVFTVPGKGYSLPEPIQLLDSSLIYSQLDGGN
ITVLPVIDSTNQYLMDRIGQLESGDACVAEYQQAGRGRRGRKWFSPFGANLYLSMFWRLEQGPAAAIGLSLVIGIVMAEV
LRDLGADKVRVKWPNDLYLLDRKLAGILVELTGKTGDAAQIVIGAGINMSMRRVEENVVNQGWINLQEAGITIDRNTLAA
RLIRELRAALILFEHEGLAPYLSRWRALDNFIDRPVKLIIGDKEIFGVSRGIDAQGALLLEQNGVIKPWMGGEISLRSAE

>WP_048227513.1
MKDNTVPLTLISLLADGEFHSGEQLGEKLGMSRAAINKHVQTLRDWGVDVFTVPGKGYSLPEPIQLLDASLIHSQLDGGN
ITVLPVIDSTNQYLMDRIGQLESGDACVAEYQQAGRGRRGRKWFSPFGANLYLSMFWRLEQGPAAAIGLSLVIGIVMAEV
LRDLGAEKVRVKWPNDLYLLDRKLAGILVELTGKTGDAAQIVIGAGINMSMRRVEENVVNQGWINLQEAGINIDRNTLAA
RLIRELRAALVLFEHEGLAPYLSRWKRLDNFIDRPVKLIIGDKEIFGISRGIDAQGALLLEQNGEINPWMGGEISLRSAE

>WP_094169470.1
MKDNTIPLTLISLLSDGEFHSGEQLGEKLGMSRAAINKHVQTLRDWGVDVFTVPGKGYSLPEPIQLLDSSLIYSQLDGGN
ITVLPVIDSTNQYLMDRIGQLESGDACVAEYQQAGRGRRGRKWFSPFGANLYLSMFWRLEQGPAAAIGLSLVIGIVMAEV
LRDLGADKVRVKWPNDLYLLDRKLAGILVELTGKTGDAAQIVIGAGINMSMRRVEENVVNQGWINLQEAGITIDRNTLAA
RLIRELRAALVLFEHEGLAPYLSRWRVLDNFIDRPVKLIIGDKEIFGVSRGIDAQGALLLEQNGVIKPWMGGEISLRSAE

>WP_079824731.1
MKDTTVPLTLISLLADGEFHSGEQLGERLGMSRAAINKHIQTLRDWGVDVFTVPGKGYSLPEPIQLLDADRIHSQLESGN
VAVLPVIDSTNQYLLDRIGELRSGDACVAEYQQAGRGRRGRKWFSPFGANLYLSMYWRLEQGPAAAIGLSLVIGIVMAEV
LCELGADKVRVKWPNDLYLLDRKLAGILVELTGKTGDAAQIVIGAGINMAMRRVEEGTINQGWITLQEAGISLDRNMLAA
KLIYELRAALELFEQEGLSPYLSRWKNLDNFHDRPVKLIIGDKEIFGISRGIDTQGALLLEQDGVIKPWMGGEISLRSAE

>WP_047359269.1
MKDNTVPLTLISLLADGEFHSGEQLGEKLGMSRAAINKHVQTLRDWGVDVFTVPGKGYSLPEPIQLLDSSLIYSQLDGGN
ITVLPVIDSTNQYLMDRIGQLESGDACVAEYQQAGRGRRGRKWFSPFGANLYLSMFWRLEQGPAAAIGLSLVIGIVMAEV
LRDLGADKVRVKWPNDLYLLDRKLAGILVELTGKTGDAAQIVIGAGINMSMRRVEENVVNQGWINLQEAGITIDRNTLAA
RLIRELRAALVLFEHEGLAPYLSRWRALDNFIDRPVKLIIGDKEIFGVSRGIDAQGALLLEQNGVIKAWMGGEISLRSAE

>WP_012907763.1
MKDNTVPMTLISLLADGEFHSGEQLGETLGMSRAAINKHIQTLRDWGVDVFTVPGKGYSLPEPIQLLDKERIHSLLDRGT
VAVLPVIDSTNQYLLDRLGQLQSGDACVAEYQQAGRGRRGRKWFSPFGANLYLSMYWRLEQGPAAAIGLSLVIGIVMAEV
LRDLGADKVRVKWPNDLYLLDRKLAGILVELTGKTGDAAQIVIGAGINMAMRRVEEGIVNQGWITLQEAGIVLDRNTLAA
RLIGELRSALELFEQEGLAPYLSRWEKLDNFINRQVKLIIGEKEIYGISRGIDTQGALLLEQDGVIKSWVGGEISLRSAE

>WP_109219878.1
MKDTTVPLTLISLLADGEFHSGEQLGERLGMSRAAINKHIQTLRDWGVDVFTVPGKGYSLPEPIQLLDADRIHSQLDSGN
VAVLPVIDSTNQYLLDRIGELRSGDACVAEYQQAGRGRRGRKWFSPFGANLYLSMYWRLAQGPAAAIGLSLVIGIVMAEV
LRELGGDKVRGKWPNDLYLLDRKLAGILVELTGKTGDAAQIVIGAGINMAMRRVEEDVINQGWITLQEAGITLDRNMLAA
KLIYKLRAALELFEQEGLSPYLSRWKKLDNFIDRPVKLIIGDKEIFGISRGIDTQGALLLEQDGGIKPWMGGEISLRSAE

>WP_101701441.1
MKDNTVPLTLISLLSDGEFHSGEQLGEKLGMSRAAINKHVQTLRDWGVDVFTVPGKGYSLPEPIQLLDSSLIYSQLDGGN
ITVLPVIDSTNQYLMDRIGQLESGDACVAEYQQAGRGRRGRKWFSPFGANLYLSMFWRLEQGPAAAIGLSLVIGIVMAEV
LRDLGADKVRVKWPNDLYLLDRKLAGILVELTGKTGDAAQIVIGAGINMSMRRVEENVVNQGWINLQEAGITIDRNTLAA
RLIRELRAALVLFEHEGLAPYLSRWRALDNFIDRPVKLIIGDKEIFGVSRGIDAQGALLLEQNGVIKAWMGGEISLRSAE

>WP_103767370.1
MKDNTVPLTLISLLSDGEFQSGEQLGEKLGMSRAAINKHVQTLRDWGVDVFTVPGKGYSLPEPIQLLDSSLIYSQLDGGN
ITVLPVIDSTNQYLMDRIGQLESGDACVAEYQQAGRGRRGRKWFSPFGANLYLSMFWRLEQGPAAAIGLSLVIGIVMAEV
LRDLGADKVRVKWPNDLYLLDRKLAGILVELTGKTGDAAQIVIGAGINMSMRRVEENVVNQGWINLQEAGITIDRNTLAA
RLIRELRAALVLFEHEGLAPYLSRWRALDNFIDRPVKLIIGDKEIFGVSRGIDAQGALLLEQNGVIKPWMGGEISLRSAE

>EKV71514.1
MSRAAINKHIQTLRDWGVDVFTVPGKGYSLPEPIQLLNAEQILGQLDGGSVTVLPVIDSTNQYLLDRIGELKSGDACVAE
YQQAGRGRRGRKWFSPFGANLYLSMFWRLEQGPAAAIGLSLVIGIVMAEVLRKLGADKVRVKWPNDLYLQDRKLAGILVE
LTGKTGDAAQIVIGAGINMAMRRVEESVVNQGWITLQEAGINLDRNTLAAMLIRELRAALELFEQEGLAPYLSRWEKLDN
FINRPVKLIIGDKEIFGISRGIDKQGALLLEQDGIIKPWMGGEISLRSAEK

>WP_065358484.1
MKDNTVPLTLISLLADGDFHSGEHLGETLGMSRAAINKHIQTLRDWGVDVFTVPGKGYSLPEPIQLLDAERIRSAVDYGD
VAVLPVIDSTNQYLLDRIGELKSGDACVAEYQQAGRGRRGRKWFSPFGANLYLSMYWRLEQGPAAAIGLSLVIGIVMAEV
LQELGADKVRVKWPNDLYLNDRKLSGILVELTGKTGDAAQIVIGAGINLVMRRVENDVINQGWINLQEAGITIDRNVLAA
RLINELHEALHLFEQEGLAPYLSRWDKLDNFINRPVKLIIGDKEIFGISRGIDTQGALLLEQDGVIKPWMGGEISLRSAE

>WP_064546527.1
MKDNTVPLTLISLLADGDFHSGEQLGETLGMSRAAINKHIQTLRDWGVDVFTVPGKGYSLPEPIQLLDAERIRGAVDYGD
VAVLPVIDSTNQYLLDRIGELKSGDACVAEYQQAGRGRRGRKWFSPFGANLYLSMYWRLEQGPAAAIGLSLAIGIVMAEV
LQELGADKVRVKWPNDLYLNDRKLSGILVELTGKTGDAAQIVIGAGINLVMRRVENDVINQGWINLQEAGITIDRNVLAA
RLINELHEALHLFEQEGLTPYLSRWDKLDNFINRPVKLIIGDKEIFGISRGIDTQGALLLEQDGVIKPWMGGEISLRSAE

>WP_058811867.1
MTLISLLADGEFHSGEQLGERLGMSRAAINKHIQTLRDWGVDVFTVPGKGYSLPEPIQLLDADRIHSQLDSGNVAVLPVI
DSTNQYLLDRIGELRSGDACVAEYQQAGRGRRGRKWFSPFGANLYLSMYWRLEQGPAAAIGLSLVIGIVMAEVLRKLGAD
KVRVKWPNDLYLLDRKLAGILVELTGKTGDAAQIVIGAGINMAMRRVEEDVINQGWITLQEAGITLDRNMLAAKLIYKLR
AALELFEQEGLSPYLSRWKKLDNFIDRPVKLIIGDKEIFGISRGIDTQGALLLEQDGVIKPWMGGEISLRSAE

>WP_106931101.1
MKDNTVPLTLISLLADGDFHSGEQLGDMLGMSRAAINKHIQTLRDWGVDVFTVPGKGYSLPEPIQLLDTQRIRSAVDYGD
VAVLPVIDSTNQYLLDRIGELKSGDACVAEYQQAGRGRRGRKWFSPFGANLYLSMYWRLEQGPAAAIGLSLVIGIVMAEV
LQDLGADKVRVKWPNDLYLNDRKLSGILVELTGKTGDAAQIVIGAGINLVMRRVENDVINQGWINLQEAGITIDRNVLAA
RLINELHHALQVFEQEGLAPYLSRWDKLDNFINRPVKLIIGDKEIFGISRGIDAQGALLLEQDGVIKPWMGGEISLRSAE

>WP_045857994.1
MRDNTIPLTLISILADGEFHSGEQLGERLGMSRAAINKHIQTLRDWGVDVFTVPGKGYSLPEPVQLLNEELIAGQIDQGR
VTVLPVIDSTNQYLLDRLNELQSGDACVAEYQQAGRGRRGRKWFSPFGANLYLSIYWRLEQGPAAAVGLSLVIGIVIAEV
LQSLGADKVRVKWPNDLYLQDRKLSGILVELTGKTGDAAQIVSGAGINLAMRRVETDVVNQGWISLQEAGVSIDRNALAA
RLIKELRAGLQLFEQEGLAPYLSRWEKLDNFLNRPVKLIIGDKEIFGISRGIDTQGALLLEQDGVIKPWVGGEISLRSAE

>WP_103780763.1
MKDNTIPLKLISLLADGEFHSGEQLGEKLGMSRAAINKHIQTLRDWGIDVFTVPGKGYSLPDPIQLLDAERIRDAVDYGD
VAVLPVIDSTNQYLLDRMSELKSGDACVAEYQQAGRGRRGRKWFSPFGANLYLSMYWRLEQGPAAAIGLSLVIGIVMAEV
LQRLGADKVRVKWPNDLYLNDRKLSGILVELTGKTGDAAQIVIGAGINLVMRHVENDVINQGWINLQEAGITIDRNVLAA
RLINELHEALQVFEQEGLTPYLSRWEKLDNFINRPVKLIIGDKEIFGISRGIDTQGALLLEQDGAIKPWMGGEISLRSAE

>WP_049855557.1
MKDNTIPLMLISLLSDGEFHSGEQLGERLGMSRAAINKHIQTLRDWGVDVFTVPGKGYSLPEPIQLLNKELIHSQLEQGD
VAVLPVIDSTNQYLLDRMSELQSGDACVAEYQQAGRGRRGRKWFSPFGANLYLSMYWRLEQGPAAAIGLSLVIGIVMAEV
LQSLGADKVRVKWPNDLYLSDRKLAGILVELTGKTGDAAQLVIGAGINLAMRRVETDVVNQGWINLQEAGITLDRNILAI
RLIKELRSSLELFEQEGLAPWLPRWEKLDNFINRPVKLIIGDKEIYGISRGIDAQGGLLLEQDGVVKPWMGGEISLRSAE

>WP_041143533.1
MRDNTIPLTLISILADGEFHSGEQLGERLGMSRAAINKHIQTLRDWGVDVFTVPGKGYSLPEPVQLLNEELIAGQIDQGR
VTVLSVIDSTNQYLLDRLNELQSGDACVAEYQQAGRGRRGRKWFSPFGANLYLSIYWRLEQGPAAAVGLSLVIGIVIAEV
LQSLGADKVRVKWPNDLYLQDRKLSGILVELTGKTGDAAQIVSGAGINLAMRRVESDVVNQGWISLQEAGVSIDRNALAA
RLIKELRAGLQLFEQEGLAPYLSRWEKLDNFLNRPVKLIIGDKEIFGISRGIDTQGALLLEQDGVIKPWVGGEISLRSAE

>WP_042396202.1
MKDNTIPLTLISILADGEFHSGEQLGERLGMSRAAINKHIQTLRDWGVDVFTVPGKGYSLPEPIQLLNQEFISSQVKQSQ
VAVLPVIDSTNQYLLDRIGTLQSGDACVAEYQQAGRGRRGRKWFSPFGANLYLSMFWRLEQGPAAAIGLSLVIGIVMAEV
LRDLGASQVRVKWPNDLYLQDRKLAGILVELTGKTGDAAQIVIGAGINLAMRKVESDVINQGWINLQEAGIVIDRNTLAA
RLINDLRAALELFEQEGLTPYLSRWEKLDNFINRPVKLIIGDKEIVGISRGIDTQGALLLEQDGAIKAWMGGEISLRSAE

>WP_103821919.1
MKDNTIPLTLISILADGEFHSGEQLGERLGMSRAAINKHVQTLRDWGVDVFTVPGKGYSLPEPIQLLDQSFISGQIKQGQ
VAVLPVIDSTNQYLLDRIGTLQSGDACVAEYQQAGRGRRGRKWFSPFGANLYLSMYWRLEQGPAAAIGLSLVIGIVMAEV
LRDLGASQVRVKWPNDLYLQDRKLAGILVELTGKTGDAAQIVIGAGINLAMRQVESDVINQGWINLQEAGIVIDRNTLAA
RLINELRAALELFEQEGLTPYLSRWEKLDNFINRPVKLIIGDKEIVGISRGIDAQGALLLEQDGATKAWMGGEISLRSAE

>WP_049847727.1
MKDNTIPLMLISLLSDGEFHSGEQLGERLGMSRAAINKHIQTLRDWGVDVFTVPGKGYSLPEPIQLLNKELIHSQLEQGD
VAVLPVIDSTNQYLLDRMSELQSGDACVAEYQQAGRGRRGRKWFSPFGANLYLSMYWRLEQGPAAAIGLSLVIGIVMAEV
LQSLGADKVRVKWPNDLYLNDRKLAGILVELTGKTGDAAQLVIGAGINLAMRRVETDVVNQGWINLQEAGITLDRNILAI
RLIKELRSSLELFEQEGLAPWLPRWEKLDNFINRPVKLIIGDKEIYGISRGIDAQGGLLLEQDGVVKPWMGGEISLRSAE

>WP_004118405.1
MRDNTIPLTLISILADGEFHSGEQLGERLGMSRAAINKHIQTLRDWGVDVFTVPGKGYSLPEPIQLLDEQRIAAQIEHGR
VTVLPVIDSTNQYLLDRLNELQSGDACVAEYQQAGRGRRGRKWFSPFGANLYLSMYWRLEQGPAAAVGLSLVIGIVIAEV
LQSLGADKVRVKWPNDLYLQDRKLSGILVELTGKTGDAAQIVSGAGINLAMRHVESDVVNQGWISLQEAGVSIDRNTLAA
RLIKELRAGLQLFEQDGLAPYLTRWEKLDNFLNRPVKLIIGDKEIFGISRGIDTQGALLLEQDGVIKPWVGGEISLRSAE

>WP_095105800.1
MRDNTIPLTLISILADGEFHSGEQLGERLGMSRAAINKHIQTLRDWGVDVFTVPGKGYSLPESIQLLNEEQIAGQIEHGR
VTVLPVIDSTNQYLLDRLNELQSGDACVAECQQAGRGRRGRKWFSPFGANLYLSMYWRLEQGPAAAVGLSLVIGIVIAEV
LQSLGADKVRVKWPNDLYLEDRKLSGILVEMTGKTGDAAQIVSGAGINLAMRRVESDVVNQGWISLQEAGVSIDRNALAA
RLIKELRAGLQLFEQEGLAPYLSRWEKLDNFLNRPVKLIIGDKEIFGISRGIDTQGALLLEQDGVIKPWVGGEISLRSAE

>WP_054181213.1
MKDNTIPLMLISLLSDGEFHSGEQLGEHLGMSRAAINKHIQTLRDWGVDVFTVPGKGYSLPEPIQLLNKALIHSQLPQGD
VAVLPVIDSTNQYLLDRMSELQSGDACVAEYQHAGRGRRGRKWFSPFGANLYLSMYWRLEQGPAAAIGLSLVIGIVMAEV
LQSLGADQVRVKWPNDLYLNDRKLAGILVELTGKTGDAAQLVIGAGINLAMRRVETDVVNQGWINLQEAGITLDRNTLAV
RLIKELRSSLQLFEQEGLAPWLPRWEKLDNFINRPVKLIIGDKEIYGISRGIDAQGALLLEQDGVVKPWMGGEISLRSAE

>WP_035897764.1
MKDNTVPLTLISLLADGDFHSGEQLGEKLGMSRAAINKHIQTLRDWGVDVFTVPGKGYCLPEPIQLLEAERIQRAVDYGD
VAVLPVIDSTNQYLLDRIGELKSGDACVAEYQQAGRGRRGRKWFSPFGANLYLSMYWRLEQGPAAAIGLSLVIGIVMAEV
LQSLGAEKVRVKWPNDLYLNDRKLAGILVELTGKTGDAAQIVIGAGINLVMRRVENDVINQGWINLQEAGIVIDRNVLAA
RLINELHDALHLFEQEGLAPYLSRWDKLDNFINRPVKLIIGDKEIFGISRGIDTQGALLLEQEGVIKPWMGGEISLRSAE

>WP_090466153.1
MKDNTIPLTLISILADGEFHSGEQLGERLGMSRAAINKHVQTLRDWGVDVFTVPGKGYSLPEPIQLLDEEIINQQISQGT
VAVLPVIDSTNQYLMDRISQLQSGDACVAEYQQAGRGRRGRKWFSPFGANLYLSMFWRLEQGPAAAIGLSLVIGIVMAEV
LRDLGAEQVRVKWPNDLYLQDRKLAGILVELTGKTGDAAQIVIGAGINLAMRNVETDVINQGWINLQEAGLTVDRNTLAV
RLIAELRAALVLFEQEGLSPYLSRWEKLDNFINRPVKLIIGDKEIFGISRGIDTQGALLLEQDGIIKPWVGGEISLRSAS

>WP_032690006.1
MRDNTIPLTLISILADGEFHSGEQLGDRLGMSRAAINKHIQTLRDWGVDVFTVPGKGYSLPEPIQLLDEKRIAAQIEHGR
VTVLPVIDSTNQYLLDRLNELQSGDACVAEYQQAGRGRRGRKWFSPFGANLYLSMYWRLEQGPAAAVGLSLVIGIVIAEV
LQSLGADKVRVKWPNDLYLQDRKLSGILVELTGKTGDAAQIVSGAGINLAMRHVESDVVNQGWISLQEAGVSIDRNTLAA
RLIKELRAGLQLFEQDGLAPYLARWEKLDNFLNRPVKLIIGDKEIFGISRGIDTQGALLLEQDGVIKPWVGGEISLRSAE

>WP_097358291.1
MRDNTIPLTLISILADGEFHSGEQLGERLGMSRAAINKHIQTLRDWGVDVFTVPGKGYSLPEPIQLLDEQRIAAQIEHGR
VTVLPVIDSTNQYLLDRLNELQSGDACVAEYQQAGRGRRGRKWFSPFGANLYLSMYWRLEQGPAAAVGLSLVIGIVIAEV
LQSLGADKVRVKWPNDLYLQDRKLSGILVELTGKTGDAAQIVSGAGINLAMRHVESDVVNQGWISLQEAGVSIDRNTLAA
RLIKELRAGLQLFEQDGLAPYLMRWEKLDNFLNRPVKLIIGDKEIFGISRGIDTQGALLLEQDGVIKPWVGGEISLRSAE

>WP_064772316.1
NKHIQTLRDWGVDVFTVPGKGYSLPEPIQLLNAEQILGQLDGGSVTVLPVIDSTNQYLLDRIGELKSGDACVAEYQQAGR
GRRGRKWFSPFGANLYLSMFWRLEQGPAAAIGLSLVIGIVMAEVLRKLGADKVRVKWPNDLYLQDRKLAGILVELTGKTG
DAAQIVIGAGINMAMRRVEESVVNQGWITLQEAGINLDRNTLAAMLIRELRAALELFEQEGLAPYLSRWEKLDNFINRPV
KLIIGDKEIFGISRGIDKQGALLLEQDGIIKPWMGGEISLRSAEK

>WP_049266760.1
MRDNTIPLTLISILADGEFHSGEQLGDRLGMSRAAINKHIQTLRDWGVDVFTVPGKGYSLPEPIQLLDEKRIAAQIEHGR
VTVLPVIDSTNQYLLDRLNELQSGDACVAEYQQAGRGRRGRKWFSPFGANLYLSMYWRLEQGPAAAVGLSLVIGIVIAEV
LQSLGADKVRVKWPNDLYLQDRKLSGILVELTGKTGDAAQIVSGAGINLAMRHVESDVVNQGWISLQEAGVSIDRNTLAA
RLIKELRAGLQLFEQDGLAPYLARWEKLDNFLNRPVKLIIGDKEIFGISRGIDTQGALLLEQDGVIKPWVGGEISLRSVE

>WP_047663730.1
MRDNTIPLTLISILADGEFHSGEQLGDRLGMSRAAINKHIQTLRDWGVDVFTVPGKGYSLPEPIHLLDEKRIAAQIEHGR
VTVLPVIDSTNQYLLDRLNELQSGDACVAEYQQAGRGRRGRKWFSPFGANLYLSMYWRLEQGPAAAVGLSLVIGIVIAEV
LQSLGADKVRVKWPNDLYLQDRKLSGILVELTGKTGDAAQIVSGAGINLAMRHVESDVVNQGWISLQEAGVSIDRNTLAA
RLIKELRAGLQLFEQDGLAPYLARWEKLDNFLNRPVKLIIGDKEIFGISRGIDTQGALLLEQDGVIKPWVGGEISLRSAE

>WP_100686645.1
MRDNTIPLTLISILADGEFHSGEQLGERLGMSRAAINKHIQTLRDWGVDVFTVPGKGYSLPEPIQLLDEKRIAAQIEYGQ
VTVLPVIDSTNQYLLDRLNELQSGDACVAEYQQAGRGRRGRKWFSPFGANLYLSMYWRLEQGPAAAVGLSLVIGIVIAEV
LQSLGADEVRVKWPNDLYLQDRKLSGILVELTGKTGDAAQIVSGMGINLAMRHVESDVVNQGWISLQEAGVSIDRNTLAA
RLIKELRAGLQLFEQDGLAPYLTRWEKLDNFLNRPVKLIIGDKEIFGISRGIDTQGALLLEQDGVIKPWVGGEISLRSAE

>WP_044185932.1
MKDNTVPLTLISLLADGEFHSGEQLGEKLGMSRAAINKHVQTLRDWGVDVFTVPGKGYSLPEPIQLLDSARIVSQLDGGN
VAVLPVIDSTNQYLLERIGELKSGDACVAEYQQAGRGRRGRKWFSPFGANLYLSMYWRLEQGPAAAIGLSLVIGIVMAEV
LQGLGAEKVRVKWPNDLYLDDRKLAGILVELTGKTGDAAQIVIGAGINLTMRNVSSEVVNQGWVNLQEAGIHIDRNALAV
NLIAELRKALHTFEQEGLSPWLSRWKALDNFIDRPVKLIIGDREIFGISRGIDTQGALLLEQDGVIKPWMGGEISLRSAE

>WP_004097632.1
MKDYTVPLTLISILADAEFHSGEQLGERLGMSRAAINKHIQTLRDWGVDVFTVPGKGYSLPEPIQLLDEEQIARQIEHGR
VTVLPVIDSTNQYLLDRLSELQSGDACVAEYQQAGRGRRGRKWFSPFGSNLYLSMYWRLEQGPAAAIGLSLVIGIVIAEV
LQSLGADKVRVKWPNDLYLQDRKLSGILVELTGKTGDAAQIVSGAGINLMMRRVESDVVNQGWISLQEAGISIDRNTLAA
CLIKELRAGFKLFENEGLAPYLTRWEKLDNFINRPVKLIIGDKEIFGISRGIDAQGALLLEQDGVVKPWIGGEISLRSAE

>WP_097165041.1
MKDNTVPLKLISVLSDGDFHSGEHLGESLGMSRAAINKHIQTLRDWGVDVFTVPGKGYSLPEPIQLLNEDLIRSSISEGA
VTVLPVIDSTNQYLMDRLASLRSGDVCVAEYQQAGRGRRGRKWFSPFGANLYLSMYWRLEQGPAAAIGLSLVIGIVMAEV
LHSLGADKVRVKWPNDLYLLDRKLAGILVELTGKTGDAAQIVIGAGINLAMRRVESDVINQGWINLQEAGIKIDRNTLAV
RLIKELRAALLLFEQEGLAPYLPRWEKLDNFINRPVKLIIGEKEIFGTSRGIDTQGALLLEQDGVIKPWMGGEISLRSAE

>WP_102105261.1
MKDNTVPLTLISILSDGEFHSGEQLGEHLGMSRAAINKHIQTLRDWGVDVFTVPGKGYSLPEPIQLLDESVICRQLDQGK
VTVLPVIDSTNQYLLDRISTLNSGDCCVAEYQQAGRGRRGRKWFSPFGANLYLSMFWRLEQGPAAAIGLSLVIGIVMAEV
LHDLGADKVRVKWPNDLYLNDRKLAGILVELTGKTGDAAQIVIGAGLNMVMRQVQADIVNQGWITLQEAGITMDRNTLAV
RLIKELREALTLFEQDGLAPFLSRWEKLDNFIHRPVKLIIGDKEIFGISRGINAQGALLLEQDGILKPWVGGEISLRSAE

>WP_014837096.1
MKDYTVPLTLISILADAEFHSGEQLGERLGMSRAAINKHIQTLRDWGVDVFTVPGKGYSLPEPIQLLDEEQIARQIEHGR
VTVLPVIDSTNQYLLDRLSELQSGDACVAEYQQAGRGRRGRKWFSPFGSNLYLSMYWRLEQGPAAAIGLSLVIGIVIAEV
LQSLGADKVRVKWPNDLYLQDRKLSGILVELTGKTGDAAQIVSGAGINLMMRRVESDVVNQGWISLQEAGISIDRNTLAA
CLIKELRAGFKLFENEGLAPYLTRWEKLDNFINRPVKLIIGDKEIFGISRGIDAQGALLLEQDGMVKPWIGGEISLRSAE

>WP_032224076.1
MKDNTVPLKLIALLANGEFHSGEQLGETLGMSRAAINKHIQTLRDWGVDVFTVPGKGYSLPEPIQLLNAKQILGQLDGGS
VAVLPVIDSTNQYLLDRIGELKSGDACIAEYQQAGRGRRGRKWFSPFGANLYLSIFWRLEQGPAAAIGLSLVIGIVMAEV
LRKLGADKVRVKWPNDLYLQDRKLAGILVELTGKTGDAAQIVIGAGINMAMRRVEESVVNQGWITLQEAGINLDRNTLAA
MLIRELRAALELFEQEGLAPYLSRWEKLDNFINRPVKLIIGD

>WP_100778477.1
MKDNTVPLTLISILSDGEFHSGEQLGEHLGMSRAAINKHIQTLRDWGVDVFTVPGKGYSLPEPIQLLDESVICRQLDQGK
VTVLPVIDSTNQYLLDRISTLNSGDCCVAEYQQAGRGRRGRKWFSPFGANLYLSMFWRLEQGPAAAIGLSLVIGIVMAEV
LHDLGADKVRVKWPNDLYLNDRKLAGILVELTGKTGDAAQIVIGAGLNMVMRQVQADIVNQGWITLQEAGITMDRNTLAV
RLIKELREALTLFEQDGLAPFLSRWEKLDNFIHRPVKLIIGDKEIFGISRGINAQGALMLEQDGILKPWVGGEISLRSAE

>WP_103678824.1
MKDNTVPLTLISILSDGDFHSGEQLGERLGMSRAAINKHIQTLRDWGVDVFTVPGKGYSLPEPIQLLNEQLIRRQIDYGS
VTVLPVIDSTNQYLLDRLSELQSGDACIAEYQQAGRGRRGRKWFSPFGANLYLSMYWRLEQGPAAAIGLSLVIGIVMAEV
LHELGADKVRVKWPNDLYLQDRKLAGILVELTGKTGDAAQIVIGAGINMAMRRVEENVINQGWINLQEAGITIDRNALAV
RLIKELRTALQLFELEGLTPYLSRWEKLDNFIHRQVKLIIGDREIVGISRGINAQGALLLEQNGEIKPWMGGEISLRSAE

>WP_109241471.1
MKDYTVPLTLISILADAEFHSGEQLGERLGMSRAAINKHIQTLRDWGVDVFTVPGKGYSLPEPIQLLDEEQIARQIEHGR
VTVLPVIDSTNQYLLDRLSELQSGDACVAEYQQAGRGRRGRKWYSPFGSNLYLSMYWRLEQGPAAAIGLSLVIGIVIAEV
LQSLGADKVRVKWPNDLYLQDRKLSGILVELTGKTGDAAQIVSGAGINLMMRRVESDVVNQGWISLQEAGISIDRNTLAA
CLIKELRAGFKLFENEGLAPYLTRWEKLDNFINRPVKLIIGDKEIFGISRGIDAQGALLLEQDGMVKPWIGGEISLRSAE

>WP_103947437.1
MKDNTVPLTLIGILADGEFHSGEQLGERLGMSRAAINKHIQTLRDWGVDVFTVPGKGYSLPEPIQLLDEEVICRQLNQGK
VTVLPVIDSTNQYLLDRISSLNSGDCCVAEYQQAGRGRRGRKWFSPFGANLYLSMFWRLEQGPAAAIGLSLVIGIVMAEV
LHDLGADKVRVKWPNDLYLNDRKLAGILVELTGKTGDAAQIVIGAGLNMVMRQVQADIVNQGWITLQEAGITIDRNTLAV
RLIKELRDALTLFEQDGLAPFLSRWEKLDNFIHRPVKLIIGDKEIFGISRGIDAQGALLLEQDGVLKPWVGGEISLRSAE

>WP_095283845.1
MKDNTVPLTLIGILADGEFHSGEQLGERLGMSRAAINKHIQTLRDWGVDVFTVPGKGYSLPEPIQLLDEEVICRQLSQGK
VTVLPVIDSTNQYLLDRISSLNSGDCCVAEYQQAGRGRRGRKWFSPFGANLYLSMFWRLEQGPAAAIGLSLVIGIVMAEV
LHDLGADKVRVKWPNDLYLNDRKLAGILVELTGKTGDAAQIVIGAGLNMVMRQVQADIVNQGWITLQEAGITIDRNTLAV
RLIKELRDALTLFEQDGLAPFLSRWEKLDNFIHRPVKLIIGDKEIFGISRGIDAQGALLLEQDGVLKPWVGGEISLRSAE

>WP_080165436.1
MKDTTVPLTLISLLADGEFHSGEQLGERLGMSRAAINKHIQTLRDWGVDVFTVPGKGYSLPEPIQLLDADRIHSQLDSGN
VAVLPVIDSTNQYLLDRIGELRSGDACVAEYQQAGRGRRGRKWFSPFGANLYLSMYWRLEQGPAAAIGLSLVIGIVMAEV
LRKLGADKVRVKWPNDLYLLDRKLAGILVELTGKTGDAAQIVIGAGINMAMRRVEEDVINQGWITLQEAGITLDRNMLAA
KLIYKLRAALELFEQEGLSPYLSRWKKLDNFIDRPVKLIIGDKEIFGISRGIDTQGALLLEQDGVITM

>WP_046878638.1
MKDYTVPLTLISILADAEFHSGEQLGERLGMSRAAINKHIQTLRDWGVDVFTVPGKGYSLPEPIQLLDEEQIARQIEHGR
VTVLPVIDSTNQYLLDRLSELQSGDACVAEYQQAGRGRRGRKWFSPFGSNLYLSMYWRLEQGPAAAIGLSLVIGIVIAEV
LQSLGADKVRVKWPNDLYLQDRKLSGILVELTGKTGDAAQIVSGAGINLMMRRVESDVVNQGWISLQEAGISIDRNTLAA
CLIKELRAGFKLFENEGLAPYLTRWEKLDNFINRPVKLIIGDKEIFGISRGIDARGALLLEQDGMVKPWIGGEISLRSAE

>WP_094934851.1
MKDNTVPLTLISILADGEFHSGEQLGEQLGMSRAAINKHIQTLRDWGVDVFTVPGKGYSLPEPIQLLNEEAIRSQIGHGN
VAVLPVIDSTNQYLLDRLAELKSGDACVAEYQQAGRGRRGRKWFSPFGANLYLSMYWRLEQGPAAAIGLSLVIGIVMAEV
LHDLGADKVRVKWPNDLYLNDRKLAGILVELTGKTGDAAQIVIGAGLNMVMRNVQNDVVNQAWTNLQEAGIVIDRNTLAV
RMIKELRSSLTLFEQEGLASFLSRWEKLDNFINRPVKLLIGDKEIYGTSRGIDAQGALLLEQDGVIKPWMGGEISLRSAE

>WP_038160574.1
MKDNTIPLMLISLLSDGEFHSGEQLGECLGMSRAAINKHIQTLRDWGVDVFTVPGKGYSLPEPIQLLDEALIHSQLQEGD
VTVLPVIDSTNQYLLDRMSELQSGDACVAEYQQAGRGRRGRKWFSPFGANLYLSMYWRLEQGPAAAIGLSLVIGIVMAEV
LQSLGADQVRVKWPNDLYLNDRKLAGILVELTGKTGDAAQLVIGAGINLAMRRVETDVVNQGWIILQEAGITLDRNILAV
RLIKELRGSLQLFEQEGLAPWLPRWEKLDNFIHRPVKLIIGDKEIYGISRGIDAQGALLLEQDGVVKPWMGGEISLRSAE

>WP_032640412.1
MKDNTVPLTLISILADGEFHSGEQLGEQLGMSRAAINKHIQTLRDWGVDVFTVPGKGYSLPEPIQLLNEETIRSQIGHGN
VAVLPVIDSTNQYLLDRLPELKSGDACVAEYQQAGRGRRGRKWFSPFGANLYLSMYWRLDQGPAAAIGLSLVIGIVMAEV
LHDLGADKVRVKWPNDLYLNDRKLAGILVELTGKTGDAAQIVIGAGLNMVMRNVQNDVVNQAWTNLQEAGIVIDRNTLAV
RMIKELRSSLTLFEQEGLAPFLSRWEKLDNFINRPVKLLIGDKEIYGTSRGIDAQGALLLEQDGVIKPWMGGEISLRSAE

>WP_032305349.1
MKDNTVPLKLIALLANGEFHSGEQLGETLGMSRAAINKHIQTLRDWGVDVFTVPGKGYSLPEPIQLLNAKQILGQLDGGS
VAVLPVIDSTNQYLLDRIGELKSGDACIAEYQQAGRGRRGRKWFSPFGANLYLSIFWRLEQGPAAAIGLSLVIGIVMAEV
LRKLGADKVRVKWPNDLYLQDRKLAGILVELTGKTGDAAQIVIGAGINMAMRRVEESVVNQGWITLQEAGINLDRNTLAA
MLIRELRAALELFEQEGLAPYLSRWEKLDNFINRPVKLIIG

>WP_063148097.1
MKDNTIPLTLIGILADGEFHSGEQLGEQLGMSRAAINKHIQTLRDWGVDVFTVPGKGYSLPEPIQLLNEEIIRGQIGHGN
VAVLPVIDSTNQYLLDRLSELKSGDACVAEYQQAGRGRRGRKWFSPFGANLYLSMYWRLEQGPAAAIGLSLVIGIVMAEV
LHDLGADQVRVKWPNDLYLNDRKLAGILVELTGKTGDAAQIVIGAGLNMVMRNVQNDVVNQAWTNLQEAGITIDRNTLAV
RMINELRSSLTLFEQEGLAPFLSRWEKLDNFINRPVKLLIGDKEIYGTSRGIDAQGALLLEQDGVIKPWVGGEISLRSAE

>WP_048976750.1
MKDNTVPLTLISILADGEFHSGEQLGEQLGMSRAAINKHIQTLRDWGVDVFTVPGKGYSLPEPIQLLNEETIRSQIGHGN
VAVLPVIDSTNQYLLDRLPELKSGDACVAEYQQAGRGRRGRKWFSPFGANLYLSMYWRLEQGPAAAIGLSLVIGIVMAEV
LHDLGADKVRVKWPNDLYLNDRKLAGILVELTGKTGDAAQIVIGAGLNMVMRNVQNDVVNQAWTNLQEAGIVIDRNTLAV
RMIKELRSSLTLFEQEGLASFLSRWEKLDNFINRPVKLLIGDKEIYGTSRGIDAQGALLLEQDGVIKPWMGGEISLRSAE

>WP_047355813.1
MKDNTIPLTLISILADGEFHSGEQLGEHLGMSRAAINKHIQTLRDWGVDVFTVPGKGYSLPEPIQLLNEELIRSQVEQGN
VAVLPVIDSTNQYLMDRLSELSSGDACVAEYQQAGRGRRGRKWFSPFGANLYLSMYWRLEQGPAAAVGLSLVIGIVMAEV
LHDLGADKVRVKWPNDLYLNDRKLAGILVELTGKTGDAAQIVIGAGLNMVMRNVQNDVVNQAWTNLQEAGITIDRNTLAV
RMIKELRSSLSLFEQEGLASFLSRWEKLDNFINRPVKLLIGDKEIYGISRGIDAQGALLLEQDGVIKPWVGGEISLRSAE

>WP_024908819.1
MKDNTIPLTLISILADGEFHSGEQLGEQLGMSRAAINKHIQTLRDWGVDVFTVPGKGYSLPEPIQLLNEDAIRSQIGHGN
VAVLPVIDSTNQYLLDRLPELKSGDACVAEYQQAGRGRRGRKWFSPFGANLYLSMYWRLDQGPAAAIGLSLVIGIVMAEV
LHDLGADKVRVKWPNDLYLNDRKLAGILVELTGKTGDAAQIVIGAGLNMVMRNVQNDVVNQAWTNLQEAGIVIDRNTLAV
RMIKELRSSLTLFEQEGLAPFLSRWEKLDNFINRPVKLLIGDKEIYGTSRGIDAQGALLLEQDGVIKPWMGGEISLRSAE

>WP_032680102.1
MKDNTIPLTLISILADGEFHSGEQLGEHLGMSRAAINKHIQTLRDWGVDVFTVPGKGYSLPEPIQLLNEELIRSQVEHGN
VAVLPVIDSTNQYLMDRLSELSSGDACVAEYQQAGRGRRGRKWFSPFGANLYLSMYWRLEQGPAAAVGLSLVIGIVMAEV
LHDLGADKVRVKWPNDLYLNDRKLAGILVELTGKTGDAAQIVIGAGLNMVMRNVQNDVVNQAWTNLQEAGITIDRNTLAV
RMIKELRSSLSLFEQEGLASFLSRWEKLDNFINRPVKLLIGDKEIYGISRGIDAQGALLLEQDGVIKPWVGGEISLRSAE

>WP_033146880.1
MKDNTVPLTLISILADGEFHSGEQLGEQLGMSRAAINKHIQTLRDWGVDVFTVPGKGYSLPEPIQLLNEEAIRSQIGHGN
VAVLPVIDSTNQYLLDRLPELKSGDACVAEYQQAGRGRRGRKWFSPFGANLYLSMYWRLEQGPAAAIGLSLVIGIVMAEV
LHDLGADKVRVKWPNDLYLNDRKLAGILVELTGKTGDAAQIVIGAGLNMVMRNVQNDVVNQAWTNLQEAGIVIDRNTLAV
RMIKELRSSLTLFEQEGLASFLSRWEKLDNFINRPVKLLIGDKEIYGTSRGIDAQGALLLEQDGVIKPWMGGEISLRSAE

>WP_108477205.1
MKDNTIPLTLIAILSDGEFHSGEQLGEKLGMSRAAINKHIQTLRDWGVDVFTVPGKGYSLPEPIQLLEEERIRQQIEYGN
VAVLPVIDSTNQYLLDRIHELHSGDACVAEYQTAGRGRRGRKWFSPFGANLYLSMYWRLEQGPAAAIGLSLVIGIVMAEV
LQSLGADQVRVKWPNDLYLNDRKLAGILVELTGKTGDAAQIVIGAGINLVMRHVENDVINQGWINLQEAGISIDRNTLAV
RLIKELRESLRLFEQEGLTPYLARWKKLDNFIDRPVKLIIGDKEIFGVSRGIDSQGALLLEQDGVIKPWVGGEISLRSAE

>WP_070531709.1
MKDNTVPLTLIGILADGEFHSGEQLGEQLGMSRAAINKHIQTLRDWGVDVFTVPGKGYSLPEPIQLLNEDTIRSQIGHGN
VAVLPVIDSTNQYLLDRLSELKSGDACVAEYQQAGRGRRGRKWFSPFGANLYLSMYWRLDQGPAAAIGLSLVIGIVMAEV
LHDLGADQVRVKWPNDLYLNDRKLAGILVELTGKTGDAAQIVIGAGLNMVMRNVQNDVVNQAWTNLQEAGIVIDRNTLAV
RMIKELRSSLTLFEQEGLAPFLSRWEKLDNFINRPVKLLIGDKEIYGTSRGIDAQGALLLEQDGVIKPWMGGEISLRSAE

>WP_052285761.1
MKDNTVPLTLISLLADGDFHSGEQLGEQLGMSRAAINKHMQTLRDWGVDVFTVPGKGYSLPEPIQLLDVERIRQAVEYGN
VAVLPVIDSTNQYLLDRISELQSGDACVAEYQQAGRGRRGRKWFSPFGANLYLSMFWRLEQGPAAAIGLSLVIGIVMAEV
LQSLGADKVRVKWPNDLYLNDRKLAGILVELTGKTGDAAQIVIGAGINLVMRRAENDVINQGWINLQEAGIVIDRNILAA
RLINELHDALHLFEQEGLAPYLARWDKLDNFINRQVKLIIGDKEIFGISRGIDTQGALLLEQDGIIKPWIGGEISLRSAE

>WP_050737720.1
MKDNTIPLTLISILADGEFHSGEQLGEHLGMSRAAINKHIQTLRDWGVDVFTVPGKGYSLPEPIQLLNEALIRSQVEHGN
VAVLPVIDSTNQYLMDRLSELSSGDACVAEYQQAGRGRRGRKWFSPFGANLYLSMYWRLEQGPAAAVGLSLVIGIVMAEV
LHDLGADKVRVKWPNDLYLNDRKLAGILVELTGKTGDAAQIVIGAGLNMVMRNVQNDVVNQAWTNLQEAGITIDRNTLAV
RMIKELRSSLSLFEQEGLASFLSRWEKLDNFINRPVKLLIGDKEIYGISRGIDAQGALLLEQDGVIKPWVGGEISLRSAE

>CNV31847.1
MKDTTVPLTLISLLADGEFHSGEQLGERLGMSRAAINKHIQTLRDWGVDVFTVPGKGYSLPEPIQLLDVDRIHSQLDSGN
VAXXXXXXXXXXXXXQYLLDRIGELRSGDACVAEYQQAGRGRRGRKWFSPFGANLYLSMYWRLEQGPAAAIGLSLVIGIV
MAEVLRELGADKVRVKWPNDLYLLDRKLAGILVELTGKTGDAAQIVIGAGINMAMRRVEEDVINQGWITLQEAGITLDRN
MLAAKLIYKLRAALELFEQEGLSPYLSRWKKLDNFIDRPVKLIIGDKEIFGISRGIDTQGALLLEQDGVIKPWMGGEISL
RSAE

>WP_032648208.1
MKDNTVPLTLIGILADGEFHSGEQLGEQLGMSRAAINKHIQTLRDWGVDVFTVPGKGYSLPEPIQLLNEEAIRSQIGHGN
VAVLPVIDSTNQYLLDRLPELKSGDACVAEYQQAGRGRRGRKWFSPFGANLYLSMYWRLDQGPAAAIGLSLVIGIVMAEV
LHDLGADKVRVKWPNDLYLNDRKLAGILVELTGKTGDAAQIVIGAGLNMVMRNVQNDVVNQAWTNLQEAGIVIDRNTLAV
RMIKELRSSLTLFEQEGLAPFLSRWEKLDNFINRPVKLLIGDKEIYGTSRGIDAQGALLLEQDGVIKPWMGGEISLRSAE

>WP_047354452.1
MKDNTIPLTLIGILADGEFHSGEQLGEQLGMSRAAINKHIQTLRDWGVDVFTVPGKGYSLPEPIQLLNEETIRSQIGHGN
VAVLPVIDSTNQYLLDRLSELKSGDACVAEYQQAGRGRRGRKWFSPFGANLYLSMFWRLEQGPAAAIGLSLVIGIVMAEV
LHDLGADQVRVKWPNDLYLNDRKLAGILVELTGKTGDAAQIVIGAGLNMVMRNVQNDVVNQAWTNLQEAGISIDRNTLAV
RMINELRGSLTLFEQEGLAPFLSRWEKLDNFINRPVKLLIGDKEIYGTSRGIDAQGALLLEQDGVIKPWVGGEISLRSAE

>WP_032192297.1
MKDNTVPLKLIALLANGEFHSGEQLGETLGMSRAAINKHIQTLRDWGVDVFTVPGKGYSLPEPIQLLNAKQILGQLDGGS
VAVLPVIDSTNQYLLDRIGELKSGDACIAEYQQAGRGRRGRKWFSPFGANLYLSMFWRLEQGPAAAIGLSLVIGIVMAEV
LRKLGADKVRVKWPNDLYLQDRKLAGILVELTGKTGDAAQIVIGAGINMAMRRVEESVVNQGWITLQEAGINLDRNTLAA
MLIRELRAALELFEQEGLAPYLSRWEKLDNFINRPVKLI

>WP_023333778.1
MKDNTVPLTLISILADGEFHSGEQLGEQLGMSRAAINKHIQTLRDWGVDVFTVPGKGYSLPEPIQLLNEETIRSQIGHGN
VAVLPVIDSTNQYLLDRLPELESGDACVAEYQQAGRGRRGRKWFSPFGANLYLSMYWRLDQGPAAAIGLSLVIGIVMAEV
LHDLGADKVRVKWPNDLYLNDRKLAGILVELTGKTGDAAQIVIGAGLNMVMRNVQNDVVNQAWTNLQEAGIVIDRNTLAV
RMIKELRSSLTLFEQEGLAPFLSRWEKLDNFINRPVKLLIGDKEIYGTSRGIDAQGALLLEQDGVIKPWMGGEISLRSAE

>WP_023295584.1
MKDNTIPLTLIGILADGEFHSGEQLGEQLGMSRAAINKHIQTLRDWGVDVFTVPGKGYSLPEPIQLLNEEVIRSQIGHGN
VAVLPVIDSTNQYLLDRLSELKSGDACVAEYQQAGRGRRGRKWFSPFGANLYLSMYWRLEQGPAAAIGLSLVIGIVMAEV
LHDLGADQVRVKWPNDLYLNDRKLAGILVELTGKTGDAAQIVIGAGLNMVMRKVQNDVVNQAWTNLQEAGITIDRNTLAV
RMINELRSSLTLFEQEGLAPFLSRWEKLDNFINRPVKLLIGDKEIYGTSRGIDAQGALLLEQDGVIKPWVGGEISLRSAE

>WP_006808588.1
MKDNTIPLTLIGILADGEFHSGEQLGEQLGMSRAAINKHIQTLRDWGVDVFTVPGKGYSLPEPIQLLNEETIRSQIGHGN
VAVLPVIDSTNQYLLDRLSELKSGDACVAEYQQAGRGRRGRKWFSPFGANLYLSMYWRLEQGPAAAIGLSLVIGIVMAEV
LHDLGADQVRVKWPNDLYLNDRKLAGILVELTGKTGDAAQIVIGAGLNMVMRNVQNDVVNQAWTNLQEAGITIDRNTLAV
RMINELRSSLTLFEQEGLAPFLSRWEKLDNFINRPVKLLIGDKEIYGTSRGIDAQGALLLEQDGVIKPWVGGEISLRSAE

>WP_063215132.1
MKDNTIPLTLISILADGEFHSGEQLGEHLGMSRAAINKHIQTLRDWGVDVFTVPGKGYSLPEPIQLLNEALIRSQVEQGN
VAVLPVIDSTNQYLMDRLSELSSGDACVAEYQQAGRGRRGRKWFSPFGANLYLSMYWRLEQGPAAAVGLSLVIGIVMAEV
LHDLGADKVRVKWPNDLYLNDRKLAGILVELTGKTGDAAQIVIGAGLNMVMRNVQNDVVNQAWTNLQEAGITIDRNTLAV
RMIKELRSSLSLFEQEGLASFLSRWEKLDNFINRPVKLLIGDKEIYGISRGIDAQGALLLEQDGVIKPWVGGEISLRSAE

>WP_059347459.1
MKDNTIPLTLISILADGEFHSGEQLGEQLGMSRAAINKHIQTLRDWGVDVFTVPGKGYSLPEPIQLLNEEKIRSQIGHGN
VAVLPVIDSTNQYLLDRLPELTSGDACVAEYQQAGRGRRGRKWFSPFGANLYLSMYWRLDQGPAAAIGLSLVIGIVMAEV
LHDLGADKVRVKWPNDLYLNDRKLAGILVELTGKTGDAAQIVIGAGLNMVMRNVQNDVVNQAWTNLQEAGIVIDRNTLAV
RMIKELRSSLTLFEQEGLAPFLSRWEKLDNFINRPVKLLIGDKEIYGTSRGIDAQGALLLEQDGVIKPWMGGEISLRSAE

>WP_048992968.1
MKDNTVPLTLIGILADGEFHSGEQLGEQLGMSRAAINKHIQTLRDWGVDVFTVPGKGYSLPEPIQLLNEDAIRSQIGHGN
VAVLPVIDSTNQYLLDRLPELKSGDACVAEYQQAGRGRRGRKWFSPFGANLYLSMYWRLDQGPAAAIGLSLVIGIVMAEV
LHDLGADKVRVKWPNDLYLNDRKLAGILVELTGKTGDAAQIVIGAGLNMVMRNVQNDVVNQAWTNLQEAGIVIDRNTLAV
RMIKELRSSLTLFEQEGLAPFLSRWEKLDNFINRPVKLLIGDKEIYGTSRGIDAQGALLLEQDGVIKPWMGGEISLRSAE

>WP_032662113.1
MKDNTIPLTLISILADGEFHSGEQLGEQLGMSRAAINKHIQTLRDWGVDVFTVPGKGYSLPEPIQLLNEEAIRSQIGHGN
VAVLPVIDSTNQYLLDRLPELKSGDACVAEYQQAGRGRRGRKWFSPFGANLYLSMYWRLDQGPAAAIGLSLVIGIVMAEV
LHDLGADKVRVKWPNDLYLNDRKLAGILVELTGKTGDAAQIVIGAGLNMVMRNVQNDVVNQAWTNLQEAGIVIDRNTLSV
RMIKELRSSLTLFEQEGLAPFLSRWEKLDNFINRPVKLLIGDKEIYGTSRGIDAQGALLLEQDGVIKPWMGGEISLRSAE

>WP_045331352.1
MKDNTVPLTLISILADGEFHSGEQLGEQLGMSRAAINKHIQTLRDWGVDVFTVPGKGYSLPEPIQLLNEDTIRSQIGHGN
VAVLPVIDSTNQYLLDRLPELKSGDACVAEYQQAGRGRRGRKWFSPFGANLYLSMYWRLDQGPAAAIGLSLVIGIVMAEV
LHELGADRVRVKWPNDLYLNDRKLAGILVELTGKTGDAAQIVIGAGLNMVMRNVQNDVVNQAWTNLQEAGIAIDRNTLAV
RMIKELRSSLTLFEQEGLAPFLSRWEKLDNFINRPVKLLIGDKEIYGTSRGIDAQGALLLEQDGAIKPWMGGEISLRSAE

>KGF84329.1
MKDTTVPLTLISLLADGEFHSGEQLGERLGMSRAAINKHIQTLRDWGVDVFTVPGKGYSLPEPIQLLDADRIHSQLDSGN
VAVLPVIDSTNQYLLDRIGELRSGDACVAEYQQAGRGRRGRKWFSPFGANLYLSMYWRLEQGPAAAIGLSLVIGIVMAEV
LRELGADKVRVKWPNDLYLLDRKLAGILVELTGKTGDAAQIVIGAGINMAMRRVEEDVINQGWITLQEAGITLDRNMLAA
KLIYKLRAALELFEQEGLSPYLSRWKKLDNFIDRPVKLIIGDKEIFGISRGIDTQGALLLEQDGVI

>WP_032664779.1
MKDNTVPLTLIGILADGEFHSGEQLGEQLGMSRAAINKHIQTLRDWGVDVFTVPGKGYSLPEPIQLLNEDTIRSQIGYGN
VAVLPVIDSTNQYLLDRLPELKSGDACVAEYQQAGRGRRGRKWFSPFGANLYLSMYWRLDQGPAAAIGLSLVIGIVMAEV
LHDLGADQVRVKWPNDLYLNDRKLAGILVELTGKTGDAAQIVIGAGLNMVMRNVQNDVVNQAWTNLQEAGIVIDRNTLAV
RMIKELRSSLTLFEQEGLAPFLSRWEKLDNFINRPVKLLIGDKEIYGISRGIDAQGALLLEQDGVIKPWMGGEISLRSAE

>WP_013099224.1
MKDNTIPLTLIGILADGEFHSGEQLGEQLGMSRAAINKHIQTLRDWGVDVFTVPGKGYSLPEPIQLLNEELIRSQIGQGN
VAVLPVIDSTNQYLLERIGELESGDACVAEYQQAGRGRRGRKWFSPFGANLYLSMYWRLEQGPAAAVGLSLVIGIVMAEV
LHELGADKVRVKWPNDLYLNDRKLAGILVELTGKTGDAAQIVIGAGLNMVMRNVQSDVVNQAWTNLQEAGITIDRNTLAV
RMIKELRTSLSLFEQEGLASFLSRWEKLDNFINRPVKLLIGDKEIYGISRGIDAQGALLLEQDGVIKPWVGGEISLRSAE

>WP_015966394.1
MKDNTVPLTLIAILSDGEFHSGEQLGEKLGMSRAAINKHIQTLRDWGVDVFTVPGKGYSLPEPIQLLEEERIRQQIEYGN
VAVLPVIDSTNQYLLNRIHELHSGDACVAEYQTAGRGRRGRKWFSPFGANLYLSMYWRLEQGPAAAIGLSLVIGIVMAEV
LQSLGADKVRVKWPNDLYLNDRKLAGILVELTGKTGDAAQIVIGAGINLVMRHVENDVINQGWINLQEAGISIDRNTLAV
RLIKELRDSLRLFEQEGLTPYLTRWKRLDNFIDRPVKLIIGDKEIFGISRGIDSQGALLLEQDGVIKPWVGGEISLRSAE

>WP_004109737.1
MKDYTVPLTLISILADAEFHSGEQLGERLGMSRAAINKHIQTLRDWGIDVFTVPGKGYSLPEPIQLLDEEQIARQIEHGR
VTVLPVIDSTNQYLMDRLGELQSGDACVAEYQQAGRGRRGRKWFSPFGSNLYLSMYWRLEQGPAAAIGLSLVIGIVIAEV
LQSLGADKVRVKWPNDLYLQDRKLSGILVELTGKTGDAAHIVSGAGINLMMRRVESDVVNQGWISLQEAGMTIDRNTLAA
CLIKELRAGFKLFENEGLAPYLTRWEKLDNFINRPVKLIIGDKEVVGISRGIDAQGALLLEQDGVIKPWIGGEISLRSAE

>WP_073809614.1
MKDNTVPLKLIALLANGEFHSGEQLGETLGMSRAAINKHIQTLRDWGVDVFTVPGKGYSLPEPIQLLNAEQILGQLDGGS
VAVLPVIDSTNQYLLDRIGELKSGDACVAEYQQAGRGRRGRKWFSPFGANLYLSMFWRLEQGPAAAIGLSLVIGIVMAEV
LRKLGADKVRVKWPNDLYLQDRKLAGILVELTGKTGDAAQIVIGAGINMAMRRVEESVVNQGWITLQEAGINLDRNTLAA
MLIRELRAALELFEQEGLAPYLSRWEKLDNFINRPVKLII

>WP_058842096.1
MKDNTVPLTLISILADGEFHSGEQLGEQLGMSRAAINKHIQTLRDWGVDVFTVPGKGYSLPEPIQLLNEEAIRSQIGRGN
VAVLPVIDSTNQYLLDRLPELKSGDACVAEYQQAGRGRRGRKWFSPFGANLYLSMYWRLEQGPAAAIGLSLVIGIVMAEV
LHDLGADKVRVKWPNDLYLNDRKLAGILVELTGKTGDAAQIVIGAGLNMVMRNVQNDVVNQAWTNLQEAGIVIDRNTLAV
RMIKELRSSLTLFEQEGLASFLSRWEKLDNFINRPVKLLIGDKEIYGTSRGIDAQGALLLEQDGVIKPWMGGEISLRSAE

>WP_058650546.1
MKDNTIPLTLIGILADGEFHSGEQLGEQLGMSRAAINKHIQTLRDWGVDVFTVPGKGYSLPEPIQLLNEELIRSQIGQGN
VAVLPVIDSTNQYLLERIGELESGDACVAEYQQAGRGRRGRKWFSPFGANLYLSMYWRLEQGPAAAVGLSLVIGIVMAEV
LHELGADKVRVKWPNDLYLNDRKLAGILVELTGKTGDAAQIVIGAGLNMVMRNVQSDVVNQAWTNLQEAGITIDRNTLAV
RMIKEMRTSLSLFEQEGLASFLSRWEKLDNFINRPVKLLIGDKEIYGISRGIDAQGALLLEQDGVIKPWVGGEISLRSAE

>WP_049841670.1
MKDNTIPLTLVSILSDGDFHSGEQLGEQLGMSRAAINKHIQTLRDWGVDVFTVPGKGYSLPEPIQLLNEELIRGQIEYGS
VAVLPVIDSTNQYLLDRISELQSGDVCVAEYQQAGRGRRGRKWFSPFGANLYLSMYWRLEQGPAAAIGLSLVIGIVMAEV
LHDLGATQVRVKWPNDLYLQDRKLSGILVELTGKTGDAAQIVIGAGINLAMRRVEEDVINQGWINLQEAGITIDRNTLAV
RLIKELRTSLQLFELEGLTPYLSRWEKLDNFINRQVKLIIGDREIVGISRGINAQGALLLEQNGEIKPWMGGEISLRSAE

>WP_047047258.1
MKDNTVPLTLISILADGEFHSGEQLGERLGMSRAAINKHMQTLRDWGVDVFTVPGKGYSLPEPIELLDEQKIAGQIEQGR
ITVLPVIDSTNQYLLDRLDELKSGDACVAEYQQAGRGRRGRKWFSPFGANLYLSMYWRLEQGPAAAIGLSLVIGIVIAEV
LQSLGADSVRVKWPNDIYLQDRKLSGILVELTGKTGDAAQIVSGAGINLVMRRVESDIVNQGWISLQEAGVFIDRNTLTA
RLVKALRTGLQLFEQEGLTPYLPRWEKLDNFINRPVKLIIGDKEIFGISRGIDAQGALLLEQDGVIKPWVGGEISLRSAE

>WP_039076758.1
MKDNTIPLTLVSILADGEFHSGEQLGERLGMSRAAINKHIQTLRDWGVDVFTVPGKGYSLPEPIQLLNEELIVTQVQTGK
VAVLPVIDSTNQYLLDRIGELRSGDACVAEYQQAGRGRRGRKWFSPFGANLYLSMYWRLEQGPAAAIGLSLVIGIIMAEV
LQELGAENVRVKWPNDLYLGDRKLAGILVELTGKTGDAAQIVIGAGINLAMRHAESDVINQGWVNLQEAGVVIDRNTLAV
RLINELRAALQSFEQEGLSPWLSRWKKLDNFIDRPVKLIIGEREIFGISRGIDAQGALLLEQDGVIKPWMGGEISLRSAE

>WP_047652961.1
MKDNTIPLTLISILADGEFHSGEQLGEQLGMSRAAINKHIQTLRDWGVDVFTVPGKGYSLPEPIQLLNEEAIRSQIGHGN
VAVLPVIDSTNQYLLDRLPELTSGDACVAEYQQAGRGRRGRKWFSPFGANLYLSMYWRLEQGPAAAIGLSLVIGIVMAEV
LHDLGADKVRVKWPNDLYLNDRKLAGILVELTGKTGDAAQIVIGAGLNMVMRNVQNDVVNQAWTNLQEAGIVIDRNTLAV
RMIKELRSSLTLFEQEGLASFLSRWEKLDNFINRPVKLLIGDKEIYGISRGIDAQGALLLEQDGVIKPWMGGEISLRSAE

>WP_063450034.1
MKDNTIPLTLIGILADGEFHSGEQLGEQLGMSRAAINKHIQTLRDWGVDVFTVPGKGYSLPEPIQLLNEETIRSQIGHGN
VAVLPVIDSTNQYLLDRLSELTSGDACVAEYQQAGRGRRGRKWFSPFGANLYLSMYWRLEQGPAAAIGLSLVIGIVMAEV
LHDLGADKVRVKWPNDLYLNDRKLAGILVELTGKTGDAAQIVIGAGLNMVMRNVQNDVVNQAWTNLQEAGIAIDRNTLAV
RMINELRSSLTLFEQEGLAPFLSRWEKLDNFINRPVKLLIGDKEIYGTSRGIDAQGALLLEQDGVIKPWVGGEISLRSAE

>WP_059370801.1
MKDNTIPLTLIGILADGEFHSGEQLGEQLGMSRAAINKHIQTLRDWGVDVFTVPGKGYSLPEPIQLLNEEIIRSQIGHGN
VAVLPVIDSTNQYLLDRLSELKSGDACVAEYQQAGRGRRGRKWFSPFGANLYLSMYWRLEQGPAAAIGLSLVIGIVMAEV
LHDLGADQVRVKWPNDLYLNDRKLAGILVELTGKTGDAAQIVIGAGLNMVMRNVQNDVVNQAWTNLQEAGITIDRNTLAV
RMINELRSSLKLFEQEGLAPFLSRWEKLDNFINRPVKLLIGDKEIYGTSRGIDAQGALLLEQDGVIKPWVGGEISLRSAE

>WP_049021687.1
MKDNTIPLTLISILADGEFHSGEQLGEHFGMSRAAINKHIQTLRDWGVDVFTVPGKGYSLPEPIQLLNEELIRSQVEQGN
VAVLPVIDSTNQYLMDRLSELSSGDACVAEYQQAGRGRRGRKWFSPFGANLYLSMYWRLEQGPAAAVGLSLVIGIVMAEV
LHDLGADKVRVKWPNDLYLNDRKLAGILVELTGKTGDAAQIVIGAGLNMVMRNVQNDVVNQAWTNLQEAGITIDRNTLAV
RMIKELRSSLSLFEQEGLASFLSRWEKLDNFINRPVKLLIGDKEIYGISRGIDAQGALLLEQDGVIKPWVGGEISLRSAE

>WP_047732817.1
MKDNTIPLTLIGILADGEFHSGEQLGEKLGMSRAAINKHIQTLRDWGVDVFTVPGKGYSLPEPIQLLNEEVIRSQIGHGN
VAVLPVIDSTNQYLLDRLSELKSGDACVAEYQQAGRGRRGRKWFSPFGANLYLSMYWRLEQGPAAAIGLSLVIGIVMAEV
LHDLGADQVRVKWPNDLYLNDRKLAGILVELTGKTGDAAQIVIGAGLNMVMRNVQNDVVNQAWTNLQEAGITIDRNTLAV
RMINELRSSLTLFEQEGLAPFLSRWEKLDNFINRPVKLLIGDKEIYGTSRGIDAQGALLLEQDGVIKPWVGGEISLRSAE

>WP_047067120.1
MKDNTVPLTLISILADGEFHSGEQLGERLGMSRAAINKHMQTLRDWGVDVFTVPGKGYSLPEPIELLDEQKIAGQIEQGR
VTVLPVIDSTNQYLLDRLDELESGDACVAEYQQAGRGRRGRKWFSPFGANLYLSMYWRLEQGPAAAIGLSLVIGIVIAEV
LQSLGADNVRVKWPNDIYLQDRKLSGILVELTGKTGDAAQIVSGAGINLVMRRVESDVVNQGWISLQEAGVFIDRNTLTA
RLVKALRSGLQLFEQEGLTPYLPRWEKLDNFINRPVKLIIGDKEIFGISRGIDAQGALLLEQDGVIKPWVGGEISLRSAE

>WP_045909074.1
MKDNTVPLTLISILADGEFHSGEQLGEQLGMSRAAINKHIQTLRDWGVDVFTVPGKGYSLPEPIQLLNEDAIRSQIGHGN
VAVLPVIDSTNQYLLDRLPELKSGDACVAEYQQAGRGRRGRKWFSPFGANLYLSMYWRLDQGPAAAIGLSLVIGIVMAEV
LHDLGADQVRVKWPNDLYLNDRKLAGILVELTGKTGDAAQIVIGAGLNMVMRNVQNDVVNQAWTNLQEAGIAIDRNTLAV
RMIKELRSSLTLFEQEGLAPFLSRWEKLDNFINRPVKLLIGDKEIYGTSRGIDAQGALLLEQDGVIKPWVGGEISLRSAE

>WP_029740467.1
MKDNTIPLTLISILADGEFHSGEQLGEQLGMSRAAINKHIQTLRDWGVDVFTVPGKGYSLPEPIQLLNEETIRSQIGHGN
VAVLPVIDSTNQYLLDRLPELTSGDACVAEYQQAGRGRRGRKWFSPFGANLYLSMYWRLDQGPAAAIGLSLVIGIVMAEV
LHDLGADKVRVKWPNDLYLNDRKLAGILVELTGKTGDAAQIVIGAGLNMVMRNVQNDVVNQAWTNLQEAGIVIDRNTLAV
RMIKELRSSLTLFEQEGLAPFLSRWEKLDNFINRPVKLLIGDKEIYGTSRGIDAQGALLLEQDGVIKPWMGGEISLRSAE

>WP_025202795.1
MKDNTIPLTLISILADGEFHSGEQLGEHLGMSRAAINKHIQTLRDWGVDVFTVPGKGYSLPEPIQLLNEELIRSQVEHGN
VAVLPVIDSTNQYLMDRLSELSSGDACVAEYQQAGRGRRGRKWFSPFGANLYLSMYWRLEQGPAAAVGLSLVIGIVMAEV
LHDLGADKVRVKWPNDLYLNDRKLAGILVELTGKTGDAAQIVIGAGLNMVMRNVQNDVVNQAWTNLQEAGITIDRNTLAV
RMIKELRSSLSLFEQEGLASFLSRWEKLDNFINRPVKLLIGDKEIYGISRGIDAQGALLLEQNGVIKPWVGGEISLRSAE

>WP_020884477.1
MKDNTIPLTLISILADGEFHSGEQLGEHLGMSRAAINKHIQTLRDWGVDVFTVPGKGYSLPEPIQLLNEELIRSQVEHGN
VAVLPVIDSTNQYLMDRLSELSSGDACVAEYQQAGRGRRGRKWFSPFGANLYLSMYWRLEQGPAAAIGLSLVIGIVMAEV
LHDLGADEVRVKWPNDLYLNDRKLAGILVELTGKTGDAAQIVIGAGLNMVMRNVQNDVVNQAWTNLQEAGITIDRNTLAV
RMIKELRSSLSLFEQEGLASFLSRWEKLDNFINRPVKLLIGDKEIYGISRGIDAQGALLLEQDGVIKPWVGGEISLRSAE

>WP_017384195.1
MKDNTIPLTLIGILADGEFHSGEQLGEQLGMSRAAINKHIQTLRDWGVDVFTVPGKGYSLPEPIQLLNEEVIRSQIGHGN
VAVLPVIDSTNQYLLDRLSELKSGDACVAEYQQAGRGRRGRKWFSPFGANLYLSMYWRLEQGPAAAIGLSLVIGIVMAEV
LHDLGADQVRVKWPNDLYLNDRKLAGILVELTGKTGDAAQIVIGAGLNMVMRNVQNDVVNQAWTNLQEAGITIDRNTLAV
RMINELRSSLTLFEQEGLAPFLSRWEKLDNFINRPVKLLIGDKEIYGTSRGIDAQGALLLEQDGVIKPWVGGEISLRSAE

>WP_045290600.1
MKDNTVPLTLIAILSNGEFHSGEQLGETLGMSRAAINKHIQTLRDWGIDVFTVPGKGYSLPEPIQLLEADFIRSQIGDDS
VTVLPVIDSTNQYLLDRIATLRSGDACIAEYQQAGRGRRGRKWFSPFGANLYLSMYWRLEQGPAAAIGLSLVIGIVMAEV
LQSLGADNVRVKWPNDLYLNDRKLAGILVELTGKTGDAAQIVIGAGINLAMRRIEEDIVNQGWINLQEAGIAIDRNTLAV
RLIKALRVALAQFEQEGLSPWLTRWEKLDNFIHRPVKLIIGDKEIFGISRGIGPQGALLLEQDGEIKPWMGGEISLRSAE

>WP_015368831.1
MKDNTVPLTLISILADGEFHSGEQLGERLGMSRAAINKHMQTLRDWGVDVFTVPGKGYSLPEPIELLDEQKIAGQIEQGR
ITVLPVIDSTNQYLLDRLDELKSGDACVAEYQQAGRGRRGRKWFSPFGANLYLSMYWRLEQGPAAAIGLSLVIGIVIAEV
LQSLGADNVRVKWPNDIYLQDRKLSGILVELTGKTGDAAQIVSGAGINLVMRRVESDIVNQGWISLQEAGVFIDRNTLTA
RLVKALRTGLQLFEQEGLTPYLPRWEKLDNFINRPVKLIIGDKEIFGISRGIDAQGALLLEQDGVIKPWVGGEISLRSAE

>WP_003861169.1
MKDNTIPLTLIGILADGEFHSGEQLGEQLGMSRAAINKHIQTLRDWGVDVFTVPGKGYSLPEPIQLLNEEIIRSQIGHGN
VAVLPVIDSTNQYLLDRLSELKSGDACVAEYQQAGRGRRGRKWFSPFGANLYLSMYWRLEQGPAAAIGLSLVIGIVMAEV
LHDLGADQVRVKWPNDLYLNDRKLAGILVELTGKTGDAAQIVIGAGLNMVMRNVQNDVVNQAWTNLQEAGITIDRNTLAV
RMINELRSSLTLFEQEGLAPFLSRWEKLDNFINRPVKLLIGDKEIYGTSRGIDAQGALLLEQDGVIKPWVGGEISLRSAE

>WP_087823660.1
MKDNTVPLTLISILADGEFHSGEQLGEQLGMSRAAINKHIQTLRDWGVDVFTVPGKGYSLPEPIQLLNEEAIRSQIGHGN
VAVLPVIDSTNQYLLDRLPELKSGDACVAEYQQAGRGRRGRKWFSPFGANLYLSMYWRLEQGPAAAIGLSLVIGIVMAEV
LHDLGADKVRVKWPNDLYLNDRKLAGILVELTGKTGDAAQIVIGAGLNMVMRNVQNDVVNQAWTNLQEAGIVIDRNTLAV
RMIKELRSSLTLFEQEGLASFLSRWEKLDNFINRPVKLLIGDKEIYGTSRGIDAQGALLLEQNGVIKPWMGGEISLRSAE

>WP_065102881.1
MKDNTVPLTLIGILADGEFHSGEQLGEQLGMSRAAINKHIQTLRDWGVDVFTVPGKGYSLPEPIQLLNEDTIRSQIGHGN
VAVLPVIDSTNQYLLDRLPELKSGDACVAEYQQAGRGRRGRKWFSPFGANLYLSMYWRLDQGPAAAIGLSLVIGIVMAEV
LHDMGADQVRVKWPNDLYLNDRKLAGILVELTGKTGDAAQIVIGAGLNMVMRNVQNDVVNQAWTNLQEAGIVIDRNTLAV
RMIKELRSSLTLFEQEGLAPFLSRWEKLDNFINRPVKLLIGDKEIYGTSRGIDAQGALLLEQDGVIKPWMGGEISLRSAE

>WP_062779866.1
MKDNTVPLILISLLADGDFHSGEQLGEQLGMSRAAINKHIQTLRDWGIDVFTVPGKGYSLPEPIQLLDAERIRNKVNYGN
VTVLPVIDSTNQYLLDRITELQSGDACVAEYQQAGRGRRGRKWFSPFGANLYLSMFWRLEQGPAAAIGLSLVIGIVMAEV
LQELGADKVRVKWPNDLYLNDRKLAGILVELIGRTGDAAHIVIGAGINLVMRRVENDVINQGWINLQEAGIVIDRNILAA
RLINELHDALRVFEQEGLAPYLHRWDKLDNFINRPVKLIIGDKEIFGISRGIDTQGALLLEQDGIIKPWLGGEISLRSAE

>WP_059513997.1
MKDNTIPLTLIGILADGEFHSGEQLGEQLGMSRAAINKHIQTLRDWGVDVFTVPGKGYSLPEPIQLLNEEVIRSQIGHGN
VAVLPVIDSTNQYLLDRLSELKSGDACVAEYQQAGRGRRGRKWFSPFGANLYLSMYWRLEQGPAAAIGLSMVIGIVMAEV
LHDLGADQVRVKWPNDLYLNDRKLAGILVELTGKTGDAAQIVIGAGLNMVMRNVQNDVVNQAWTNLQEAGITIDRNTLAV
RMINELRSSLTLFEQEGLAPFLSRWEKLDNFINRPVKLLIGDKEIYGTSRGIDAQGALLLEQDGVIKPWVGGEISLRSAE

>WP_059359383.1
MKDNTVPLTLIGILADGEFHSGEQLGEQLGMSRAAINKHIQTLRDWGVDVFTVPGKGYSLPEPIQLLNEDTIRSQIGHGN
VAVLPVIDSTNQYLLDRLPELKSGDACVAEYQQAGRGRRGRKWFSPFGANLYLSMYWRLDQGPAAAIGLSLVIGIVMAEV
LHDLGADQVRVKWPNDLYLNDRKLAGILVELTGKTGDAAQIVIGAGLNMVMRSVQNDVVNQAWTNLQEAGIVIDRNTLAV
RMIKELRSSLTLFEQEGLAPFLSRWEKLDNFINRPVKLLIGDKEIYGTSRGIDAQGALLLEQDGVIKPWMGGEISLRSAE

>WP_059363167.1
MKDNTVPLTLIGILADGEFHSGEQLGEQLGMSRAAINKHIQTLRDWGVDVFTVPGKGYSLPEPIQLLNEDTIRSQIGHGN
VAVLPVIDSTNQYLLDRLPELKSGDACVAEYQQAGRGRRGRKWFSPFGANLYLSMYWRLDQGPAAAIGLSLVIGIVMAEV
LHDLGADQVRVKWPNDLYLNDRKLAGILVELTGKTGDAAQIVIGAGLNMVMRNVQNDVVNQAWTNLQEAGIVIDRNTLAV
RMIKELRSSLTLFEQEGLAPFLSRWEKMDNFINRPVKLLIGDKEIYGTSRGIDAQGALLLEQDGVIKPWMGGEISLRSAE

>WP_058914491.1
MKDNTVPLTLVSILADGEFHSGEHLGEQLGMSRAAINKHIQTLRDWGVDVFTVPGKGYSLPEPIQLLNPQRIREQITEGA
VAVLPVIDSTNQYLLDRINELHSGDACIAEYQQSGRGRRGRKWFSPFGANLYLSMYWRLEQGPAAAIGLSLVIGIVMAEV
LHDLGADQVRVKWPNDLYLQDRKLAGILVELTGKTGDAAQIVIGAGINLAMRHVESDVVNQGWINLQEAGITIDRNQLAI
RLIKELRTALALFENEGLASFLSRWEKLDNFINRPVKLIIGDREIYGISRGIDEQGALLLEQDGVIKPWVGGEISLRGAK

>WP_047364462.1
MKDNTIPLTLIGILADGEFHSGEQLGEQLGMSRAAINKHIQTLRDWGVDVFTVPGKGYSLPEPIQLLNEEVIRSQIGHGN
VAVLPVIDSTNQYLLDRLSELKSGDACVAEYQQAGRGRRGRKWFSPFGANLYLSMYWRLEQGPAAAIGLSLVIGIVMAEA
LHDLGADQVRVKWPNDLYLNDRKLAGILVELTGKTGDAAQIVIGAGLNMVMRKVQNDVVNQAWTNLQEAGITIDRNTLAV
RMINELRSSLTLFEQEGLAPFLSRWEKLDNFINRPVKLLIGDKEIYGTSRGIDAQGALLLEQDGVIKPWVGGEISLRSAE

>WP_040078156.1
MKDNTIPLTLISILADGDFHSGEQLGERLGMSRAAINKHVQTLRDWGVDVFTVPGKGYSLPEPIQLLDQNLIQGQLEEGK
VAVLPVIDSTNQYLLDRIGELNSGDSCVAEYQQAGRGRRGRKWFSPFGANLYLSMYWRLEQGPAAAMGLSLVIGIVMAEV
LQSLGADKVRVKWPNDLYLNDRKLAGILVEMTAKTGDAAHIVIGAGINMIMRTVQSDVVNQGWINLHEAGVNIDRNTLAV
QMIKELRTSLLSFEQDGLTPFLTRWEKLDNFINRPVKLIIGDKEVFGTSRGIDAQGALLLEQDGVIKPWMGGEISLRSAE
S

>WP_023326271.1
MKDNTVPLTLIGILADGEFHSGEQLGEQLGMSRAAINKHIQTLRDWGVDVFTVPGKGYSLPEPIQLLNEDTIRNQIGHGN
VAVLPVIDSTNQYLLDRLPELKSGDACVAEYQQAGRGRRGRKWFSPFGANLYLSMYWRLDQGPAAAIGLSLVIGIVMAEV
LHDLGADQVRVKWPNDLYLNDRKLAGILVELTGKTGDAAQIVIGAGLNMVMRNVQNDVVNQAWTNLQEAGIVIDRNTLAV
RMIKELRSSLTLFEQEGLAPFLSRWEKLDNFINRPVKLLIGDKEIYGTSRGIDAQGALLLEQDGVIKPWMGGEISLRSAE

>WP_023320143.1
MKDYTVPLTLISILADAEFHSGEQLGERLGMSRAAINKHIQTLRDWGIDVFTVPGKGYSLPEPIQLLDEEQIARQIEHGR
VTVLPVIDSTNQYLMDRLGELQSGDACVAEYQQAGRGRRGRKWFSPFGSNLYLSMYWRLEQGPAAAIGLSLVIGIVIAEV
LQSLGADKVRVKWPNDLYLQDRKLSGILVELTGKTGDAAHIVSGAGINLMMRRVESDVVNQGWISLQEAGMAIDRNTLAA
CLIKELRAGFKLFENEGLAPYLTRWEKLDNFINRPVKLIIGDKEVVGISRGIDAQGALLLEQDGVIKPWIGGEISLRSAE

>WP_008503241.1
MKDNTVPLTLIGILADGEFHSGEQLGEQLGMSRAAINKHIQTLRDWGVDVFTVPGKGYSLPEPIQLLNEDTIRSQIGHGN
VAVLPVIDSTNQYLLDRLPELKSGDACVAEYQQAGRGRRGRKWFSPFGANLYLSMYWRLDQGPAAAIGLSLVIGIVMAEV
LHDLGADQVRVKWPNDLYLNDRKLAGILVELTGKTGDAAQIVIGAGLNMVMRNVQNDVVNQAWTNLQEAGIVIDRNTLAV
RMIKELRSSLTLFEQEGLAPFLSRWEKLDNFINRPVKLLIGDKEIYGTSRGIDAQGALLLEQDGVIKPWMGGEISLRSAE

>WP_074518685.1
MKDNTVPLKLIALLANGEFHSGEQLGETLGMSRAAINKHIQTLRDWGVDVFTVPGKGYSLPEPIQLLNAEQILGQLDGGS
VTVLPVIDSTNQYLLDRIGELKSGDACVAEYQQAGRGRRGRKWFSPFGANLYLSMFWRLEQGPAAAIGLSLVIGIVMAEV
LRKLGADKVRVKWPNDLYLQDRKLAGILVELTGKTGDAAQIVIGAGINMAMRRVEESVVNQGWITLQEAGINLDRNTLAA
MLIRELRAALKLFEQEGLAPYLSRWEKLDNFINRPVKLIIG

>WP_069598869.1
MKDNTIPLTLIGILADGEFHSGEQLGEQLGMSRAAINKHIQTLRDWGVDVFTVPGKGYSLPEPIQLLNEDTIRSQIGHGN
VAVLPVIDSTNQYLLDRLPELKSGDACVAEYQQAGRGRRGRKWFSPFGANLYLSMYWRLDQGPAAAIGLSLVIGIVMAEV
LHDLGADQVRVKWPNDLYLNDRKLAGILVELTGKTGDAAQIVIGAGLNMVMRNVQNDVVNQAWTNLQEAGIVIDRNTLAV
RMIKELRSSLTLFEQEGLAPFLSRWEKLDNFINRPVKLLIGDKEIYGTSRGIDAQGALLLEQDGVIKPWMGGEISLRSAE

>WP_063411102.1
MKDNTVPLMLISILADGEFHSGEQLGERLGMSRAAINKHMQTLRDWGVDVFTVPGKGYSLPEPIELLDEQKIAGQIEQGR
ITVLPVIDSTNQYLLDRLDELKSGDACVAEYQQAGRGRRGRKWFSPFGANLYLSMYWRLEQGPAAAIGLSLVIGIVIAEV
LQSLGADNVRVKWPNDIYLQDRKLSGILVELTGKTGDAAQIVSGAGINLVMRRVESDIVNQGWISLQEAGVFIDRNTLTA
RLVKALRTGLQLFEQEGLTPYLPRWEKLDNFINRPVKLIIGDKEIFGISRGIDAQGALLLEQDGVIKPWVGGEISLRSAE

>WP_063844761.1
MKDNTIPLTLIGILADGEFHSGEQLGEQLGMSRAAINKHIQTLRDWGVDVFTVPGKGYSLPEPIQLLNEEIIRSQIGHGN
VAVLPVIDSTNQYLLDRLSELKSGDACVAEYQQAGRGRRGRKWFSPFGANLYLSMYWRLEQGPAAAIGLSLVIGIVMAEV
LHDLGADQVRVKWPNDLYLNDRKLAGILVELTGKTGDAAQIVIGAGLNMVMRNVQNDVVNQAWTNLQEAGITIDRNTLAV
PMINELRSSLTLFEQEGLAPFLSRWEKLDNFINRPVKLLIGDKEIYGTSRGIDAQGALLLEQDGVIKPWVGGEISLRSAE

>WP_058685134.1
MKDNTIPLTLIGILADGEFHSGEQLGEQLGMSRAAINKHIQTLRDWGVDVFTVPGKGYSLPEPIQLLNEEIIRCQIGHGN
VAVLPVIDSTNQYLLDRLSELKSGDACVAEYQQAGRGRRGRKWFSPFGANLYLSMYWRLEQGPAAAIGLSLVIGIVMAEV
LHDLGADQVRVKWPNDLYLNDRKLAGILVELTGKTGDAAQIVIGAGLNMVMRNVQNDVVNQAWTNLQEAGITIDRNTLAV
RMINELRSSLTLFEQEGLAPFLSRWEKLDNFINRPVKLLIGDKEIYGTSRGIDAQGALLLEQDGVIKPWVGGEISLRSAE

>WP_047718875.1
MKDNTIPLTLIGILADGEFHSGEQLGEQLGMSRAAINKHIQTLRDWGVDVFTVPGKGYSLPEPIQLLNEKVIRSQIGHGN
VAVLPVIDSTNQYLLDRLSELKSGDACVAEYQQAGRGRRGRKWFSPFGANLYLSMYWRLEQGPAAAIGLSLVIGIVMAEV
LHDLGADQVRVKWPNDLYLNDRKLAGILVELTGKTGDAAQIVIGAGLNMVMRNVQNDVVNQAWTNLQEAGITIDRNMLAV
RMINELRSSLTLFEQEGLAPFLSRWEKLDNFINRPVKLLIGDKEIYGTSRGIDAQGALLLEQDGVIKPWVGGEISLRSAE

>WP_047059919.1
MKDNTVPLTLISILADGEFHSGEQLGEQLGMSRAAINKHIQTLRDWGVDVFTVPGKGYSLPEPIQLLNEEAIRSQIGHGN
VAVLPVIDSTNQYLLDRLPELKSGDVCVAEYQQAGRGRRGRKWFSPFGANLYLSMYWRLEQGPAAAIGLSLVIGIVMAEV
LHDLGADKVRVKWPNDLYLNDRKLAGILVELTGKTGDAAQIVIGAGLNMVMRNVQNDVVNQAWTNLQEAGIVIDRNTLAV
RMIKELRSSLTLFEQEGLASFLSRWEKLDNFINRPVKLLIGDKEIYGTSRGIDAQGALLLEQDGVIKPWMGGEISLRSAE

>WP_047039930.1
MKDNTVPLTLISILADGEFHSGEQLGERLGMSRAAINKHIQTLRDWGVDVFTVPGKGYSLPEPIELLDEQKIAGQIEQGR
ITVLPVIDSTNQYLLDRLDELESGDACVAEYQQAGRGRRGRKWFSPFGANLYLSMYWRLEQGPAAAIGLSLVIGIVIAEV
LQSLGADNVRVKWPNDIYLQDRKLSGILVELTGKTGDAAQIVSGAGINLVMRRVESDIVNQGWISLQEAGVFIDRNTLTA
RLVKALRTGLQLFEQEGLTPYLPRWEKLDNFINRPVKLIIGDKEIFGISRGIDAQGALLLEQDGVIKPWVGGEISLRSAE

>WP_045398335.1
MKDNTVPLTLISILADGEFHSGEQLGERLGMSRAAINKHMQTLRDWGVDVFTVPGKGYSLPEPIELLDEQKIAGQIEQGR
ITVLPVIDSTNQYLLDRLDELESGDACVAEYQQAGRGRRGRKWFSPFGANLYLSMYWRLEQGPAAAIGLSLVIGIVIAEV
LQSLGADNVRVKWPNDIYLQDRKLSGILVELTGKTGDAAQIVSGAGINLVMRRVESDVVNQGWISLQEAGVFIDRNTLTA
RLVKALRSGLQLFEQEGLTPYLPRWEKLDNFINRPVKLIIGDKEIFGISRGIDAQGALLLEQDGVIKPWVGGEISLRSAE

>WP_032289262.1
MKDNTVPLKLIALLANGEFHSGEQLGETLGMSRAAINKHIQTLRDWGVDVFTVPGKGYSLPEPIQLLNAKQILGQLDGGS
VAVLPVIDSTNQYLLDRIGELKSGDACIAEYQQAGRGRRGRKWFSPFGANLYLSMFWRLEQGPAAAIGLSLVIGIVMAEV
LRKLGADKVRVKWPNDLYLQDRKLAGILVELTGKTGDAAQIVIGAGINMAMRRVEESVVNQGWITLQEAGINLDRNTLAA
MLIRELRAALELFEQEGLAPYLSRWEKLDNFINRPVKL

>WP_032653970.1
MKDNTVPLTLIGILADGEFHSGEQLGEQLGMSRAAINKHIQTLRDWGVDVFTVPGKGYSLPEPIQLLNEDAIRSQIGHGN
VAVLPVIDSTNQYLLDRLPELKSGDACVAEYQQAGRGRRGRKWFSPFGANLYLSMYWRLDQGPAAAIGLSLVIGIVMAEV
LHDLGADQVRVKWPNDLYLNDRKLAGILVELTGKTGDAAQIVIGAGLNMVMRNVQNDVVNQAWTNLQEAGIVIDRNTLAV
RMIKELRSSLTLFEQEGLAPFLSRWEKLDNFINRPVKLLIGDKEIYGTSRGIDAQGALLLEQDGVIKPWMGGEISLRSAE

>WP_024274889.1
MKDYTVPLTLISILADAEFHSGEQLGERLGMSRAAINKHIQTLRDWGIDVFTVPGKGYSLPEPIQLLDEEQIARQIEHGR
VTVLPVIDSTNQYLMDRLGELQSGDVCVAEYQQAGRGRRGRKWFSPFGSNLYLSMYWRLEQGPAAAIGLSLVIGIVIAEV
LQSLGADKVRVKWPNDLYLQDRKLSGILVELTGKTGDAAHIVSGAGINLMMRRVESDVVNQGWISLQEAGMTIDRNTLAA
CLIKELRAGFKLFENEGLAPYLTRWEKLDNFINRPVKLIIGDKEVVGISRGIDAQGALLLEQDGVIKPWIGGEISLRSAE

>WP_041911845.1
MKDNTIPLTLISILADGEFHSGEQLGEQLGMSRAGINKHIQTLRDWGVDVFTVPGKGYSLPEPIQLLNEDVIRSQLEHGN
VAVLPVIDSTNQYLMDRLSELSSGDACVAEYQQAGRGRRGRKWFSPFGANLYLSMYWRLEQGPAAAIGLSLVIGIVMAEV
LHDLGADRVRVKWPNDLYLNDRKLAGILVELTGKTGDAAQIVIGAGLNMVMRTVQDDVVNQAWTNLQEAGIVIDRNTLAV
RMIKELRSSLTLFEQEGLAPFLSRWEKLDNFINRPVKLLIGDKEIYGISRGIDAQGALLLEQDGAIKPWVGGEISLRSAE

>WP_021242131.1
MKDNTVPLTLIGILADGEFHSGEQLGEQLGMSRAAINKHIQTLRDWGVDVFTVPGKGYSLPEPIQLLNEDTIRSQIGYGN
VAVLPVIDSTNQYLLDRLPELKSGDACVAEYQQAGRGRRGRKWFSPFGANLYLSMYWRLDQGPAAAIGLSLVIGIVMAEV
LHDLGADQVRVKWPNDLYLNDRKLAGILVELTGKTGDAAQIVIGAGLNMVMRNVQNDVVNQAWTNLQEAGIVIDRNTLAV
RMIKELRSSLTLFEQEGLAPFLSRWEKLDNFINRPVKLLIGDKEIYGTSRGIDAQGALLLEQDGVIKPWMGGEISLRSAE

>WP_108702211.1
MKDNTIPLTLVSILADGEFHSGEQLGERLGMSRAAINKHIQTLRDWGVDVFTVPGKGYSLPEPIQLLNEELIVTQVQTGK
VAVLPVIDSTNQYLLDRIGELRSGDACVAEYQQAGRGRRGRKWFSPFGANLYLSIYWRLEQGPAAAIGLSLVIGIIMAEV
LQELGAENVRVKWPNDLYLGDRKLAGILVELTGKTGDAAQIVIGAGINLAMRHAESDVINQGWVNLQEAGVVIDRNTLAV
RLINELRAALQSFEQEGLSPWLSRWKKLDNFIDRPVKLIIGEREIFGISRGIDAQGALLLEQDGVIKPWMGGEISLRSAE

>WP_108091158.1
MKDNTIPLTLIGILADGEFHSGEQLGEQLGMSRAAINKHIQTLRDWGVDVFTVPGKGYSLPEPIQLLNEEAIRNQIGYGN
VAVLPVIDSTNQYLLDRLPELKSGDACVAEYQQAGRGRRGRKWFSPFGANLYLSMYWRLEQGPAAAIGLSLVIGIVMAEV
LHDLGADKVRVKWPNDLYLNDRKLAGILVELTGKTGDAAQIVIGAGLNMVMRNVQNDVVNQAWTNLQEAGIVIDRNTLAV
RMIKELRSSLILFEQEGLAPFLSRWEKLDNFINRPVKLLIGDKEIYGTSRGIDAQGALLLEQDGVIKPWVGGEISLRSAE
QPE

>WP_094089390.1
MKDNTIPLTLIGILADGEFHSGEQLGEQLGMSRAAINKHIQTLRDWGVDVFTVPGKGYSLPVPIQLLNEKVIRSQIGHGN
VAVLPVIDSTNQYLLDRLSELKSGDACVAEYQQAGRGRRGRKWFSPFGANLYLSMYWRLEQGPAAAIGLSLVIGIVMAEV
LHDLGADQVRVKWPNDLYLNDRKLAGILVELTGKTGDAAQIVIGAGLNMVMRNVQNDVVNQAWTNLQEAGITIDRNTLAV
RMINELRSSLTLFEQEGLAPFLSRWEKLDNFINRPVKLLIGDKEIYGTSRGIDAQGALLLEQDGVIKPWVGGEISLRSAE

>WP_090089350.1
MKDNTIPLTLISILADGEFHSGEQLGERLGMSRAAINKHIQTLRDWGVDVFTVPGKGYSLPEPIQLLNEKLIVAQVQTGK
VAVLPVIDSTNQYLLDRISEMQSGDACVAEYQQAGRGRRGRKWFSPFGANLYLSMYWRLEQGPAAAIGLSLVIGIVMAEV
LQELGAENVRVKWPNDLYLGDRKLAGILVELTGKTGDAAQIVIGAGINLSMRHAESDVINQGWVNLQEAGVTLDRNMLAA
RLINALRSALQSFEQEGLSPWLSRWKKLDNFIDRPVKLIIGEREIFGISRGIDAQGALLLEQDGVIKPWMGGEISLRSAE

>WP_058677652.1
MKDNTIPLTLIGILADGEFHSGEQLGEQLGMSRAAINKHIQTLRDWGVDVFTVPGKGYSLPEPIQLLNEEVIRSQIGHGN
VAVLPVIDSTNQYLLDRLSELRSGDACVAEYQQAGRGRRGRKWFSPFGANLYLSMYWRLEQGPAAAIGLSLVIGIVMAEV
LHDLGADQVRVKWPNDLYLNDRKLAGILVELTGKTGDAAQIVIGAGLNMVMRNVQNDVVNQAWTNLQEAGITIDRNTLAV
RMINELRSSLTLFEQEGLAPFLSRWEKLDNFINRPVKLLIGDKEIYGTSRGIDAQGALLLEQDGVIKPWVGGEISLRSAE

>WP_049128650.1
MKDYTVPLTLISILADAEFHSGEQLGERLGMSRAAINKHIQTLRDWGIDVFTVPGKGYSLPEPIQLLDEEQIARQIEHGR
VTVLPVIDSTNQYLMDRLGELQSGDACVAEYQQAGRGRRGRKWFSPFGSNLYLSMYWRLEQGPAAAIGLSLVIGIVIAEV
LQSLGADKVRVKWPNDLYLQDRKLSGILVELTGKTGDAAHIVSGAGINLMMRRVESDVVNQGWISLQEAGKTIDRNTLAA
CLIKELRAGFKLFENEGLAPYLTRWEKLDNFINRPVKLIIGDKEVVGISRGIDAQGALLLEQDGVIKPWIGGEISLRSAE

>WP_048209917.1
MKDNTIPLTLIGILADGEFHSGEQLGEQLGMSRAAINKHIQTLRDWGVDVFTVPGKGYSLPEPIQLLNEEIIRSQIGHGN
VAVLPVIDSTNQYLLDRLSELKSGDACVAEYQQAGRGRRGRKWFSPFGANLYLSMYWRLEQGPAAAIGLSLVIGIVMAEV
LHDLGADQVRVKWPNDLYLNDRKLAGILVELTGKTGDAAQIVIGAGLNMVMRNVQNDVVNQAWTNLQEAGITIDRNTLTV
RMINELRSSLTLFEQEGLAPFLSRWEKLDNFINRPVKLLIGDKEIYGTSRGIDAQGALLLEQDGVIKPWVGGEISLRSAE

>WP_047047438.1
MKDNTVPLMLISILADGEFHSGEQLGERLGMSRAAINKHMQTLRDWGVDVFTVPGKGYSLPEPIELLDEQKIAGQIEQGR
ITVLPVIDSTNQYLLDRLDELESGDACVAEYQQAGRGRRGRKWFSPFGANLYLSMYWRLEQGPAAAIGLSLVIGIVIAEV
LQSLGADNVRVKWPNDIYLQDRKLSGILVELTGKTGDAAQIVSGAGINLVMRRVESDVVNQGWISLQEAGVFIDRNTLTA
RLVKALRSGLQLFEQEGLTPYLPRWEKLDNFINRPVKLIIGDKEIFGISRGIDAQGALLLEQDGVIKPWVGGEISLRSAE

>WP_046886831.1
MKDNTIPLTLISILADGDFHSGEQLGERLGMSRAAINKHVQTLRDWGVDVFTVPGKGYSLPEPIQLLDQNLIQGQLEEGK
VAVLPVIDSTNQYLLDRIGELNSGDSCVAEYQQAGRGRRGRKWFSPFGANLYLSMYWRLEQGPAAAMGLSLVIGIVMAEV
LQSLGADKVRVKWPNDLYLNDRKLAGILVEMTAKTGDAANIVIGAGINMIMRTVQSDVVNQGWINLHEAGVNIDRNTLAV
QMIKELRTSLLSFEQDGLTPFLARWEKLDNFINRPVKLIIGDKEVFGTSRGIDAQGALLLEQDGVIKPWMGGEISLRSAE

>WP_045333917.1
MKDNTIPLTLIGILADGEFHSGEQLGEQLGMSRAAINKHIQTLRDWGVDVFTVPGKGYSLPEPIQLLNEEVIRSQIGHGN
VAVLPVIDSTNQYLLDRLSELKSGDACVAEYQQAGRGRRGRKWFSPFGANLYLSMYWRLEQGPAAAIGLSLVIGIVMAEV
LHDLGADQLRVKWPNDLYLNDRKLAGILVELTGKTGDAAQIVIGAGLNMVMRNVQNDVVNQAWTNLQEAGITIDRNTLAV
RMINELRSSLTLFEQEGLAPFLSRWEKLDNFINRPVKLLIGDKEIYGTSRGIDAQGALLLEQDGVIKPWVGGEISLRSAE

>WP_004127571.1
MKDYTVPLTLISILADAEFHSGEQLGERLGMSRAAINKHIQTLRDWGVDVFTVPGKGYSLPEPIQLLDEEQIARQIEHGR
VTVLPVIDSTNQYLLDRLSELQSGDACVAEYQQAGRGRRGRKWFSPFGSNLYLSMYWRLEQGPAAAIGLSLVIGIVIAEV
LQSLGADKVRVKWPNDLYLQDRKLSGILVELTGKTGDAAQIVSGAGINLMMRRVESDVVNQGWISLQEAGISIDRNQLAA
CLIKELRAGFKLFENEGLAPYLGRWEKLDNFINRPVKLIIGDKEIFGISRGIDAQGALLLEQEGVIKPWIGGEISLRGAE

>WP_014172098.1
MKDNTIPLTLISILADGEFHSGEQLGEHLGMSRAAINKHIQTLRDWGVDVFTVPGKGYSLPEPIQLLNEELIRSQVEHGN
VAVLPVIDSTNQYLMDRLSELSSGDACVAEYQQAGRGRRGRKWFSPFGANLYLSMYWRLEQGPAAAVGLSLVIGIVMAEV
LHDLGADKVRVKWPNDLYLNDRKLAGILVELTGKTGDAAQIVIGAGLNMVMRNVQNDVVNQAWTNLQEAGITIDRNILAV
RMIKELRSSLSLFEQEGLASFLSRWEKLDNFINRPVKLLIGDKEIYGISRGIDAQGALLLEQDGVIKPWVGGEISLRSAE

>WP_104949911.1
MKDNTVPLTLISILADGEFHSGEQLGEQLGMSRAAINKHIQTLRDWGVDVFTVPGKGYSLPEPIQLLNEDAIRSQIGHGN
VAVLPVIDSTNQYLLDRLPELKSGDACVAEYQQAGRGRRGRKWFSPFGANLYLSMYWRLDQGPAAAIGLSLVIGIVMAEV
LHDLGADQVRVKWPNDLYLNDRKLAGILVELTGKTGDAAQIVIGAGLNMVMRNVQNDVVNQAWTNLQEAGIVIDRNTLAV
RMIKELRSSLTLFEQEGLAPFLSRWEKLDNFINRPVKLLIGDKEIYGTSRGIDAQGALLLEQDGVIKPWVGGEISLRSAE

>WP_103280880.1
MKDSTIPLTLVSILADGEFHSGEQLGERLGMSRAAINKHIQTLRDWGVDVFTVPGKGYSLPEPIQLLNEEQIVAQVQTGK
VAVLPVIDSTNQYLLDRISELRSGDACVAEYQQAGRGRRGRKWFSPFGANLYLSMYWRLEQGPAAAIGLSLVIGIIMAEV
LQELGAEKVRVKWPNDLYLGDRKLAGILVELTGKTGDAAQIVIGAGINLSMRHAESDVINQGWVNLQEAGVVIDRNTLAV
RLINALRSALQSFEQEGLSPWLSRWKKLDNFIDRPVKLIIGEREIFGISRGIDAQGALLLEQDGVIKPWMGGEISLRSAE

>WP_087859665.1
MKDNTVPLTLISILADGEFHSGEQLGERLGMSRAAINKHMQTLRDWGVDVFTVPGKGYSLPEPIELLDEQKIAGQIKQGR
ITVLPVIDSTNQYLLDRLDELESGDACVAEYQQAGRGRRGRKWFSPFGANLYLSMYWRLEQGPAAAIGLSLVIGIVIAEV
LQSLGADNVRVKWPNDIYLQDRKLSGILVELTGKTGDAAQIVSGAGINLVMRRVESDVVNQGWISLQEAGVFIDRNTLTA
RLVKALRTGLQLFEQEGLTPYLPRWEKLDNFINRPVKLIIGDKEIFGISRGIDAQGALLLEQDGVIKPWVGGEISLRSAE

>WP_063865331.1
MKDNTIPLTLIGILADGEFHSGEQLGEQLGMSRAAINKHIQTLRDWGVDVFTVPGKGYSLPEPIQLLNEEIIRSQIGHGN
VAVLPVIDSTNQYLLDRLSELTSGDACVAEYQQAGRGRRGRKWFSPFGANLYLSMYWRLEQGPAAAIGLSLVIGIVMAEV
LHDLGADKVRVKWPNDLYLNDRKLAGILVELTGKTGDAAQIVIGAGLNMVMRNVQNDVVNQAWTNLQEAGIAIDRNTLAV
RMINELRSSLTLFEQEGLAPFLSRWEKLDNFINRPVKLLIGDKEIYGTSRGIDAQGALLLEQDGVIKPWVGGEISLRSAE

>WP_059295450.1
MKDNTIPLTLIGILADGEFHSGEQLGEQLGMSRAAINKHIQTLRDWGVDVFTVPGKGYSLPEPIQLLNEEVIRSQIGHGN
VAVLPVIDSTNQYLLDRQSELKSGDACVAEYQQAGRGRRGRKWFSPFGANLYLSMYWRLEQGPAAAIGLSLVIGIVMAEV
LHDLGADQVRVKWPNDLYLNDRKLAGILVELTGKTGDAAQIVIGAGLNMVMRNVQNDVVNQAWTNLQEAGITIDRNTLAV
RMINELRSSLTLFEQEGLAPFLSRWEKLDNFINRPVKLLIGDKEIYGTSRGIDAQGALLLEQDGVIKPWVGGEISLRSAE

>WP_046092603.1
MKDNTVPLTLIGILADGEFHSGEQLGEQLGMSRAAINKHIQTLRDWGVDVFTVPGKGYSLPEPIQLLNEDTIRRQIGHGN
VAVLPVIDSTNQYLLDRLPELKSGDACVAEYQQAGRGRRGRKWFSPFGANLYLSMYWRLDQGPAAAIGLSLVIGIVMAEV
LHDLGADQVRVKWPNDLYLNDRKLAGILVELTGKTGDAAQIVIGAGLNMVMRNVQNDVVNQAWTNLQEAGIVIDRNTLAV
RMIKELRSSLTLFEQEGLAPFLSRWEKLDNFINRPVKLLIGDKEIYGTSRGIDAQGALLLEQDGVIKPWMGGEISLRSAE

>WP_045631524.1
MKDNTIPLTLISILADGEFHSGEQLGEQLGMSRAGINKHIQTLRDWGVDVFTVPGKGYSLPEPIQLLNEDVIRSQLEHGN
VAVLPVIDSTNQYLMDRLSELSSGDACVAEYQQAGRGRRGRKWFSPFGANLYLSMYWRLEQGPAAAIGLSLVIGIVMAEV
LHDLGADRVRVKWPNDLYLNDRKLAGILVELTGKTGDAAQIVIGAGLNMVMRTVQNDVVNQAWTNLQEAGIVIDRNTLAV
RMIKELRSSLTLFEQEGLAPFLSRWEKLDNFINRPVKLLIGDKEIYGISRGIDAQGALLLEQDGAIKPWVGGEISLRSAE

>WP_044857533.1
MKDNTIPLTLISILADGEFHSGEQLGEHLGMSRAAINKHIQTLRDWGVDVFTVPGKGYSLPEPIQLLNEELIRSQVEHGN
VAVLPVIDSTNQYLMDRLSELSSGDACVAEYQQAGRGRRGRKWFSPFGANLYLSMYWRLEQGPAAAVGLSLVIGIVMAEV
LHDLGADKVRVKWPNDLYLNDRKLAGILVELTGKTGDAAQIVIGAGLNMVMRNVQNDVVNQAWTNLQEAGITIDRNTLAV
RMIKELRSSLSLFELEGLASFLSRWEKLDNFINRPVKLLIGDKEIYGISRGIDAQGALLLEQDGVIKPWVGGEISLRSAE

>WP_043081107.1
MKDNTVPLTLIAILSNGEFHSGEQLGETLGMSRAAINKHIQTLRDWGIDVFTVPGKGYSLPEPIQLLEADFIRSQIGDDS
VTVLPVIDSTNQYLLDRIATLRSGDACIAEYQQAGRGRRGRKWFSPFGANLYLSMYWRLEQGPAAAIGLSLAIGIVMAEV
LQSLGADNVRVKWPNDLYLNDRKLAGILVELTGKTGDAAQIVIGAGINLAMRRIEEDIVNQGWINLQEAGIAIDRNTLAV
RLIKALRVALAQFEQEGLSPWLTRWEKLDNFIHRPVKLIIGDKEIFGISRGIGPQGALLLEQDGEIKPWMGGEISLRSAE

>WP_032713831.1
MKDNTVPLTLISILADGEFHSGEQLGERLGMSRAAINKHMQTLRDWGVDVFTVPGKGYSLPEPIELLDEQKIAGQIEQGR
ITVLPVIDSTNQYLLDRLDELKSGDACVAEYQQAGRGRRGRKWFSPFGANLYLSMYWRLEQGPAAAIGLSLVIGIVIAEV
LQSLGADNVRVKWPNDIYLQDRKLSGILVELTGKTGDAAQIVSGAGINLVMRRVESDIVNQGWISLQEAGVFIDRNTLTA
RLVKALRTGLQLFEQEGLTPYLPRWEKLDNFINRPAKLIIGDKEIFGISRGIDAQGALLLEQDGVIKPWVGGEISLRSAE

>WP_087829772.1
MKDYTVPLTLISILADAEFHSGEQLGERLGMSRAAINKHIQTLRDWGVDVFTVPGKGYSLPEPVQLLDEEQIARQIEHGR
VTVLPVIDSTNQYLLDRLSELQSGDACVAEYQQAGRGRRGRKWFSPFGSNLYLSMYWRLEQGPAAAIGLSLVIGIVIAEV
LQSLGADKVRVKWPNDLYLQDRKLSGILVELTGKTGDAAQIVSGAGINLMMRRVESDVVNQGWISLQEAGISIDRNQLAA
CLIKELRAGFKLFENEGLAPYLGRWEKLDNFINRPVKLIIGDKEIFGISRGIDAQGALLLEQEGVIKPWIGGEISLRGAE

>WP_062676752.1
MKDNTIPLTLIGILADGEFHSGEQLGEQLGMSRAAINKHIQTLRDWEVDVFTVPGKGYSLPEPIQLLNEELIRSQIGQGN
VAVLPVIDSTNQYLLERIGELESGDACVAEYQQAGRGRRGRKWFSPFGANLYLSMYWRLEQGPAAAVGLSLVIGIVMAEV
LHELGADKVRVKWPNDLYLNDRKLAGILVELTGKTGDAAQIVIGAGLNMVMRNVQSDVVNQAWTNLQEAGITIDRNTLAV
RMIKELRTSLSLFEQEGLASFLSRWEKLDNFINRPVKLLIGDKEIYGISRGIDAQGALLLEQDGVIKPWVGGEISLRSAE

>WP_058687280.1
MKDNTIPLTLIGILADGEFHSGEQLGEQLGMSRAAINKHIQTLRDWGVDVFTVPGKGYSLPEPIQLLNEEVIRSQIGHGN
VAVLPVIDSTNQYLLDSLSELKSGDACVAEYQQAGRGRRGRKWFSPFGANLYLSMYWRLEQGPAAAIGLSLVIGIVMAEV
LHDLGADQVRVKWPNDLYLNDRKLAGILVELTGKTGDAAQIVIGAGLNMVMRNVQNDVVNQAWTNLQEAGITIDRNTLAV
RMINELRSSLTLFEQEGLAPFLSRWEKLDNFINRPVKLLIGDKEIYGTSRGIDAQGALLLEQDGVIKPWVGGEISLRSAE

>WP_050860721.1
MKDNTIPLTLIGILADGEFHSGEQLGEQLGMSRAAINKHIQTLRDWGVDVFTVPGKGYSLPEPIQLLNEELIRSQIGHGN
VAVLPVIDSTNQYLLERISELTSGDACVAEYQQAGRGRRGRKWFSPFGANLYLSMYWRLDQGPAAAVGLSLVIGIVMAEV
LHELGADKVRVKWPNDLYLNDRKLAGILVELTGKTGDAAQIVIGAGLNMVMRNVQSDVVNQAWTNLQEAGITIDRNTLAV
RMIKELRTSLSLFEQEGLASFLSRWEKLDNFINRPVKLLIGDKEIYGISRGIDAQGALLLEQDGVIKPWVGGEISLRSAE

>WP_047372262.1
MKDSTIPLTLVSILADGEFHSGEQLGERLGMSRAAINKHIQTLRDWGVDVFTVPGKGYSLPEPIQLLNGEQIVAQVQTGK
VAVLPVIDSTNQYLLDRISELRSGDACVAEYQQAGRGRRGRKWFSPFGANLYLSMYWRLEQGPAAAIGLSLVIGIIMAEV
LQELGAENVRVKWPNDLYLGDRKLAGILVELTGKTGDAAQIVIGAGINLSMRRAESDVINQGWVNLQEAGVVIDRNTLAV
RLINALRSALQSFEQEGLSPWLSRWKKLDNFIDRPVKLIIGEREIFGISRGIDAQGALLLEQDGIIKPWMGGEISLRSAE

>WP_039267190.1
MKDNTVPLTLIGILADGEFHSGEQLGEQLGMSRAAINKHIQTLRDWGVDVFTVPGKGYSLPEPIQLLNEDTIRSQIGYGN
VAVLPVIDSTNQYLLDRLPELKSGDACVAEYQQAGRGRRGRKWFSPFGANLYLSMYWRLDQGPAAAIGLSLVIGIVMAEV
LHDLGADQVRVKWPNDLYLNDRKLAGILVELTGKTGDAAQIVIGAGLNMVMRNVQNDVVNQAWTNLQEAGIVIDRNTLAV
RMIKELRSSLTLFEQEGLAPFLSRWEKLDNFINRSVKLLIGDKEIYGISRGIDAQGALLLEQDGVIKPWMGGEISLRSAE

>WP_029591131.1
MKDNTIPLTLMSTLADGQFHSGEQLGDTLGMSRAAINKHIQTLRDWGVDVFTVPGKGYSLPEPIQLLNEEVIRSQIETGS
VAVLPVIDSTNQYLLDRLSSLHSGDACIAEYQQAGRGRRGRKWFSPFGANLYLSMYWRLEQGPAAAIGLSLVIGIVMAEV
LHDLGADQVRVKWPNDLYLQDRKLAGILVELTGKTGDAAQIVIGAGINLAMRRVENEVVNQGWINLQEAGVKIDRNQLAA
RLINELRVALEQFEKEGLSPFLGRWEKLDNFIHRPVKLIIGDREIYGISRGIDEQGALLLEQNGAIKAWVGGEISLRSAE

>WP_014072236.1
MKDNTIPLTLIGILADGEFHSGEQLGERLGMSRAAINKHIQTLRDWGVDVFTVPGKGYSLPEPIQLLNEELIGSQIEHGK
VAVLPVIDSTNQYLLDRLSELQSGDACVAEYQQAGRGRRGRKWFSPFGANLYLSMYWRLEQGPAAAIGLSLVIGIVMAEV
LHDLGADKVRVKWPNDLYLEDRKLAGILVELTGKTGDAAQIVIGAGVNLVMRNVQADVVNQAWTNLQEAGITIDRNTLAV
RLIKELRDSLSLFEQEGLAPFLSRWERLDNFINRPVKLLIGEKEIYGISRGIDAQGALLLEQDGMIKPWVGGEISLRSAE

>WP_015704003.1
MKDNTVPLTLISILADGEFHSGEQLGERLGMSRAAINKHMQTLRDWGVDVFTVPGKGYSLPEPIELLDEQKIAGQIEQGR
ITVLPVIDSTNQYLLDRLDELESGDACVAEYQQAGRGRRGRKWFSPFGANLYLSMYWRLEQGPAAAIGLSLVIGIVIAEV
LQSLGADNVRVKWPNDIYLQDRKLSGILVELTGKTGDAAQIVSGAGINLVMRRVESDIVNQGWISLQEAGVFIDRNTLTA
RLVKALRTGLQLFEQEGLTPYLPRWEKLDNFINRPVKLIIGDKEIFGISRGIDAQGALLLEQDGVIKPWVGGEISLRSAE

>WP_042713772.1
MKDNTIPLTLISILADGEFHSGEQLGEQLGMSRAAINKHIQTLRDWGVDVFTVPGKGYSLPEPIQLLNEEAIRSQIGHGN
VAVLPVIDSTNQYLLDRLPELKSGDACVAEYQQAGRGRRGRKWFSPFGANLYLSMYWRLDQGPAAAVGLSLVIGIVMAEV
LHDLGADKVRVKWPNDLYLNDRKLAGILVELTGKTGDAAQIVIGAGLNMVMRNVQNDVVNQAWTNLQEAGITIDRNILAA
RMIKELRSSLRLFEQDGLASFLSRWEKLDNFINRPVKLLIGDKEIYGISRGIDAQGALLLEQDGAIKPWMGGEISLRSAE

>WP_014833681.1
MKDNTIPLTLIGILADGEFHSGEQLGEQLGMSRAAINKHIQTLRDWGVDVFTVPGKGYSLPEPIQLLNEELIRSQIGHGN
VAVLPVIDSTNQYLLERISELASGDACVAEYQQAGRGRRGRKWFSPFGANLYLSMYWRLDQGPAAAVGLSLVIGIVMAEV
LHELGADKVRVKWPNDLYLNDRKLAGILVELTGKTGDAAQIVIGAGLNMVMRNVQSDVVNQAWTNLQEAGITIDRNTLAV
RMIKELRTSLSLFEQEGLASFLSRWEKLDNFINRPVKLLIGDKEIYGISRGIDAQGALLLEQDGVIKPWVGGEISLRSAE

>WP_087450021.1
MKDNTVPLTLIGILADGEFHSGEQLGEQLGMSRAAINKHIQTLRDWGVDVFTVPGKGYSLPEPIQLLNEDTIRSQIGHGN
VAVLPVIDSTNQYLLDRLPELKSGDACVAEYQQAGRGRRGRKWFSPFGANLYLSMYWRLDQGPAAAIGLSLVIGIVMAEV
LHDLGADQVRVKWPNDLYLNDRKLAGILVELTGKTGDAAQIVIGAGLNMVMRNVQNDVVNQAWTNLQEAGIVIDRNTLAV
RMIKELRSSLTLFEQEGLAPFLSRWEKLDNFINRPVKLLIGDKEIYGTSRGIDAQGALLLEQDGVIKPWVGGEISLRSAE

>WP_085007802.1
MKDSTIPLTLVSILADGEFHSGEQLGERLGMSRAAINKHIQTLRDWGVDVFTVPGKGYSLPEPIQLLNEEQIVAQVQTGK
VAVLPVIDSTNQYLLDRISELRSGDACVAEYQQAGRGRRGRKWFSPFGANLYLSMYWRLEQGPAAAIGLSLVIGIIMAEV
LQELGAENVRVKWPNDLYLGDRKLAGILVELTGKTGDAAQIVIGAGINLSMRRAESDVINQGWVNLQEAGVVIDRNTLAV
RLINALRSALQSFEQEGLSPWLSRWKKLDNFINRPVKLIIGEREIFGISRGIDAQGALLLEQDGVINPWMGGEISLRSAE

>WP_090280969.1
MKDNTIPLTLIGILADGEFHSGEQLGEQLGMSRAAINKHIQTLRDWGVDVFTVPGKGYSLPEPIQLLNEEIIRSQIGHGN
VAVLPVIDSTNQYLLDRLSELKSGDACVAEYQQAGRGRRGRKWFSPFGANLYLSMYWRLEQGPAAAIGLSLVIGIVMAEV
LHDLGADQVRVKWPNDLYLNDRKLAGILVELTGKTGDAAQIVIGAGLNMVMRNVQNDVVNQAWTNLQEAGITIDRNTLAV
RMINELRSSLTLFEQEGLAPFLSRWKKLDNFINRPVKLLIGDKEIYGTSRGIDAQGALLLEQDGVIKPWVGGEISLRSAE

>WP_063927408.1
MKDNTIPLTLIGILADGEFHSGEQLGEQLGMSRAAINKHIQTLRDWGVDVFTVPGKGYSLPEPIQLLNEEVIRSQIGHGN
VAVLPVIDSTNQYLLDRLSELKSGDACVAEYQQAGRGRRGRKWFSPFGANLYLSMYWRLEQGPAAAIGLSLVIGIVMAEE
LHDLGADQVRVKWPNDLYLNDRKLAGILVELTGKTGDAAQIVIGAGLNMVMRNVQNDVVNQAWTNLQEAGITIDRNTLAV
RMINELRSSLTLFEQEGLAPFLSRWEKLDNFINRPVKLLIGDKEIYGTSRGIDAQGALLLEQDGVIKPWVGGEISLRSAE

>WP_063855679.1
MKDNTIPLTLIGILADGEFHSGEQLGEQLGMSRAAINKHIQTLRDWGVDVFTVPGKGYSLPEPIQLLNEEIIRSQIGHGN
VAVLPVIDSTNQYLLDRLSELKSGDACVAEYQQAGRGRRGRKWFSPFGANLYLSVYWRLEQGPAAAIGLSLVIGIVMAEV
LHDLGADQVRVKWPNDLYLNDRKLAGILVELTGKTGDAAQIVIGAGLNMVMRNVQNDVVNQAWTNLQEAGITIDRNTLAV
RMINELRSSLTLFEQEGLAPFLSRWEKLDNFINRPVKLLIGDKEIYGTSRGIDAQGALLLEQDGVIKPWVGGEISLRSAE

>AMX07724.1
MKDNTIPLTLIGILADGEFHSGEQLGEQLGMSRAAINKHIHTLRDWGVDVFTVPGKGYSLPEPIQLLNEETIRSQIGHGN
VAVLPVIDSTNQYLLDRLPELTSGDACVAEYQQAGRGRRGRKWFSPFGANLYLSMYWRLDQGPAAAIGLSLVIGIVMAEV
LHDLGADKVRVKWPNDLYLNDRKLAGILVELTGKTGDAAQIVIGAGLNMVMRNVQNDVVNQAWTNLQEAGIVIDRNTLAV
RMIKELRSSLTLFEQEGLAPFLSRWEKLDNFINRPVKLLIGDKEIYGTSRGIDAQGALLLEQDGVIKPWMGGEISLRSAE

>WP_063145662.1
MKDNTIPLTLISILADGEFHSGEQLGEQLGMSRAGINKHIQTLRDWGVDVFTVPGKGYSLPEPIQLLNEETIRSQIGHGN
VAVLPVIDSTNQYLLDRLPELKSGDACVAEYQQAGRGRRGRKWFSPFGANLYLSMYWRLDQGPAAAIGLSLVIGIVMAEV
LHDLGADKVRVKWPNDLYLNDRKLAGILVELTGKTGDAAQIVIGAGLNMVMRNVQNDVVNQAWTNLQEAGIVIDRNTLSV
RMIKELRSSLTLFEQEGLAPFLSRWEKLDNFINRPVKLLIGDKEIYGTSRGIDAQGALLLEQDGAIKPWMGGEISLRSAE

>WP_061284696.1
MKDNTVPLTLISLLADGDFHSGEQLGEQLGMSRAAINKHMQTLRDWGVDVFTVPGKGYCLPEPIQLLDVERIRHAVKHGN
VAVLPVIDSTNQYLLDRMSELQSGDACVAEYQQAGRGRRGRKWFSPFGANLYLSMFWRLEQGPAAAIGLSLVIGIVMAEV
LQSLGADKVRVKWPNDLYLNDRKLAGILVELTGKTGDAAQIVIGAGINLVMRRAENDVINQGWINLQEAGIVIDRNILAA
RLINELHDALYLFEQEGLAPYLARWDKLDNFINRQVKLIIGDKEIFGISRGIDTQGALLLEQDGIIKPWIGGEISLRSAE

>WP_061096786.1
MKDNTIPLTLISILADGEFHSGEQLGEQLGMSRAGINKHIQTLRDWGVDVFTVPGKGYSLPEPIQLLNEDIIRSQLGHGN
VAVLPVIDSTNQYLMDRLGELSSGDACVAEYQQAGRGRRGRKWFSPFGANLYLSMYWRLEQGPAAAIGLSLVIGIVMAEV
LHDLGADRVRVKWPNDLYLNDRKLAGILVELTGKTGDAAQIVIGAGLNMVMRTVQNDVVNQAWTNLQEAGIVIDRNTLAV
RMIKELRSSLTLFEQEGLAPFLSRWEKLDNFINRPVKLLIGDKEIYGVSRGIDAQGALLLEQDGAIKPWVGGEISLRSAE

>WP_058686861.1
MKDNTIPLTLIGILADGEFHSGEQLGEQLGMSRAAINKHIQTLRDWGVDVFTVPGKGYSLPEPIQLLNEEVIRSQIGHGN
VAVLPVIDSTNQYLLDRLSELKSGDACVAEYQQAGRGRRGRKWFSPFGANLYLSMYWRLEQGPAAAIGLSQVIGIVMAEV
LHDLGADQVRVKWPNDLYLNDRKLAGILVELTGKTGDAAQIVIGAGLNMVMRNVQNDVVNQAWTNLQEAGITIDRNTLAV
RMINELRSSLTLFEQEGLAPFLSRWEKLDNFINRPVKLLIGDKEIYGTSRGIDAQGALLLEQDGVIKPWVGGEISLRSAE

>WP_048275495.1
MKDNTVPLTLIAILSNGEFHSGEQLGETLGMSRAAINKHIQTLRDWGIDVFTVPGKGYSLPEPIQLLEADFIRSQIGDDS
VTVMPVIDSTNQYLLDRIATLRSGDACIAEYQQAGRGRRGRKWFSPFGANLYLSMYWRLEQGPAAAIGLSLAIGIVMAEV
LQSLGADNVRVKWPNDLYLNDRKLAGILVELTGKTGDAAQIVIGAGINLAMRRIEEDIVNQGWINLQEAGIAIDRNTLAV
RLIKALRVALAQFEQEGLSPWLTRWEKLDNFIHRPVKLIIGDKEIFGISRGIGPQGALLLEQDGEIKPWMGGEISLRSAE

>WP_047363553.1
MKDNTIPLTLISILADGEFHSGEQLGEQLGMSRAGINKHIQTLRDWGVDVFTVPGKGYSLPEPIQLLNEDVIRSQLGHGN
VAVLPVIDSTNQYLMDRLSELSSGDACVAEYQQAGRGRRGRKWFSPFGANLYLSMYWRLEQGPAAAIGLSLVIGIVMAEV
LHDLGADRVRVKWPNDLYLNDRKLAGILVELTGKTGDAAQIVIGAGLNMVMRTVQDDVVNQAWTNLQEAGIVIDRNTLAV
RMIKELRSSLTLFEQEGLAPFLSRWEKLDNFINRPVKLLIGDKEIYGISRGIDAQGALLLEQDGAIKPWVGGEISLRSAE

>WP_047072277.1
MKDNTVPLTLIGILADGEFHSGEQLGERLGMSRAAINKHIQTLRDWGVDVFTVPGKGYSLPEPIQLLNEDAIRSQIGHGN
VAVLPVIDSTNQYLLDRLPELESGDACVAEYQQAGRGRRGRKWFSPFGANLYLSMYWRLDQGPAAAIGLSLVIGIVMAEV
LHDLGADQVRVKWPNDLYLNDRKLAGILVELTGKTGDAAQIVIGAGLNMVMRNVQNDVVNQAWTNLQEAGIVIDRNTLAV
RMIKELRSSLTLFEQEGLAPFLSRWEKLDNFINRPVKLLIGDKEIYGTSRGIDAQGALLLEQDGVIKPWMGGEISLRSAE

>WP_045347438.1
MKDNTIPLTLIGILADGEFHSGEQLGEQLGMSRAAINKHIQTLRDWGVDVFTVPGKGYSLPEPIQLLNEEIIRSQIGHGN
VAVLPVIDSTNQYLLDRLSELKSGDACVAEYQQAGRGRRGRKWLSPFGANLYLSMYWRLEQGPAAAIGLSLVIGIVMAEV
LHDLGADQVRVKWPNDLYLNDRKLAGILVELTGKTGDAAQIVIGAGLNMVMRNVQNDVVNQAWTNLQEAGITIDRNTLAV
RMINELRSSLTLFEQEGLAPFLSRWEKLDNFINRPVKLLIGDKEIYGTSRGIDAQGALLLEQDGVIKPWVGGEISLRSAE

>WP_024559461.1
MKDNTVPLTLMSTLADGQFHSGEQLGDTLGMSRAAINKHIQTLRDWGVDVFTVPGKGYSLPEPIQLLNEDIIRSQIETGS
VAVLPVIDSTNQYLLDRLSSLESGDACIAEYQQAGRGRRGRKWFSPFGANLYLSMYWRLEQGPAAAIGLSLVIGIVMAEV
LHDLGADQVRVKWPNDLYLQDRKLAGILVELTGKTGDAAQIVIGAGINLAMRRVESEVVNQGWINLQEAGIKIDRNQLAA
RLINELRVALEQFEKEGLSPFLARWEKLDNFIHRPVKLIIGDREIYGISRGIDEQGALLLEQNGAIKAWVGGEISLRSAD

>WP_032679203.1
MKDNTIPLTLISILADGEFHSGEQLGEHLGMSRAAINKHIQTLRDWGVDVFTVPGKGYSLPEPIQLLNEALIRSQVEHGN
VAVLPVIDSTNQYLMDRLSELSSGDACVAEYQQAGRGRRGRKWFSPFGANLYLSMYWRLEQGPAAAVGLSLVIGIVMAEV
LHDLGADKVRVKWPNDLYLNDRKLAGILVELTGKTGDAAQIVIGAGLNMVMRNVQNDVVNQAWTNLQEAGITIDRNTLAV
RMIKELRSSLSLFELEGLASFLSRWEKLDNFINRPVKLLIGDKEIYGISRGIDAQGALLLEQDGVIKPWVGGEISLRSAE

>WP_087878321.1
MKDNTIPLTLIGILADGEFHSGEQLGEQLGMSRAAINKHIQTLRDWGVDVFTVPGKGYSLPEPIQLLNEEIIRSQIGHGN
VAVLPVIDSTNQYLLDRLSELKSGDACVAEYQQAGRGRRGRKWFSTFGANLYLSMYWRLEQGPAAAIGLSLVIGIVMAEV
LHDLGADQVRVKWPNDLYLNDRKLAGILVELTGKTGDAAQIVIGAGLNMVMRNVQNDVVNQAWTNLQEAGITIDRNTLAV
RMINELRSSLTLFEQEGLAPFLSRWEKLDNFINRPVKLLIGDKEIYGTSRGIDAQGALLLEQDGVIKPWVGGEISLRSAE

>WP_070555443.1
MKDYTVPLTLISILADAEFHSGEQLGERLGMSRAAINKHIQTLRDWGIDVFTVPGKGYSLPEPIQLLDEEQIARQIEHGR
VTVLPVIDSTNQYLMDRLGELQSGDACVAEYQQSGRGRRGRKWFSPFGSNLYLSMYWRLEQGPAAAIGLSLVIGIVIAEV
LQSLGADKVRVKWPNDLYLQDRKLSGILVELTGKTGDAAHIVSGAGINLMMRRVESDVVNQGWISLQEAGMAIDRNMLAA
CLIKELRAGFKLFENEGLAPYLTRWEKLDNFINRPVKLIIGDKEIVGISRGIDAQGALLLEQDGVIKPWIGGEISLRSAE

>WP_069720543.1
MKDNTVPLTLIGILADGEFHSGEQLGEQLGMSRAAINKHIQTLRDWGVDVFTVPGKGYSLPEPIQLLNEDAIRSQIGHGN
VAVLPVIDSTNQYLLDRLPELKSGDACVAEYQQAGRGRRGRKWFSPFGANLYLSMYWRLDQGPAAAIGLSLVIGIVMAEV
LHDLGADQVRVKWPNDLYLNDRKLAGILVELTGKTGDAAQIVIGAGLNMVMRNVQNDVVNQAWTNLQEAGVVIDRNTLAV
RMIKELRSSLTLFEQEGLAPFLSRWEKLDNFINRPVKLLIGDKEIYGTSRGIDAQGALLLEQDGVIKPWVGGEISLRSAE

>WP_063622776.1
MKDNTVPLTLIGILADGEFHSGEQLGEQLGMSRAAINKHIQTLRDWGVDVFTVPGKGYSLPEPIQLLNEDAIRSQIGHGN
VAVLPVIDSTNQYLLDRLPELKSGDACVAEYQQAGRGRRGRKWFSPFGANLYLSMYWRLDQGPAAAIGLSLVIGIVMAEV
LHDLGADQVRVKWPNDLYLNDRKLAGILVELTGKTGDAAQIVIGAGLNMVMRNVQNDVVNQAWTNLQEAGIVIDRNTLAV
RMIKELRSSLTLFEQEGLAPFLSRWEKLDNFINRPVKLLIGDKEIYGTSRGIDAQGALLLEQDGVIKPWVGGEISLRSAE

>WP_047345646.1
MKDNTIPLTLISILADGEFHSGEQLGEQLGMSRAGINKHIQTLRDWGVDVFTVPGKGYSLPEPIQLLNEEAIRSQIGHGN
VAVLPVIDSTNQYLLDRLPELKSGDACVAEYQQAGRGRRGRKWFSPFGANLYLSMYWRLDQGPAAAIGLSLVIGIVMAEV
LHDLGADKVRVKWPNDLYLNDRKLAGILVELTGKTGDAAQIVIGAGLNMVMRNVQNDVVNQAWTNLQEAGIVIDRNTLAV
RMIKELRSSLTLFEQEGLAPFLSRWEKLDNFINRPVKLLIGDKEIYGTSRGIDAQGALLLEQDGMIKPWVGGEISLRSAE

>WP_028018365.1
MKDNTIPLTLIGILADGEFHSGEQLGEQLGMSRAAINKHIQTLRDWGVDVFTVPGKGYSLPEPIQLLNEEAIRNQIGYGN
VAVLPVIDSTNQYLLDRLPELKSGDACVAEYQQAGRGRRGRKWFSPFGANLYLSMYWRLEQGPAAAIGLSLVIGIVMAEV
LHDLGADKVRVKWPNDLYLNDRKLAGILVELTGKTGDAAQIVIGAGLNMVMRNVQNDVVNQAWTNLQEAGIVIDRNTLAV
RMIKELRSSLILFEQEGLAPFLSRWEKLDNFINRPVKLLIGDKEIYGTSRGIDAQGALLLEQNGVIKPWVGGEISLRSAE
QPE

>WP_016947629.1
MKDHTIPLTLISILADGEFHSGEQLGEQLGMSRAAINKHIQTLRDWGVDVFTVPGKGYSLPEPIHLLDEKKISQEIDHGR
VTVLPVIDSTNQYLLDRLDELTSGDACVAEYQQAGRGRRGRKWFSPFGANLYLSMYWRLEQGPAAAIGLSLVIGIVIAEV
LQQLGAEQVRVKWPNDIYLQDRKLSGILVELTGKTGDAAQIVSGAGINLVMRRVESDVVNQGWISLQEAGVVIDRNLLAA
RLIKELRLGLELFEQEGLAPYLSRWEKLDNFIHRPVKLIIGDKEIYGISRGIDAQGALLLEQDGVIKAWVGGEISLRSAE

>WP_109082248.1
MKDNTIPLTLISIIADGEFHSGEQLGEQLGMSRAAINKHIQTLRDWGVDVFTVPGKGYSLPEPIQLLNEEAIRSQIGHGN
VAVLPVIDSTNQYLLDRLPELKSGDACVAEYQQAGRGRRGRKWFSPFGANLYLSMYWRLDQGPAAAVGLSLVIGIVMAEV
LHDLGADKVRVKWPNDLYLNDRKLAGILVELTGKTGDAAQIVIGAGLNMVMRNVQNDVVNQAWTNLQEAGITIDRNILAA
RMIKELRSSLRLFEQDGLASFLSRWEKLDNFINRPVKLLIGDKEIYGISRGIDAQGALLLEQDGAIKPWMGGEISLRSAE

>WP_100167291.1
MKDNTIPLTLISILADGEFHSGEQIGEQLGMSRAAINKHIQTLRDWGVDVFTVPGKGYSLPEPIQLLNEEAIRSQIGHGN
VAVLPVIDSTNQYLLDRLPELKSGDACVAEYQQAGRGRRGRKWFSPFGANLYLSMYWRLDQGPAAAVGLSLVIGIVMAEV
LHDLGADKVRVKWPNDLYLNDRKLAGILVELTGKTGDAAQIVIGAGLNMVMRNVQNDVVNQAWTNLQEAGITIDRNILAA
RMIKELRSSLRLFEQDGLASFLSRWEKLDNFINRPVKLLIGDKEIYGISRGIDAQGALLLEQDGAIKPWMGGEISLRSAE

>WP_082236858.1
MKDYTVPLTLISILADAEFHSGEQLGERLGMSRAAINKHIQTLRDWGVDVFTVPGKGYSLPEPIQLLDEEQIARQIEHGR
VTVLPVIDSTNQYLLDRLSELQSGDACVAEHQQAGRGRRGRKWFSPFGSNLYLSMYWRLEQGPAAAIGLSLVIGIVIAEV
LQSLGADKVRVKWPNDLYLQDRKLSGILVELTGKTGDAAQIVSGAGINLMMRRVESDVVNQGWISLQEAGISIDRNQLAA
CLIKELRAGFKLFENEGLAPYLGRWEKLDNFINRPVKLIIGDKEIFGISRGIDAQGALLLEQEGVIKPWIGGEISLRGAE

>WP_077580389.1
MKDNTIPLTLIGILADGEFHSGEQLGEQLGMSRAAINKHIQTLRDWGVDVFTVPGKGYSLPEPIQLLNEEVIRSQIGHGN
VAVLPVIDSTNQYLLDRLSGLKSGDACVAEYQQAGRGRRGRKWFSPFGANLYLSMYWRLEQGPAAAIGLSLVIGIVMAEV
LHDLGADQVRVKWPNDLYLNDRKLAGILVELTGKTGDAAQIVIGAGLNMVMRNVQNDVVNQAWTNLQEAGITIDRNTLAV
RMINELRSSLTLFEQEGLAPFLSRWEKLDNFINRPVKLLIGDKEIYGTSRGIDAQGALLLEQDGVIKPWVGGEISLRSAE

>WP_063922954.1
MKDNTIPLTLIGILADGGFHSGEQLGEQLGMSRAAINKHIQTLRDWGVDVFTVPGKGYSLPEPIQLLNEEVIRSQIGHGN
VAVLPVIDSTNQYLLDRLSELKSGDACVAEYQQAGRGRRGRKWFSPFGANLYLSMYWRLEQGPAAAIGLSLVIGIVMAEV
LHDLGADQVRVKWPNDLYLNDRKLAGILVELTGKTGDAAQIVIGAGLNMVMRNVQNDVVNQAWTNLQEAGITIDRNTLAV
RMINELRSSLTLFEQEGLAPFLSRWEKLDNFINRPVKLLIGDKEIYGTSRGIDAQGALLLEQDGVIKPWVGGEISLRSAE

>WP_063160817.1
MKDNTIPLTLIGILADGEFHSGEQLGEQLGMSRAAINKHIQTLRDWGVDVFTVPGKGYSLPEPIQLLNEEIIRSQIGHGN
VAVLPVIDSTNQYLLDRLSELKSGDACVAEYQQAGRGRRGRKWFSPFGANLYLSMYWRLEQGPAAAIGLSLVIGIVMAEV
LHDLGADQVRVKWPNDLYLNDRKLAGILVELTGKTGDAAQIVIGAGLNMVMRNVQNDVVNQAWTNLQEAGITIDRNTLAV
RMINELCSSLTLFEQEGLAPFLSRWEKLDNFINRPVKLLIGDKEIYGTSRGIDAQGALLLEQDGVIKPWVGGEISLRSAE

>WP_061707570.1
MKDTTIPLTLIGILADAEFHSGEQLGERLGMSRAAINKHIQTLRDWGVDVFTVPGKGYSLPEPIQLLDEKLIRSQLDGGN
VTVLSVIDSTNQYLLDRIDQLQSGDSCVAEYQQAGRGRRGRKWFSPFGANLYLSMFWRLEQGPAAAIGLSLVIGIVMAEV
LHDLGASDVRVKWPNDLYLNDRKLAGILVELTGKTGDAAQIVIGAGINMVMRHVESEVVNQGWINLQEAGITIDRNTLAA
RMIGELRSALRIFEQEGLTPFLSRWEKLDNFIHRPVKLIIGDKEIYGTSRGIDAQGALLLEQDSIIKPWVGGEISLRSAE

>WP_058679894.1
MKDNTVPLTLISILADGEFHSGEQLGERLGMSRAAINKHMQTLRDWGVDVFTVPGKGYSLPEPIELLDEQKIAGQIEQGR
ITVLPVIDSTNQYLLDRLDELKSGDACVAEYQQAGRGRRGRKWFSPFGANLYLSMYWRLEQGPAAAIGLSLVIGIVIAEV
LQSLGADNVRVKWPNDIYLQDRKLSGILVELTGKTGDAAQIVSGAGINLVMCRVESDIVNQGWISLQEAGVFIDRNTLTA
RLVKALRTGLQLFEQEGLTPYLPRWEKLDNFINRPVKLIIGDKEIFGISRGIDAQGALLLEQDGVIKPWVGGEISLRSAE

>WP_047028245.1
MKDNTIPLTLISILADGEFHSGEQLGEQLGMSRAGINKHIQTLRDWGVDVFTVPGKGYSLPEPIQLLNEDVIRSQIGHGN
VAVLPVIDSTNQYLLDRLPELKSGDACVAEYQQAGRGRRGRKWFSPFGANLYLSMYWRLDQGPAAAIGLSLVIGIVMAEV
LHDLGADRVRVKWPNDLYLNDRKLAGILVELTGKTGDAAQIVIGAGLNMVMRNVQNDVVNQAWTNLQEAGIVIDRNILAV
RMIKELRSSLTLFEQEGLAPFLSRWEKLDNFINRPVKLLIGDKEIYGISRGIDAQGALLLEQDGVIKPWMGGEISLRSAE

>WP_045355909.1
MKDNTIPLTLIGILADGEFHSGEQLGEQLGMSRAAINKHIHTLRDWGVDVFTVPGKGYSLPEPIQLLNEEKIRSQIGHGN
VAVLPVIDSTNQYLLDRLPELTSGDACVAEYQQAGRGRRGRKWFSPFGANLYLSMYWRLDQGPAAAIGLSLVIGIVMAEV
LHDLGADKVRVKWPNDLYLNDRKLAGILVELTGKTGDAAQIVIGAGLNMVMRNVQNDVVNQAWTNLQEAGIVIDRNTLAV
RMIKELRSSLTLFEQEGLAPFLSRWEKLDNFINRPVKLLIGDKEIYGTSRGIDAQGALLLEQDGVTKPWMGGEISLRSAE

>WP_028014765.1
MKDNTIPLTLISILADGEFHSGEQLGEQLGMSRAGINKHIQTLRDWGVDVFTVPGKGYSLPEPIQLLNEDVIRSQLGHGN
VAVLPVIDSTNQYLMDRLSELSSGDACVAEYQQAGRGRRGRKWFSPFGANLYLSMYWRLEQGPAAAIGLSLVIGIVMAEV
LHDLGADRVRVKWPNDLYLNDRKLAGILVELTGKTGDAAQIVIGAGLNMVMRTVQNDVVNQAWTNLQEAGIVIDRNTLAV
RMIKELRSSLTLFEQEGLAPFLSRWEKLDNFINRPVKLLIGDKEIYGISRGIDAQGALLLEQDGAIKPWVGGEISLRSAE

>WP_032644643.1
MKDNTVPLTLISILADGEFHSGEQLGEQLGMSRAAINKHIQTLRDWGVDVFTVPGKGYSLPEPIQLLDEDTIRSQIGHGN
VAVLPVIDSTNQYLLDRLPDLKSGDACVAEYQQAGRGRRGRKWFSPFGANLYLSMYWRLDQGPAAAIGLSLVIGIVMAEV
LHDLGADRVRVKWPNDLYLNDRKLAGILVELTGKTGDAAQIVIGAGLNMVMRNVQNDVVNQAWTNLQEAGIAIDRNTLAV
RMIKELRSSLRLFEQEGLAPFLSRWEKLDNFINRPVKLLIGDKEIYGISRGIDAQGALLLEKDGAIKPWMGGEISLRSAE

>WP_080329122.1
MKDNTIPLTLISILADGEFHSGEQLGEQLGMSRAGINKHIQTLRDWGVDVFTVPGKGYSLPEPIQLLNEETIRSQIGYGN
VAVLPVIDSTNQYLMDRLSELSSGDACVAEYQQAGRGRRGRKWFSPFGANLYLSMYWRLEQGPAAAIGLSLVIGIVMAEV
LHDLGADRVRVKWPNDLYLNDRKLAGILVELTGKTGDAAQIVIGAGLNMVMRNVQNDVVNQAWTNLQEAGIVIDRNTLAV
RMIKELRSSLTLFEQEGLAPFLSRWEKLDNFINRPVKLLIGDKEIYGVSRGIDAQGALLLEQDGAIKPWVGGEISLRSAE

>WP_059357280.1
MKDNTIPLTLISILADGEFHSGEQLGEQLGMSRAGINKHIQTLRDWGVDVFTVPGKGYSLPEPIQLLNEDVIRSQLGHGN
VAVLPVIDSTNQYLMDRLSELSSGDACVAEYQQAGRGRRGRKWFSPFGANLYLSMYWRLEQGPAAAIGLSLVIGIVMAEV
LHDLGADRVRVKWPNDLYLNDRKLAGILVELTGKTGDAAQIVIGAGLNMVMRTVQDDVVNQAWTNLQEAGIVIDRNTLAV
RMIKELRSSLTLFEQEGLAPFLSRWEKLDNFINRPVKLLIGDKEIYGISRGIDAQGALLLEQDGALKPWVGGEISLRSAE

>WP_045259413.1
MKDNTIPLTLISILADGEFHSGEQLGEQLGMSRAGINKHIQTLRDWGVDVFTVPGKGYSLPEPIQLLNEDVIRSQLGHGN
VAVLPVIDSTNQYLMDRLSELSSGDACVAEYQQAGRGRRGRKWFSPFGANLYLSMYWRLEQGPAAAIGLSLVIGIVMAEV
LHDLGADRVRVKWPNDLYLNDRKLAGILVELTGKTGDAAQIVIGAGLNMVMRTVQDDVVNQAWTNLQEAGIVIDRNTLAV
RMIKELRSSLTLFEQEGLAPFLSRWEKLDNFINRPVRLLIGDKEIYGISRGIDAQGALLLEQDGAIKPWVGGEISLRSAE

>WP_095442174.1
MKDNTIPLTLISILADGEFHSGEQLGEQLGMSRAGINKHIQTLRDWGVDVFTVPGKGYSLPEPIQLLNEELIRSQIGHGN
VAVLPVIDSTNQYLLDRLHELKSGDACVAEYQQAGRGRRGRKWFSPFGANLYLSMYWRLEQGPAAAIGLSLVIGIVMAEV
LHDLGADNVRVKWPNDLYLNDRKLAGILVELTGKTGDAAQIVIGAGLNMVMRNVQSDVVNQAWTNLQEAGIVIDRNTLAV
RMIKELRSSLTLFEQEGLAPFLSRWEKLDNFINRPVKLLIGDKEIYGTSRGIDAQGALLLEQDGAIKPWVGGEISLRSAE

>WP_088205128.1
MKDNTIPLTLISILADGEFHSGEQLGEQLGMSRAGINKHIQTLRDWGVDVFTVPGKGYSLPEPIQLLNEDVIRSQLGYGN
VAVLPVIDSTNQYLMDRLSELSSGDACVAEYQQAGRGRRGRKWFSPFGANLYLSMYWRLEQGPAAAIGLSLVIGIVMAEV
LHDLGADRVRVKWPNDLYLNDRKLAGILVELTGKTGDAAQIVIGAGLNMVMRTVQDDVVNQAWTNLQEAGIVIDRNTLAV
RMIKELRSSLTLFEQEGLAPFLSRWEKLDNFINRPVKLLIGDKEIYGISRGIDAQGALLLEQDGALKPWVGGEISLRSAE

>WP_064399157.1
MKDYTVPLTLISILADAEFHSGEQLGERLGMSRAAINKHIQTLRDWGIDVFTVPGKGYSLPEPIQLLDEEQIARQIEHGR
VTVLPVIDSTNQYLMDRLGELQSGDACVAEYQQSGRGRRGRKWFSPFGSNLYLSMYWRLEQGPAAAIGLSLVIGIVIAEV
LQSLGADKVRVKWPNDLYLQDRKLSGILVELTGKTGDAAHIVSGAGINLMMRRVESDVVNQGWISLQEAGMAIDRNTLAA
CLIKELRAGFKLFENEGLAPYLTRWEKLDNFINRPVKLIIGDKEVVGISRGIDAQGALLLEQDEVIKPWIGGEISLRSAE

>WP_063442132.1
MKDNTIPLTLIGILADGEFHSGEQLGEQLGMSRAAINKHIHTLRDWGVDVFTVPGKGYSLPEPIQLLNEETIRSQIGHGN
VAVLPVIDSTNQYLLDRLPELTSGDACVAEYQQAGRGRRGRKWFSPFGANLYLSMYWRLDQGPAAAIGLSLVIGIVMAEV
LHDLGADKVRVKWPNDLYLNDRKLAGILVELTGKTGDAAQIVIGAGLNMVMRNVQNDVVNQAWTNLQEAGIVIDRNTLAV
RMIKELRSSLTLFEQEGLAPFLSRWKKLDNFINRPVKLLIGDKEIYGTSRGIDAQGALLLEQDGVIKPWMGGEISLRSAE

>WP_059354450.1
MKDNTIPLTLISILADGEFHSGEQLGEQLGMSRAGINKHIQTLRDWGVDVFTVPGKGYSLPEPIQLLNEDVIRSQLGHGN
VAVLPVIDSTNQYLMDRLSELSSGDACVAEYQQAGRGRRGRKWFSPFGANLYLSMYWRLEQGPAAAIGLSLVIGIVMAEV
LHDLGADRVRVKWPNDLYLNDRKLAGILVELTGKTGDAAQIVIGAGLNMVMRTVQDDVVNQAWTNLQEAGIVIDRNTLAV
RMIKELRSSLTLFEQEGLAPFLSRWEKLDNFINRPVKLLIGNKEIYGISRGIDAQGALLLEQDGAIKPWVGGEISLRSAE

>WP_060571552.1
MKDNTIPLTLISILADGEFHSGEQLGEQLGMSRAGINKHIQTLRDWGVDVFTVPGKGYSLPEPIQLLNEDVIRSQLGHGN
VAVLPVIDSTNQYLMDRLSELSSGDACVAEYQQAGRGRRGRKWFSPFGANLYLSMYWRLEQGPAAAIGLSLVIGIVMAEV
LHDLGADRVRVKWPNDLYLNDRKLAGILVELTGKTGDAAQIVIGAGLNMVMRTVQDDVVNQAWTNLQEAGIVIDRNTLAV
RMIKELRSSLTLFEHEGLAPFLSRWEKLDNFINRPVKLLIGDKEIYGISRGIDAQGALLLEQDGAIKPWVGGEISLRSAE

>WP_023309597.1
MKDNTIPLTLIGILADGEFHSGEQLGEQLGMSRAAINKHIHTLRDWGVDVFTVPGKGYSLPEPIQLLNEETIRSQIGHGN
VAVLPVIDSTNQYLLDRLPELTSGDACVAEYQQAGRGRRGRKWFSPFGANLYLSMYWRLDQGPAAAIGLSLVIGIVMAEV
LHDLGADKVRVKWPNDLYLNDRKLAGILVELTGKTGDAAQIVIGAGLNMVMRNVQNDVVNQAWTNLQEAGIVIDRNTLAV
RMIKELRSSLTLFEQEGLAPFLSRWEKLDNFINRPVKLLIGDKEIYGTSRGIDAQGALLLEQDGVTKPWMGGEISLRSAE

>WP_015960903.1
MRDNTVPLTLINILADGEFHSGEQLGERLGMSRAAINKHIQTLRDWGVDVFTVPGKGYSLPEPIQLLDEDVIRSQLKQGK
VTVLPVIDSTNQYLLERINELNSGDSCVAEYQQAGRGRRGRKWFSPFGANLYLSMFWRLEQGPAAAIGLSLVIGIVIAEV
LHDLGADKVRVKWPNDLYLNDRKLAGILVEMTGKTGDAAQIVIGAGLNMVMRNVQTDVVNQGWITLQEAGVTIDRNTLAV
RLIKELREALTLFEQDGLSPFLSRWEKLDNFINRPVKLIIGDKEIFGTSRGINAQGALLLEQEGIVKPWVGGEISLRSAE

>WP_063409796.1
MKDNTIPLTLIGILADGEFHSGEQLGEQLGMSRAAINKHIHTLRDWGVDVFTVPGKGYSLPEPIQLLNEETIRSQIGHGN
VAVLPVIDSTNQYLLDRLPELTSGDACVAEYQQAGRGRRGRKWFSPFGANLYLSMYWRLDQGPAAAIGLSLVIGIVMAEV
LHDLGADKVRVKWPNDLYLNDRKLAGILVELTGKTGDAAQIVIGAGLNMVMRNVQNGVVNQAWTNLQEAGIVIDRNTLAV
RMIKELRSSLTLFEQEGLAPFLSRWEKLDNFINRPVKLLIGDKEIYGTSRGIDAQGALLLEQDGVTKPWMGGEISLRSAE

>WP_008808010.1
MKDHTIPLTLISILADGEFHSGEQLGEQLGMSRAAINKHIQTLRDWGVDVFTVPGKGYSLPEPIHLLDEKKISQQIEHGR
VTVLPVIDSTNQYLLDRLDELTSGDACVAEYQQAGRGRRGRKWFSPFGANLYLSMYWRLEQGPAAAIGLSLVIGIVIAEV
LQQLGADQVRVKWPNDIYLQDRKLSGILVELTGKTGDAAQIVSGAGINLVMRRVESDVVNQGWISLQEAGVVIDRNLLAA
RLIKELRLGLELFEQEGLAPYLPRWEKLDNFIHRPVKLIIGDKEIYGISRGIDAQGALLLEQDGVIKAWVGGEISLRSAE

>WP_072571616.1
MKDNTIPLTLISILADGEFHSGEQLGEHLGMSRAAINKHVQTLRDWGVDVFTVPGKGYSLPEPIQLLDDAFISGQFNEGN
IAVLPVIDSTNQYLMDRMDQLHSGDACVAEYQQAGRGRRGRKWFSPFGANLYLSMYWRLEQGPAAAMGLSLVIGIVMAEV
LQALGAEEVRVKWPNDLYLQDRKLAGILVELTGKTGDAAQIVIGAGINLAMRNVEADIVNQGWINLQEAGIAVDRNQLAV
RLISELRAALHLFEQEGLSPYLMRWKKLDNFINRPVKLIIGDKEIYGISRGIDAQGALLLEQDGITKPWVGGEISLRSAG

>WP_062739990.1
MKDNTIPLTLISILSDGGFHSGEQLGEQLGMSRAAINKHVQTLRDWGVDVFTVPGKGYSLPEPIQLLDEAFIRSRIESGS
VTVLPVIDSTNQYLLDRLSELHSGDTCVAEYQQAGRGRRGRKWFSPFGANLYLSMYWRLEQGPAAAIGLSLVIGIVMAEV
LQRLGAEGVRVKWPNDLYLQDRKLAGILVELTGKTGDAAQIVIGAGVNLTMRRVESEVVNQGWTNLQEAGVRIDRNMLAV
QLIKELREALNLFEQEGLTPYLSRWEKLDNFINRPVKLIIGEKEIFGISRGIDTQGALLLEQDGVIKPWVGGEISLRSAT

>WP_042948744.1
MKDHTIPLMLISILADGEFHSGEQLGEQLGMSRAAINKHIQTLRDWGVDVFTVPGKGYSLPEPIHLLDEKKISQQIEHGR
VTVLPVIDSTNQYLLDRLDELTSGDACVAEYQQAGRGRRGRKWFSPFGANLYLSMYWRLEQGPAAAIGLSLVIGIVIAEV
LQQLGADQVRVKWPNDIYLQDRKLSGILVELTGKTGDAAQIVSGAGINLVMRRVESDVVNQGWISLQEAGVVIDRNLLAA
RLIKELRLGLELFEQEGLAPYLPRWEKLDNFIHRPVKLIIGDKEIYGISRGIDAQGALLLEQDGVIKAWVGGEISLRSAE

>WP_013368131.1
MKDNTIPLTLISILSDGGFHSGEQLGEQLGMSRAAINKHVQTLRDWGVDVFTVPGKGYSLPEPIQLLDEAFIRSHIESGS
VTVLPVIDSTNQYLLDRLSELYSGDTCVAEYQQAGRGRRGRKWFSPFGANLYLSMYWRLEQGPAAAIGLSLVIGIVMAEV
LQRLGAEGVRVKWPNDLYLQDRKLAGILVELTGKTGDAAQIVIGAGVNLTMRRVESEVVNQGWTNLQEAGIRIDRNMLAV
QLIKELREALNLFEQEGLTPYLSRWEKLDNFINRPVKLIIGEKEIFGISRGIDTQGALLLEQDGVIKPWVGGEISLRSAT

>WP_104558126.1
MKDNTIPLTLIGILADGEFHSGEQLGEQLGMSRAGINKHIQTLRDWGVDVFTVPGKGYSLPEPIQLLNEELIRSQIGHGN
VAVLPVIDSTNQYLLDRLPELKSGDACVAEYQQAGRGRRGRKWFSPFGANLYLSMYWRLEQGPAAAIGLSLVIGIVMAEV
LHDLGADNVRVKWPNDLYLNDRKLAGILVELTGKTGDAAQIVIGAGLNMVMRNVQSDVVNQAWTNLQEAGIVIDRNTLAV
RMIKELRSSLTLFEQEGLAPFLSRWEKLDNFINRPVKLLIGDKEIYGTSRGIDAQGALLLEQDGAIKPWVGGEISLRSAE
QPD

>WP_094919642.1
MKDNTIPLTLIGILADGEFHSGEQLGEQLGMSRAGINKHIQTLRDWGVDVFTVPGKGYSLPEPIQLLNEELIRSQIGHGN
VAVLPVIDSTNQYLLDRLHELKSGDACVAEYQQAGRGRRGRKWFSPFGANLYLSMYWRLEQGPAAAIGLSLVIGIVMAEV
LHDLGADNVRVKWPNDLYLNDRKLAGILVELTGKTGDAAQIVIGAGLNMVMRNVQNDVVNQAWTNLQEAGIVIDRNTLAV
RMIKELRSSLTLFEQEGLAPFLSRWEKLDNFINRPVKLLIGDKEIYGTSRGIDAQGALLLEQDGAIKPWVGGEISLRSAE

>WP_014908110.1
MKDHTIPLTLISILADGEFHSGEQLGEQLGMSRAAINKHIQTLRDWGVDVFTVPGKGYSLPEPIHLLDEKKISQEIDHGR
VTVLPVIDSTNQYLLDRLDELTSGDACVAEYQQAGRGRRGRKWFSPFGANLYLSMYWRLEQGPAAAIGLSLVIGIVIAEV
LQQLGAEQVRVKWPNDIYLQDRKLSGILVELTGKTGDAAQIVSGAGINLVMRRVESDVVNQGWISLQEAGVVIDRNLLAA
RLIKELRLVLELFEQEGLAPYLPRWEKLDNFIHRPVKLIIGDKEIYGISRGIDAQGALLLEQDGVIKAWVGGEISLRSAE

>WP_002883521.1
MKDHTIPLTLISILADGEFHSGEQLGEQLGMSRAAINKHIQTLRDWGVDVFTVPGKGYSLPEPIHLLDEKKISQEIDHGR
VTVLPVIDSTNQYLLDRLDELTSGDACVAEYQQAGRGRRGRKWFSPFGANLYLSMYWRLEQGPAAAIGLSLVIGIVIAEV
LQQLGAEQVRVKWPNDIYLQDRKLSGILVELTGKTGDAAQIVSGAGINLVMRRVESDVVNQGWISLQEAGVVIDRNLLAA
RLIKELRLGLELFEQEGLAPYLPRWEKLDNFIHRPVKLIIGDKEIYGISRGIDAQGALLLEQDGVIKAWVGGEISLRSAE

>WP_096991525.1
MKDHTIPLTLISILADGEFHSGEQLGEQLGMSRAAINKHIQTLRDWGVDVFTVPGKGYSLPEPIHLLDEKKISQEIDHGR
VTVLPVIDSTNQYLLDRLDELTSGDACVAEYQQAGRGRRGRKWFSPFGANLYLSMYWRLEQGPAAAIGLSLVIGIVIAEV
LQQLGAEQVRVKWPNDIYLQDRKLSGILVELTGKTGDAAQIVSGAGINLVMRRVESEVVNQGWISLQEAGVVIDRNLLAA
RLIKELRLGLELFEQEGLAPYLPRWEKLDNFIHRPVKLIIGDKEIYGISRGIDAQGALLLEQDGVIKAWVGGEISLRSAE

>WP_086071037.1
MKDHTIPLTLISILADGEFHSGEQLGEQLGMSRAAINKHIQTLRDWGVDVFTVPGKGYSLPEPIHLLDEKKISQQIEHGR
VTVLPVIDSTNQYLLDRLDELTSGDACVAEYQQAGRGRRGRKWFSPFGANLYLSMYWRLEQGPAAAIGLSLVIGIVIAEV
LQQLGADQVRVKWPNDIYLQDRKLSGILVELTGKTGDAAQIVSGAGINLVMRRVESDVVNQGWISLQEAGVVIDRNLLAS
RLIKELRLGLELFEQEGLAPYLPRWEKLDNFIHRPVKLIIGDKEIYGISRGIDAQGALLLEQDGVIKAWVGGEISLRSAE

>WP_070611945.1
MKDHTIPLTLISILADGEFHSGEQLGEQLGMSRAAINKHIQTLRDWGVDVFTVPGKGYSLPEPIHLLDEKKISQQIEHGR
VTVLPVIDSTNQYLLDRLDELTSGDSCVAEYQQAGRGRRGRKWFSPFGANLYLSMYWRLEQGPAAAIGLSLVIGIVIAEV
LQQLGADQVRVKWPNDIYLQDRKLSGILVELTGKTGDAAQIVSGAGINLVMRRVESDVVNQGWISLQEAGVVIDRNLLAA
RLIKELRLGLELFEQEGLAPYLPRWEKLDNFIHRPVKLIIGDKEIYGISRGIDAQGALLLEQDGVIKAWVGGEISLRSAE

>WP_059180402.1
MRDNTVPLTLISILADGEFHSGEQLGERLGMSRAAINKHIQTLRDWGVDVFTVPGKGYSLPEPIQLLDENVIRSQLKQGK
VTVLPVIDSTNQYLLDRINELNSGDSCVAEYQQAGRGRRGRKWFSPFGANLYLSMFWRLEQGPAAAIGLSLVIGIVIAEV
LHSLGADKVRVKWPNDLYLNDRKLAGILVEMTGKTGDAAQIVIGAGLNMVMRNVQADVVNQGWITLQEAGVTIDRNILAV
RLIKELRQSLTLFEQEGLSPFLGRWEKLDNFIHRPVKLIIGDKEIFGTSRGIDAQGALLLEQEGILKPWVGGEISLRSAE

>WP_025760406.1
MKDNTIPLTLIGILADGEFHSGEQLGEQLGMSRAGINKHIQTLRDWGVDVFTVPGKGYSLPEPIQLLNEELIRSQIGHGN
VAVLPVIDSTNQYLLDRLPELKSGDACVAEYQQAGRGRRGRKWFSPFGANLYLSMYWRLEQGPAAAIGLSLVIGIVMAEV
LHDLGADNVRVKWPNDLYLNDRKLAGILVELTGKTGDAAQIVIGAGLNMVMRNVQSDVVNQAWTNLQEAGIVIDRNTLAV
RMIKELRSSLTLFEQEGLAPFLSRWEKLDNFINRPVKLLIGDKEIYGTSRGIDAQGALLLEQDGAIKPWVGGEISLRSAE

>WP_010426053.1
MKDNTIPLTLISILADGEFHSGEQLGEQLGMSRAAINKHIQTLRDWGVDVFTVPGKGYSLPEPIQLLNEEAIRSQIGHGN
VAVLPVGDSTNQYLLDRLPELKSGDACVAEYQQAGRGRRGRKWFSPFGANLYLSMYWRLDQGPAAAVGLSLVIGIVMAEV
LHDLGADKVRVKWPNDLYLNDRKLAGILVELTGKTGDAAQIVIGAGLNMVMRNVQNDVVNQAWTNLQEAGITIDRNILAA
RMIKELRSSLRLFEQDGLASFLSRWEKLDNFINRPVKLLIGDKEIYGISRGIDAQGALLLEQDGAIKPWMGGEISLRSAE

>WP_087761187.1
MKDHTIPLTLISILADGEFHSGEQLGEQLGMSRAAINKHIQTLRDWGVDVFTVPGKGYSLPEPIHLLDEKKISQKIDHGR
VTVLPVIDSTNQYLLDRLDELTSGDACVAEYQQAGRGRRGRKWFSPFGANLYLSMYWRLEQGPAAAIGLSLVIGIVIAEV
LQQLGAEQVRVKWPNDIYLQDRKLSGILVELTGKTGDAAQIVSGAGINLVMRRVESDVVNQGWISLQEAGVVIDRNLLAA
RLIKELRLGLELFEQEGLAPYLPRWEKLDNFIHRPVKLIIGDKEIYGISRGIDAQGALLLEQDGVIKAWVGGEISLRSAE

>WP_072125078.1
MKDHTIPLTLISILADGEFHSGEQLGEQLGMSRAAINKHIQTLRDWGVDVFTVPGKGYSLPEPIHLLDEKKISQQIEHGR
VTVLPVIDSTNQYLLDRLDELTSGDACVAEYQQAGRGRRGRKWFSPFGANLYLSMYWRLEQGPAAAIGLSLVIGIVIAEV
LQQLGADQVRVKWPNDIYLQDRKLSGILVELTGKTGDAAQIVSGAGINLVMRRVESDVVNQGWISLQEAGVVIDRNLLAA
RLIKKLRLGLELFEQEGLAPYLPRWEKLDNFIHRPVKLIIGDKEIYGISRGIDAQGALLLEQDGVIKAWVGGEISLRSAE

>WP_009484050.1
MKDHTIPLTLISILADGEFHSGEQLGEQLGMSRAAINKHIQTLRDWGVDVFTVPGKGYSLPEPIHLLDEKKISQEIDHGR
VTVLPVIDSTNQYLLDRLDELTSGDACVAEYQQAGRGRRGRKWFSPFGANLYLSMYWRLEQGPAAAIGLSLVIGIVIAEV
LQQLGAEQVRVKWPNDIYLQDRKLSGILVELTGKTGDAAQIVSGAGINLMMRRVESDVVNQGWISLQEAGVVIDRNLLAA
RLIKELRLGLELFEQEGLAPYLPRWEKLDNFIHRPVKLIIGDKEIYGISRGIDAQGALLLEQDGVIKAWVGGEISLRSAE

>WP_107326688.1
MKDHTIPLTLISILADGEFHSGEQLGEQLGMSRAAINKHIQTLRDWGVDVFTVPGKGYSLPEPIHLLDEKKISQEIDHGR
VTVLPVIDSTNQYLLDRLDELTSGDACVAEYQQAGRGRRGRKWFSPFGANLYLSMYWRLEQGPAAAIGLSLVIGIVIAEV
LQQLGAEQVRVKWPNDIYLQDRKLSGILVELTGKTGDAAQIVSGAGINLVMRRVESDVVNQGWISLQEAGVVIDRNLLAA
RLIKELRLGLELFEQEGLAPYLPRWEKLDNFIHRPVKLVIGDKEIYGISRGIDAQGALLLEQDGVIKAWVGGEISLRSAE

>WP_084456193.1
MKDHTIPLTLISILADGEFHSGEQLGEQLGMSRAAINKHIQTLRDWGVDVFTVPGKGYSLPEPIHLLDEKKISQEIDHGR
VTVLPVIDSTNQYLLDRLDELTSGDACVAEYQQAGRGRRGRKWFSPFGANLYLSMYWRLEQGPAAAIGLSLVIGIVIAEV
LQQLGAEQVRVKWPNDIYLQDRKLSGILVELTGKTGDAAQIVSGAGINLVMRRVESDVVNQGWISLQEAGVVIDRNLLAA
RLIKELRLGLELFEQEGLAPYLPRWEKLDNFIHRPVKLIIGDKEIYGISRGIDSQGALLLEQDGVIKGWVGGEISLRSAE

>WP_069602441.1
MKDNTIPLTLISILADGEFHSGEQLGEQLGMSRAGINKHIQTLRDWGVDVFTVPGKGYSLPEPIQLLNEDVIRSQIGHGN
VAVLPVIDSTNQYLLDRLPELKSGDACVAEYQQAGRGRRGRKWFSPFGANLYLSMYWRLDQGPAAAIGLSLVIGIVMAEV
LHDLGADRVRVKWPNDLYLNDRKLAGILVELTGKTGDAAQIVIGAGLNMVMRNVQNDVVNQAWTNLQEAGIVIDRNILAV
RMIKELRSSLTLFEQEGLATFLSRWEKLDNFINRPVKLLIGDKEIYGISRGIDVQGALLLEQDGVIKPWMGGEISLRSAE

>WP_064167151.1
MKDHTIPLTLISILADGEFHSGEQLGEQLGMSRAAINKHIQTLRDWGVDVFTVPGKGYSLPEPIHLLDEKKISQQIEHGR
VTVLPVIDSTNQYLLDRLDELTSGDVCVAEYQQAGRGRRGRKWFSPFGANLYLSMYWRLEQGPAAAIGLSLVIGIVIAEV
LQQLGADQVRVKWPNDIYLQDRKLSGILVELTGKTGDAAQIVSGAGINLVMRRVESDVVNQGWISLQEAGVVIDRNLLAA
RLIKELRLGLELFEQEGLAPYLPRWEKLDNFIHRPVKLIIGDKEIYGISRGIDAQGALLLEQDGVIKAWVGGEISLRSAE

>WP_049139645.1
MKDHTIPLTLISILADGEFHSGEQLGEQLGMSRAAINKHIQTLRDWGVDVFTVPGKGYSLPEPIHLLDEKKISQQIEHGR
VTVLPVIDSTNQYLLDRLDELTSGDACVAEYQQAGRGRRGRKWFSPFGANLYLSMYWRLEQGPAAAIGLSLVIGIVIAEV
LQQLGADQVRVKWPNDIYLRDRKLSGILVELTGKTGDAAQIVSGAGINLVMRRVESDVVNQGWISLQEAGVVIDRNLLAA
RLIKELRLGLELFEQEGLAPYLPRWEKLDNFIHRPVKLIIGDKEIYGISRGIDAQGALLLEQDGVIKAWVGGEISLRSAE

>WP_040171263.1
MKDHTIPLTLISILADGEFHSGEQLGEQLGMSRAAINKHIQTLRDWGVDVFTVPGKGYSLPEPIHLLDEKKISQEIDHGR
VKVLPVIDSTNQYLLDRLDELTSGDACVAEYQQAGRGRRGRKWFSPFGANLYLSMYWRLEQGPAAAIGLSLVIGIVIAEV
LQQLGAEQVRVKWPNDIYLQDRKLSGILVELTGKTGDAAQIVSGAGINLVMRRVESDVVNQGWISLQEAGVVIDRNLLAA
RLIKELRLGLELFEQEGLAPYLPRWEKLDNFIHRPVKLIIGDKEIYGISRGIDAQGALLLEQDGVIKAWVGGEISLRSAE

>WP_023331541.1
MKDNTIPLTLISILADGEFHSGEQLGEQLGMSRAGINKHIQTLRDWGVDVFTVPGKGYSLPEPIQLLNEDVIRSQIGHGN
VAVLPVIDSTNQYLLDRLPELKSGDACVAEYQQAGRGRRGRKWFSPFGANLYLSMYWRLDQGPAAAIGLSLVIGIVMAEV
LHDLGADRVRVKWPNDLYLNDRKLAGILVELTGKTGDAAQIVIGAGLNMVMRNVQNDVVNQAWTNLQEAGIVIDRNILAV
RMIKELRSSLTLFEQEGLATFLSRWEKLDNFINRPVKLLIGDKEIYGISRGIDAQGALLLEQDGVIKPWMGGEISLRSAE

>WP_004206834.1
MKDHTIPLTLISILADGEFHSGEQLGEQLGMSRAAINKHIQTLRDWGVDVFTVPGKGYSLPEPIHLLDEKKISQQIEHGR
VTVLPVIDSTNQYLLDRLDELTSGDACVAEYQQAGRGRRGRKWFSPFGANLYLSMYWRLEQGPAAAIGLSLVIGIVIAEV
LQQLGAEQVRVKWPNDIYLQDRKLSGILVELTGKTGDAAQIVSGAGINLVMRRVESDVVNQGWISLQEAGVVIDRNLLAA
RLIKELRLGLELFEQEGLAPYLPRWEKLDNFIHRPVKLIIGDKEIYGISRGIDAQGALLLEQDGVIKAWVGGEISLRSAE

>WP_002438884.1
MKDNKIPLMLISLLADGDFHSGEQLGEKLGMSRAAINKHIQTLRDWGVDVFTIPGKGYSLPEPIQLLDEAFIHSQIDKGS
VSVLPVIDSTNQYLLDRLPNLSSGDACIAEYQQAGRGRRGRKWFSPFGANLYLSMYWRLEQGPAAAIGLSLVIGIVMAEV
LHELGADRVRVKWPNDLYLQDRKLAGILVELTGKTGDAAQIVIGAGINLAMRRVEEDVVNQGWINLQEAGIKIDRNQLAV
RLINELRQALMTFEQEGLASFLNRWEKLDNFIHRPVKLIIGEKEIAGISRGIDEQGALLLEQDGVIKPWIGGEISLRSAG

>WP_109223230.1
MKDHTIPLTLISILADGEFHSGEQLGEQLGMSRAAINKHIQTLRDWGVDVFTVPGKGYSLPEPIHLLDEKKISQEIDHGR
VTVLPVIDSTNQYLLDRLDELTSGDACVAEYQQAGRGRRGRKWFSPFGANLYLSMYWRLEQGPAAAIGLSLVIGIVIAEV
LQQLGAEQVRVKWPNDIYLQDRKLSGILVELTGKTGDAAQIVSGAGINLVMRRVESDVVNQGWISLQEAGVVIDRNLLAA
RLIKELRLGLELFEQEGLAPYLPRWEKLDNFIHRPVKLIIGDKEIYGISRGIDAQGALLLEQDGVIRAWVGGEISLRSAE

>WP_101859402.1
MKDHTIPLTLISILADGEFHSGEQLGEQLGMSRAAINKHIQTLRDWGVDVFTVPGKGYSLPEPIHLLDEKKISQQIEHGR
VTVLPVIDSTNQYLLDRLDELTFGDACVAEYQQAGRGRRGRKWFSPFGANLYLSMYWRLEQGPAAAIGLSLVIGIVIAEV
LQQLGADQVRVKWPNDIYLQDRKLSGILVELTGKTGDAAQIVSGAGINLVMRRVESDVVNQGWISLQEAGVVIDRNLLAA
RLIKELRLGLELFEQEGLAPYLPRWEKLDNFIHRPVKLIIGDKEIYGISRGIDAQGALLLEQDGVIKAWVGGEISLRSAE

>WP_071922808.1
MKDNTIPLTLISILADGEFHSGEQLGELLGMSRAGINKHIQTLRDWGVDVFTVPGKGYSLPEPIQLLNEDVIRSQIGHGN
VAVLPVIDSTNQYLLDRLPELKSGDACVAEYQQAGRGRRGRKWFSPFGANLYLSMYWRLDQGPAAAIGLSLVIGIVMAEV
LHDLGADRVRVKWPNDLYLNDRKLAGILVELTGKTGDAAQIVIGAGLNMVMRNVQNDVVNQAWTNLQEAGIVIDRNILAV
RMIKELRSSLTLFEQEGLATFLSRWEKLDNFINRPVKLLIGDKEIYGISRGIDAQGALLLEQDGVIKPWMGGEISLRSAE

>WP_065801197.1
MKDHTIPLTLISILADGEFHSGEQLGEQLGMSRAAINKHIQTLRDWGVDVFTVPGKGYSLPEPIHLLDEKKISQEIDHGR
VTVLPVIDSTNQYLLDRLDELTSGDACVAEYQQAGRGRRGRKWFSPFGANLYLSMYWRLEQGPAAAIGLSLVIGIVIAEV
LQQLGAEQVRVKWPNDIYLQDRKLSGILVELTGKTGDAAQIVSGAGINLVMRRVESDIVNQGWISLQEAGVVIDRNLLAA
RLIKELRLGLELFEQEGLAPYLPRWEKLDNFIHRPVKLIIGDKEIYGISRGIDAQGALLLEQDGVIKAWVGGEISLRSAE

>WP_074387394.1
MKDHTIPLTLISILADGEFHSGEQLGEQLGMSRAAINKHIQTLRDWGVDVFTVPGKGYSLPEPIHLLDEKKISQQIEHGR
VTVLPVIDSTNQYLLDRLDELTSGDACVAEYQQAGRGRRGRKWFSPFGANLYLSMFWRLEQGPAAAIGLSLVIGIVIAEV
LQQLGADQVRVKWPNDIYLQDRKLSGILVELTGKTGDAALIVSGAGINLVMRRVESDVVNQGWISLQEAGVIIDRNLLAA
RLIKELRLGLELFEQEGLAPYLPRWEKLDNFIHRPVKLIIGDKEIYGISRGIDAQGALLLEQDGVIKAWVGGEISLRSAE

>WP_072125560.1
MKDHTIPLTLISILADGEFHSGEQLGEQLGMSRAAINKHIQTLRDWGVDVFTVPGKGYSLPEPIHLLDEKKISQQIEHGR
VTVLPVIDSTNQYLLDRLDELTSGDACVAEYQQAGRGRRGRKWFSPFGANLYLSMYWRLEQGPAAAIGLSLVIGIVIAEV
LQQLGADQVRVKWPNDIYLQDRKLSGILVELTGKTGDAAQIVSGAGINLVMRRVESDVVNQGWISLQEAGVVIDRNLLAA
RLIKELRLGLELFEQEGLAPYLPRWEKLDNFIHRPVKLIIGDKEIYGISRGIDAQGALLLEQDGVIKAWVGGEISLRGAE

>WP_048226279.1
MKDNTVPLTLISILADGEFHSGEQLGEQLGMSRAAINKHIQTLRDWDVDVFTVPGKGYSLPEPIQLLNEDAIRSQIGHGN
VAVLPVIDSTNQYLLDRLPELKSGDACVAEYQQAGRGRRGRKWFSPFGANLYLSMYWRLDQGPAAAIGLSLVIGIVMAEV
LHDLGADQVRVKWPNDLYLNDRKLAGILVELTGKTGDAAQIVIGAGLNMVMRNVQNDVVNQAWTNLQEAGIVIDRNTLAV
RMIKELRSSLTLFEQEGLAPFLSRWEKLDNFINRRVKLLIGDKEIYGTSRGIDAQGALLLEQDGVIKPWVGGEISLRSAE

>WP_024554628.1
MKDNTIPLTLMSILADGQFHSGEQLGDSLGMSRAAINKHIQTLRDWGVDVFTVPGKGYSLPEPVQLLDEEVIRNQVQKGS
VAVLPVIDSTNQYLLDRLSSLQSGDACIAEYQQAGRGRRGRKWFSPFGANLYLSMYWRLEEGPAAAIGLSLVIGIVMAEV
LHDLGADQVRVKWPNDLYLQDRKLAGILVELTGKTGDAAQIVIGAGINLAMRRVESEVVNQGWINLQEAGIKIDRNKLAV
RLINELRVALEQFEKEGLSPFLMRWEKLDNFIHRPVKLIIGDREIFGISRGIDEQGALLLEQNGAIKAWVGGEISLRSAE

>WP_032734019.1
MKDHTIPLTLISILADGEFHSGEQLGEQLGMSRAAINKHIQTLRDWGVDVFTVPGKGYSLPEPIHLLDEKKISQQIEHGR
VTVLPVIDSTNQYLLDRLDELTSGDACVAEYQQAGRGRRGRKWFSPFGANLYLSMYWRLEQGPAAAIGLSLVIGIVIAEV
LQQLGADQVRVKWPNDIYLQDRKLSGILVELTGKTGDAAQSVSGAGINLVMRRVESDVVNQGWISLQEAGVVIDRNLLAA
RLIKELRLGLELFEQEGLAPYLPRWEKLDNFIHRPVKLIIGDKEIYGISRGIDAQGALLLEQDGVIKAWVGGEISLRSAE

>WP_060175475.1
MKDYTIPLTLISILADGEFHSGEQLGEQLGMSRAAINKHIQTLRDWGVDVFTVPGKGYSLPEPIHLLDEKKISQEIDHGR
VTVLPVIDSTNQYLLDRLDELTSGDACVAEYQQAGRGRRGRKWFSPFGANLYLSMYWRLEQGPAAAIGLSLVIGIVIAEV
LQQLGAEQVRVKWPNDIYLQDRKLSGILVELTGKTGDAAQIVSGAGINLVMRRVESDVVNQGWISLQEAGVVIDRNLLAA
RLIKELRLGLELFEQEGLAPYLPRWEKLDNFIHRPVKLIIGDKEIYGISRGIDAQGALLLEQDGVIKAWVGGEISLRSAE

>WP_048993272.1
MKDHTIPLTLISILADGEFHSGEQFGEQLGMSRAAINKHIQTLRDWGVDVFTVPGKGYSLPEPIHLLDEKKISQEIDHGR
VTVLPVIDSTNQYLLDRLDELTSGDACVAEYQQAGRGRRGRKWFSPFGANLYLSMYWRLEQGPAAAIGLSLVIGIVIAEV
LQQLGAEQVRVKWPNDIYLQDRKLSGILVELTGKTGDAAQIVSGAGINLVMRRVESDVVNQGWISLQEAGVVIDRNLLAA
RLIKELRLGLELFEQEGLAPYLPRWEKLDNFIHRPVKLIIGDKEIYGISRGIDAQGALLLEQDGVIKAWVGGEISLRSAE

>WP_032433745.1
MKDHTIPLTLISILADGEFHSGEQLGEQLGMSRAAINKHIQTLRDWGVDVFTVPGKGYSLPEPIHLLDEKKISQEIDHGR
VTVLPVIDSTNQYLLDRLDELTSGDACVAEYQQAGRGRRGRKWFSPFGANLYLSMYWRLEQGPAAAIGLSLVIGIVIAEV
LQQLGAEQVRVKWPNDIYLQDRKLSGILVELTGKTGDAAQIVSGAGINLVMRRVESDVVNQGWISLQEAGVVIDRNLLAA
RLIKELRLGLELFEQEGLAPYLPRWEKLDNFIHRPVKLIIGDKEIYGISRGIDAQGALLLEQDGVIKGWVGGEISLRSAE

>WP_023319459.1
MKDHTIPLTLISILADGEFHSGEQLGEQLGMSRAAINKHIQTLRDWGVDVFTVPGKGYSLPEPIHLLDEKKISQQIEHGR
VTVLPVIDSTNQYLLDRLDELTSGDACVAEYQQAGRGRRGRKWFSPFGANLYISMYWRLEQGPAAAIGLSLVIGIVIAEV
LQQLGAEQVRVKWPNDIYLQDRKLSGILVELTGKTGDAAQIVSGAGINLVMRRVESDVVNQGWISLQEAGVVIDRNLLAA
RLIKELRLGLELFEQEGLAPYLPRWEKLDNFIHRPVKLIIGDKEIYGISRGIDAQGALLLEQDGVIKAWVGGEISLRSAE

>WP_023305047.1
MKDHTIPLTLISILADGEFHSGEQLGEQLGMSRAAINKHIQTLRDWGVDVFTVPGKGYSLPEPIHLLDEKKISQEIEHGR
VTVLPVIDSTNQYLLDRLDELTSGDACVAEYQQAGRGRRGRKWFSPFGANLYLSMYWRLEQGPAAAIGLSLVIGIVIAEV
LQQLGAEQVRVKWPNDIYLQDRKLSGILVELTGKTGDAAQIVSGAGINLVMRRVESDVVNQGWISLQEAGVVIDRNLLAA
RLIKELRLGLELFEQEGLAPYLPRWEKLDNFIHRPVKLIIGDKEIYGISRGIDAQGALLLEQDGVIKAWVGGEISLRSAE

>WP_009309950.1
MKDHTIPLTLISILADGEFHSGEQLGEQLGMSRAAINKHIQTLRDWGVDVFTVPGKGYSLPEPIHLLDEKKISQEIDHGR
VTVLPVIDSTNQYLLDRLDELTSGDACVAEYQQAGRGRRGRKWFSPFGANLYLSMYWRLEQGPAAAIGLSLVIGIVIAEV
LQQFGAEQVRVKWPNDIYLQDRKLSGILVELTGKTGDAAQIVSGAGINLVMRRVESDVVNQGWISLQEAGVVIDRNLLAA
RLIKELRLGLELFEQEGLAPYLPRWEKLDNFIHRPVKLIIGDKEIYGISRGIDAQGALLLEQDGVIKAWVGGEISLRSAE

>WP_104456797.1
MKDHTIPLTLISILADGEFHSGEQLGEQLGMSRAAINKHIQTLRDWGVDVFTVPGKGYSLPEPIHLLDEKKISQEIDHGR
VTVLPVIDSTNQYLLDRLDELTSGDACVAEYQQAGRGRRGRKWFSPFGANLYLSMYWRLEQGPAAAIGLSLVIGIVIAEV
LQQLGAEQVRVKWPNDIYLQDRKLSGILVELTGKTGDAAQIVSGAGINLVMRRVESDVVNQGWISLQEAGVVINRNLLAA
RLIKELRLGLELFEQEGLAPYLPRWEKLDNFIHRPVKLIIGDKEIYGISRGIDAQGALLLEQDGVIKAWVGGEISLRSAE

>WP_085819775.1
MKDHTIPLTLISILADGEFHSGEQLGEQLGMSRAAINKHIQTLRDWGVDVFTVPGKGYSLPEPIHLLDEKKISQEIDHSR
VTVLPVIDSTNQYLLDRLDELTSGDACVAEYQQAGRGRRGRKWFSPFGANLYLSMYWRLEQGPAAAIGLSLVIGIVIAEV
LQQLGAEQVRVKWPNDIYLQDRKLSGILVELTGKTGDAAQIVSGAGINLVMRRVESDVVNQGWISLQEAGVVIDRNLLAA
RLIKELRLGLELFEQEGLAPYLPRWEKLDNFIHRPVKLIIGDKEIYGISRGIDAQGALLLEQDGVIKAWVGGEISLRSAE

>WP_080901933.1
MKDHTIPLTLISILADGEFHSGEQLGEQLGMSRAAINKHIQTLRDWGVDVFTVPGKGYSLPEPIHLLDEKKISQQIEHGR
VTVLPVIDSTNQYLLDRLDELTSGDACVAEYQQAGRGRRGRKWFSPFGANLYLSMYWRLEQGPAAAIGLSLVIGIVIAEV
LQQFGAEQVRVKWPNDIYLQDRKLSGILVELTGKTGDAAQIVSGAGINLVMRRVESDVVNQGWISLQEAGVVIDRNLLAA
RLIKELRLGLELFEQEGLAPYLPRWEKLDNFIHRPVKLIIGDKEIYGISRGIDAQGALLLEQDGVIKAWVGGEISLRSAE

>WP_059311454.1
MKDNTIPLTLISILADGEFHSGEQLGEQLGMSRAGINKHIQTLRDWGVDVFTVPGKGYSLPEPIQLLNEEAIRSQIGQGN
VAVLPVIDSTNQYLLDRLPELKSGDACVAEYQQAGRGRRGRKWFSPFGANLYLSMYWRLDQGPAAAIGLSLVIGIVMAEV
LHDLGADKVRVKWPNDLYLNDRKLAGILVELTGKTGDAAQIVIGAGLNMVMRNVQNDVVNQAWTNLQEAGIVIDRNTLAV
RMIKELRSSLTLFEQEGLAPFLSRWEKLDNFINRPVKLLIGDKEIYGTSRGIDAQGALLLEQGGAIKPWVGGEISLRSAE

>WP_047718388.1
MKDHTIPLTLISILADGEFHSGEQLGEQLGMSRAAINKHIQTLRDWGVDVFTVPGKGYSLPEPIHLLDEKKISQEIDHGR
VTVLPVIDSTNQYLLDRLDELTSGDACVAEYQQAGRGRRGRKWFSPFGANLYLSMYWRLEQGPAAAIGLSLVIGIVIAEV
LQQLGAEQVRVKWPNDIYLQDRKLSGILVELTGKTGDAAQIVSGAGINLVMRRVESDVVNQGWISLQEAGVVIDRNLLAA
RLIKELRLGLDLFEQEGLAPYLPRWEKLDNFIHRPVKLIIGDKEIYGISRGIDAQGALLLEQDGVIKAWVGGEISLRSAE

>WP_032437902.1
MKDHTIPLTLISILADGEFHSGEQLGEQLGMSRAAINKHIQTLRDWGVDVFTVPGKGYSLPEPIHLLDEKKISQEIDHGR
VTVLPVIDSTNQYLLDRLDELTSGDACVAEYQQAGRGRRGRKWFSPFGANLYLSMYWRLEQGPAAAIGLSLVIGIVIAEV
LQQLGAEQVRVKWPNDIYLQDRKLSGILVELTGKTGDVAQIVSGAGINLVMRRVESDVVNQGWISLQEAGVVIDRNLLAA
RLIKELRLGLELFEQEGLAPYLPRWEKLDNFIHRPVKLIIGDKEIYGISRGIDAQGALLLEQDGVIKAWVGGEISLRSAE

>PLM10719.1
MKDHTIPLTLISILADGEFHSGEQLGEQLGMSRAAINKHIQTLRDWGVDVFTVPGKGYSLPEPIHLLDEKKISQEIDHGR
VTVLPVIDSTNQYLLDRLDELTSGDACVAEYQQAGRGRRGRKWFSPFGANLYLSMYWRLEQGPAAAIGLRLVIGIVIAEV
LQQLGAEQVRVKWPNDIYLQDRKLSGILVELTGKTGDAAQIVSGAGINLVMRRVESDVVNQGWISLQEAGVVIDRNLLAA
RLIKELRLGLELFEQEGLAPYLPRWEKLDNFIHRPVKLIIGDKEIYGISRGIDAQGALLLEQDGVIKAWVGGEISLRSAE

>WP_101976871.1
MKDHTIPLTLISILADGEFHSGEQLGEQLGMSRAAINKHIQTLRDWGVDVFTVPGKGYSLPEPIHLLDEKKISQQIEHGR
VTVLPVIDSTNQYLLDRLDELTSGDACVAEYQQAGRGRRGRKWFSPFGANLYLSMYWRLEQGPAAAIGLSLVIGIVIAEV
LQQLGAEQVRVKWPNDIYLQDRKLSGILVELTGKTGDAAQIVSGAGINLVMRHVESGVVNQGWISLQEAGVVIDRNLLAA
RLIKELRLGLELFEQEGLAPYLPRWEKLDNFIHRPVKLIIGDKEIYGISRGIDAQGALLLEQDGVIKAWVGGEISLRSAE

>WP_101968350.1
MKDHTIPLTLISILADGEFHSGEQLGEQLGMSRAAINKHIQTLRDWGVDVFTVPGKGYSLPEPIHLLDEKKISQEIDHGR
VTVLPVIDSTNQYLLDRLDELTSGDACVAEYQQAGRGRRGRKWFSPFGANLYLSMYWRLEQGPAAAIGLSLVIGIVIAEV
LQQLGAEQVRVKWPNDIYLQDRKLSGILVELTGKTGDVAQIVSGAGINLVMRRVESDVVNQGWISLQEAGVVIDRNLLAA
RLIKELRLGLELFEQEGLAPYLPRWEKLDNFIHRPVKLIIGDKEIYGISRGIDVQGALLLEQDGVIKAWVGGEISLRSAE

>WP_085843972.1
MKDHTIPLTLISILADSEFHSGEQLGEQLGMSRAAINKHIQTLRDWGVDVFTVPGKGYSLPEPIHLLDEKKISQEIDHGR
VTVLPVIDSTNQYLLDRLDELTSGDACVAEYQQAGRGRRGRKWFSPFGANLYLSMYWRLEQGPAAAIGLSLVIGIVIAEV
LQQLGAEQVRVKWPNDIYLQDRKLSGILVELTGKTGDAAQIVSGAGINLMMRRVESDVVNQGWISLQEAGVVIDRNLLAA
RLIKELRLGLELFEQEGLAPYLPRWEKLDNFIHRPVKLIIGDKEIYGISRGIDAQGALLLEQDGVIKAWVGGEISLRSAE

>WP_058609731.1
MKDNTVPLTLIGILADGEFHSGEQLGEQLGMSRAGINKHIQTLRDWGVDVFTVPGKGYSLPEPIQLLNEEAIRSQIGQGK
VAVLPVIDSTNQYLLDRLGDLDSGDACVAEYQQAGRGRRGRKWFSPFGANLYLSMYWRLEQGPAAAVGLSLVIGIVMAEV
LHELGADKVRVKWPNDLYLDDRKLAGILVELTGKTGDAAQIVIGAGLNMVMRNVQSDVVNQAWTNLQEAGITIDRNTLAV
RMIKELRSSLTLFEQEGLTPFLSRWEKLDNFINRPVKLLIGEREIVGISRGINAQGALLLEQDGAIKPWVGGEISLRSAE

>WP_023291589.1
MKDHTIPLTLISILADGEFHSGEQLGEQLGMSRAAINKHIQTLRDWGVDVFTVPGKGYSLPEPIHLLDEKKISQQIEHGR
VTVLPVIDSTNQYLLDRLDELTSGDACVAEYQQAGRGRRGRKWFSPFGANLYLSMYWRLEQGPAAAIGLSLVIGIVIAEV
LQQLGAEQVRVKWPNDIYLQDRKLSGILVELTGKTGDAAQIVSGAGINLVMRHVESDVVNQGWISLQEAGVVIDRNLLAA
RLIKELRLGLELFEQEGLAPYLPRWEKLDNFIHRPVKLIIGDKEIYGISRGIDAQGALLLEQDGVIKAWVGGEISLRSAE

>WP_007872665.1
MKDNTIPLTLVSLLADGEFHSGEQLGEKLGMSRAAINKHIQTLRDWGIDVFTVPGKGYSLPGPIQLLNESFIHSHIKSGS
VTVLPVIDSTNQYLLDRLSELESGDACIAEYQQAGRGRRGRKWFSPFGANLYLSMYWRLEQGPAAAIGLSLVIGIVMAEV
LHELGAAQVRVKWPNDLYLHDRKLAGILVELTGKTGDAAQIVIGAGINLAMRQVESDIVNQGWINLQEAGIKVDRNELAV
RLIEKLRASLREFEQEGLAPFLSRWEKLDNFIHRQVKLIIGDREIYGISRGIDNQGALLLEQNGVIKPWMGGEISLRSAE

>WP_094716541.1
MKDHTIPLTLISILADGEFHSGEQLGEQLGMSRAAINKHIQTLRDWGVDVFTVPGKGYSLPEPIHLLDEKKISQEIDHGR
VTVLPVIDSTNQYLLDRLDELTSGDACVAEYQQAGRGRRGRKWFSPFGANLYLSMYWRLEQGPAAAIGLSLVIGIVIAEV
LQQLGAEQVRVKWPNDIYLQDRKLSGILVELTGKTGDAAQIVSGAGINLVMRRVESDVVNQGWISLQEAGVVIDRNLLAA
RLIKELRLGLELFEQEGLAPYLPRWEKLDNFIHRPVKLIIGEKEIYGISRGIDAQGALLLEQDGVIKGWVGGEISLRSAE

>OWR68732.1
MKDHTIPLTLISILADGEFHSGEQLGEQLGMSRAAINKHIQTLRDWGVDVFTVPGKGYSQPEPIHLLDEKKISQEIDHGR
VTVLPVIDSTNQYLLDRLDELTSGDACVAEYQQAGRGRRGRKWFSPFGANLYLSMYWRLEQGPAAAIGLSLVIGIVIAEV
LQQLGAEQVRVKWPNDIYLQDRKLSGILVELTGKTGDAAQIVSGAGINLVMRRVESDVVNQGWISLQEAGVVIDRNLLAA
RLIKELRLGLELFEQEGLAPYLPRWEKLDNFIHRPVKLIIGDKEIYGISRGIDAQGALLLEQDGVIKAWVGGEISLRSAE

>WP_087529958.1
MKDNTIPLTLISILADGEFHSGEQLGEQLGMSRAGINKHIQTLRDWGVDVFTVPGKGYSLPEPIQLLNEDVIRSQIGHGN
VAVLPVIDSTNQYLLERLPELKSGDACVAEYQQAGRGRRGRKWFSPFGANLYLSMYWRLDQGPAAAIGLSLVIGIVMAEV
LHDLGADRVRVKWPNDLYLNDRKLAGILVELTGKTGDAAQIVIGAGLNMVMRNVQNDVVNQAWTNLQEAGIVIDRNILAV
RMIKELRSSLTLFEQEGLAKFLSRWEKLDNFINRPVKLLIGDKEIYGISRGIDAQGALLLEQDGVIKPWMGGEISLRSAE

>WP_043523283.1
MKDHTIPLTLISILADGEFHSGEQLGEQLGMSRAAINKHIQTLRDWGVDVFTVPGKGYSLPEPIHLLDEKKISQQIEHGR
VTVLPVIDSTNQYLLDRLDELTPGDACVAEYQQAGRGRRGRKWFSPFGANLYLSMYWRLEQGPAAAIGLSLVIGIVIAEV
LQQLGAEQVRVKWPNDIYLQDRKLSGILVELTGKTGDAAQIVSGAGINLVMRRVESDVVNQGWISLQEAGVVIDRNLLAA
RLIKELRLGLELFEQEGLAPYLPRWEKLDNFIHRPVKLIIGDKEIYGISRGIDAQGALLLEQDGVIKAWVGGEISLRSAE

>CDQ52115.1
MKDHTIPLTLISILADGEFHSGEQLGEQLGMSRAAINKHIQTLRDWGVDVFTVPGKGYSLPEPIHLLDEKKISQEIDHGR
VTVLPVIDSTNQYLLDRLDELTSGDACVAEYQQAGRGRRGRKWFSPFGANLYLSMYWRLEQGPAAAIGLSLVIGIVIAEV
LQQLGAEQVRVKWPNDIYLQDRKLSGILVELTGKTGDAAQIVSGAGINLVMRRVESDVVNQGWISLQEAGVVIDRNLLAA
RLIKELRLGLELFEQEGLAPYLPRWEKLDNFIHRPVKLIIGDKEIYGISRGIDALGALLLEQDGVIKAWVGGEISLRSAE

>WP_022615684.1
MKDHTIPLTLISILADGEFHSGEQLGEQLGMSRAAINKHIQTLRDWGVDVFTVPGKGYSLPEPIHLLDEKKISQEIDHGR
VTVLPVIDSTNQYLLDRLDELTSGDACVAEYQQAGRGRRGRKWFSPFGANLYLSMYWRLEQGPAAAIGLSLVIGIVIAEV
LQQLGAEQVRVKWPNDIYLQDRKLSGSLVELTGKTGDAAQIVSGAGINLVMRRVESDVVNQGWISLQEAGVVIDRNLLAA
RLIKELRLGLELFEQEGLAPYLPRWEKLDNFIHRPVKLIIGDKEIYGISRGIDAQGALLLEQDGVIKAWVGGEISLRSAE

>WP_014885608.1
MKDNTIPLTLISILADGEFHSGEQLGEQLGMSRAGINKHIQTLRDWGVDVFTVPGKGYSLPEPIQLLNEDVIRSQIGHGN
VAVLPVIDSTNQYLLERLPELKSGDACVAEYQQAGRGRRGRKWFSPFGANLYLSMYWRLDQGPAAAIGLSLVIGIVMAEV
LHDLGADRVRVKWPNDLYLNDRKLAGILVELTGKTGDAAQIVIGAGLNMVMRNVQNDVVNQAWTNLQEAGIVIDRNILAV
RMIKELRSSLTLFEQEGLATFLSRWEKLDNFINRPVKLLIGDKEIYGISRGIDAQGALLLEQDGVIKPWMGGEISLRSAE

>WP_006817510.1
MKDNTVPLTLISLLSDGEFHSGEQLGEHLGMSRAAVNKHIQTLRDWGVDVFTVPGKGYSLPEPIQLLDESFIHNHLKSGN
VAVLPVIDSTNQYLLDRMQELQSGDACVAEYQQAGRGRRGRKWFSPFGANLYLSMYWRLEQGPAAAIGLSLVIGIVMAEV
LQTLGAERVRVKWPNDLYLDDRKLAGILVELTGKTGDAAQIVIGAGLNLVMRKVESDVVNQQWTNLQEAGITIDRNQLTV
RLIKELRDSLQLFEQEGLAPWLSRWEQLDNFIHRPVKLIIGDKEIFGISRGINEQGALLLEQDGVITPWMGGEISLRSAE

>WP_004386161.1
MKDNTIPLTLVSLLADGEFHSGEQLGEKLGMSRAAINKHIQTLRDWGIDVFTVPGKGYSLPGPIQLLNESFIHSHIKSGS
VTVLPVIDSTNQYLLDRLSELESGDACIAEYQQAGRGRRGRKWFSPFGANLYLSMYWRLEQGPAAAIGLSLVIGIVMAEV
LHELGAGQVRVKWPNDLYLHDRKLAGILVELTGKTGDAAQIVIGAGINLAMRQVESDIVNQGWINLQEAGIKVDRNELAV
RLIEKLRASLREFEQEGLAPFLSRWEKLDNFIHRQVKLIIGDREIYGISRGIDNQGALLLEQNGVIKPWMGGEISLRSAE

>WP_108914964.1
MKDHTIPLTLISILADGEFHSGEQLGEQLGMSRAAINKHIQTLRDWGVDVFTVPGKGYSLPEPIHLLDEKKISQEIDHGR
VTVLPVIDSTNQYLLDRLDELTSGDACVAEYQQAGRGRRGRKWFSPFGANLYLSMYWRLEQGPAAAIGLSLVIGIVIAEV
LQQLGAEQVRVKWPNDIYLQDRKLSGILVELTRKTGDAAQIVSGAGINLVMRRVESDVVNQGWISLQEAGVVIDRNLLAA
RLIKELRLGLELFEQEGLAPYLPRWEKLDNFIHRPVKLIIGDKEIYGISRGIDAQGALLLEQDGVIKAWVGGEISLRSAE

>WP_032438269.1
MKDHTIPLTLISILADGEFHSGEQLGEQLGMSRAAINKHIQTLRDWGVDVFTVPGKGYSLPEPIHLLDEKKISQEIDHGR
VTVLPVIDSTNQYLLDRLDELTSGDACVAEYQQAGRGRRGRKWFSPFGANLYLSMYWRLEQGPAAAIGLSLVIGIVIAEV
LQQLGAEQVRVKWPNDIYLQDRKLSGILVELTGKTGDAAQIVSGAGINLVMRRVESDVVNQGWISLQEARVVIDRNLLAA
RLIKELRLGLELFEQEGLAPYLPRWEKLDNFIHRPVKLIIGDKEIYGISRGIDAQGALLLEQDGVIKAWVGGEISLRSAE

>WP_043866145.1
MKDNKIPLMLISLLADGDFHSGEQLGEKLGMSRAAINKHIQTLRDWGVDVFTVPGKGYSLPEPIQLLDEAFIHSQIDKGS
VSVLPVIDSTNQYLLDRLPNLSSGDACIAEYQQAGRGRRGRKWFSPFGANLYLSMYWRLEQGPAAAIGLSLVIGIVMAEV
LHELGADRVRVKWPNDLYLQDRKLAGILVELTGKTGDAAQIVIGAGINLAMRRVEEDVVNQGWINLQEAGIKIDRNQLAV
RLINELRQALMTFEQEGLASFLNRWEKLDNFIHRPVKLIIGEKEIAGISRGIDEQGALLLEQHGVIKPWIGGEISLRSAG

>WP_032414218.1
MKDHTIPLTLISILADGEFHSGEQLGEQLGMSRAAINKHIQTLRDWGVDVFTVPGKGYSLPEPIHLLDEKKISQEIDHGR
VTVLPVIDSTNQYLLDRLDELTSGDACVAEYQQAGRGRRGRKWFSPFGANLYLSMYWRLEQGPAAAIGLSLVIGIVIAEV
LQQFGAEQVRVKWPNDIYLQDRKLSGILVELTGKTGDAAQIVSGAGINLVMRRVESDVVNQGWISLQEAGVVIDRNLLAA
RLIKELRLGLELFEQEGLAPYLPRWEKLDNFIHRPVKLIIGDKDIYGISRGIDAQGALLLEQDGVIKAWVGGEISLRSAE

>WP_025368558.1
MKDHTIPLTLISILADGEFHSGEQLGEQLGMSRASINKHIQTLRDWGVDVFTVPGKGYSLPEPIHLLDEKKISQEIDHSR
VTVLPVIDSTNQYLLDRLDELTSGDACVAEYQQAGRGRRGRKWFSPFGANLYLSMYWRLEQGPAAAIGLSLVIGIVIAEV
LQQLGAEQVRVKWPNDIYLQDRKLSGILVELTGKTGDAAQIVSGAGINLVMRRVESDVVNQGWISLQEAGVVIDRNLLAA
RLIKELRLGLELFEQEGLAPYLPRWEKLDNFIHRPVKLIIGDKEIYGISRGIDAQGALLLEQDGVIKAWVGGEISLRSAE

>WP_102058641.1
MKDHTIPLTLISILADGEFHSGEQLGEQLGMSRAAINKHIQTLRDWGVDVFTVPGKGYSLPEPIHLLDEKKISQEIDHGR
VTVLPVIDSTNQYLLDRLDELTSGDACVAEYQQAGRGRRGRKWFSPFGANLYLSMYWRLEQGPAAAIGLSLVIGIVIAEV
LQQLGAEQVRVKWPNDIYLQDRKLSGILVELTGKTGDAAQIVSGAGINLVMRRVESDVVNQGWISLQEAGVVIDRNLLAA
RLIKELRLGLGLFEQEGLAPYLPRWEKLDNFIHRPVKLIIGDKEIYGISRGIDAQGALLLEQDGVIKAWVGGEISLRSAE

>WP_101974538.1
MKDHTIPLTLISILADGEFHSGEQLGEQLGMSRAAINKHIQTLRDWSVDVFTVPGKGYSLPEPIHLLDEKKISQEIDHGR
VTVLPVIDSTNQYLLDRLDELTSGDACVAEYQQAGRGRRGRKWFSPFGANLYLSMYWRLEQGPAAAIGLSLVIGIVIAEV
LQQFGAEQVRVKWPNDIYLQDRKLSGILVELTGKTGDAAQIVSGAGINLVMRRVESDVVNQGWISLQEAGVVIDRNLLAA
RLIKELRLGLELFEQEGLAPYLPRWEKLDNFIHRPVKLIIGDKEIYGISRGIDAQGALLLEQDGVIKAWVGGEISLRSAE

>WP_101856958.1
MKDHTIPLTLISILADGEFHSGEQLGEQLGMSRAAINKHIQTLRDWGVDVFTVPGKGYSLPEPIHLLDEKKISQQIEHGR
VTVLPVIDSTNQYLLDRLDELTSGDACVAEYQQAGRGRRGRKWFSPFGANLYLSMYWRLEQGPAAAIGLSLVIGIVIAEV
LQQLGADQVRVKWPNDIYLQDRKLSGILVELTGKTGDAAQIVSGAGINLVMRRVASDVVNQGWISLQEAGVVIDRNLLAA
RLIKELRLGLELFEQEGLAPYLPRWEKLDNFIHRPVKLIIGDKEIYGISRGIDAQGALLLEQDGVIKAWVGGEISLRGAE

>WP_072414174.1
MKDHTIPLTLISILADGEFHSGEQLGEQLGMSRAAINKHIQTLRDWGVDVFTVPGKGYSLPEPIHLLDEKKISQQIEHGR
VTVLPVIDSTNQYLLDRLDELTSGDACVAEYQQAGRGRRGRKWFSPFGANLYLSMYWRLEQGPAAAIGLSLVIGIVIAEV
LQQLGAEQVRVKWPNDIYLQDRKLSGILVELTGKTGDAAQIVSGAGINLVMRHVESDVVNQGWISLQEAGVVIDRNLLAA
RLIKELRLGLQLFEQEGLAPYLPRWEKLDNFIHRPVKLIIGDKEIYGISRGIDAQGALLLEQDGVIKAWVGGEISLRSAE

>WP_006178034.1
MKDNTVPLTLIGILADGEFHSGEQLGEQLGMSRAGINKHIQTLRDWGVDVFTVPGKGYSLPEPIQLLNEEAIRSQIGQGK
VAVLPVIDSTNQYLLDRLGDLDSGDACVAEYQQAGRGRRGRKWFSPFGANLYLSMYWRLEQGPAAAVGLSLVIGIVMAEV
LHDLGADKVRVKWPNDLYLDDRKLAGILVELTGKTGDAAQIVIGAGLNMVMRNVQSDVVNQAWTNLQEAGITIDRNTLAV
RMIKELRSSLTLFEQEGLTPFLSRWEKLDNFINRPVKLLIGEREIVGISRGINAQGALLLEQDGAIKPWVGGEISLRSAE

>WP_100682221.1
MKDYSIPLTLISILADGEFHSGEQLGEQLGMSRAAINKHIQTLRDWGVDVFTVPGKGYSLPEPIHLLDEKKISQQIEHGR
VTVLPVIDSTNQYLLDRLDELTSGDACVAEYQQAGRGRRGRKWFSPFGANLYLSMFWRLEQGPAAAIGLSLVIGIVIAEV
LQQLGADQVRVKWPNDIYLQDRKLSGILVELTGKTGDAALIVSGAGINLVMRRVESDVVNQGWISLQEAGVIIDRNLLAA
RLIKELRLGLELFEQEGLAPYLPRWEKLDNFIHRPVKLIIGDKEIYGISRGIDAQGALLLEQDGVIKAWVGGEISLRSAE

>WP_076725966.1
MKDNTIPLTLVSLLADGEFHSGEQLGEKLGMSRAAINKHIQTLRDWGIDVFTVPGKGYSLPGPIQLLNESFMHSHIKSGS
VTVLPVIDSTNQYLLDRLSELESGDACIAEYQQAGRGRRGRKWFSPFGANLYLSMYWRLEQGPAAAIGLSLVIGIVMAEV
LHELGAGQVRVKWPNDLYLHDRKLAGILVELTGKTGDAAQIVIGAGINLAMRQVESDIVNQGWINLQEAGIKVDRNELAV
RLIEKLRASLREFEQEGLAPFLSRWEKLDNFIHRQVKLIIGDREIYGISRGIDNQGALLLEQNGVIKPWMGGEISLRSAE

>WP_071058990.1
MKDHTIPLTLISILADGEFHSGEQLGEQLGMSRAAINKHIQTLRDWGVDVFTVPGKGYSLPEPIHLLDEKKISQEIDHSR
VTVLPVIDSTNQYLLDRLDELTSGDACVAEYQQAGRGRRGRKWFSPFGANLYLSMYWRLEQGPAAAIGLSLVIGIVIAEV
LQQLGAEQVRVKWPNDIYLQDRKLSGILVELTGKTGDAAQIVSGAGINLVMRHVESDVVNQGWISLQEAGVVIDRNLLAA
RLIKELRLGLELFEQEGLAPYLPRWEKLDNFIHRPVKLIIGDKEIYGISRGIDAQGALLLEQDGVIKAWVGGEISLRSAE

>WP_069603448.1
MKDHTIPLTLISILADGEFHSGEQLGEQLGMSRAAINKHIQTLRDWGVDVFTVPGKGYSLPEPIHLLDEKKISQQIEHGR
VTVLPVIDSTNQYLLDRLDELTSGDACVAEYQQAGRGRRGRKWFSPFGANLYLSMYWRLEQGPAAAIGLSLVIGIVIAEV
LQQLGAEQVRVKWPNDIYLQDRKLSGILVELTGKTGDAAQIVSGAGINLVMRRVESDVVNQGWISLQEAGVVIDRNLLAA
RLIKELRLGLGLFEQEGLAPYLPRWEKLDNFIHRPVKLIIGDKEIYGISRGIDAQGALLLEQDGVIKAWVGGEISLRSAE

>WP_065884210.1
MKDHTIPLTLISILADGEFHSGEQLGEQLGMSRAAINKHIQTLRDWGVDVFTVPGKGYSLPEPIHLLDEKKISQQIEHGR
VTVLPVIDSTNQYLLDRLDELTSGDACVAEYQQAGRGRRGRKWFSPFGANLYLSMYWRLEQGPAAAIGLSLVIGIVIAEV
LQQFGAEQVRVKWPNDIYLQDRKLSGILVELTGNTGDAAQIVSGAGINLVMRRVESDVVNQGWISLQEAGVVIDRNLLAA
RLIKELRLGLELFEQEGLAPYLPRWEKLDNFIHRPVKLIIGDKEIYGISRGIDAQGALLLEQDGVIKAWVGGEISLRSAE

>WP_032454529.1
MKDHTIPLTLISILADGEFHSGEQLGEQLGMSRAAINKHIQTLRDWGVDVFTVPGKGYSLPEPIHLLDEKKISQQIEHGR
VTVLPVIDSTNQYLLDRLDELTSGDTCVAEYQQAGRGRRGRKWFSPFGANLYLSMYWRLEQGPAAAIGLSLVIGIVIAEV
LQQLGAEQVRVKWPNDIYLQDRKLSGILVELTGKTGDAAQIVSGAGINLVMRHVESDVVNQGWISLQEAGVVIDRNLLAA
RLIKELRLGLELFEQEGLAPYLPRWEKLDNFIHRPVKLIIGDKEIYGISRGIDAQGALLLEQDGVIKAWVGGEISLRSAE

>WP_104674245.1
MKDNTIPLTLVSLLADGEFHSGEQLGEKLGMSRAAINKHIQTLRDWGIDVFTVPGKGYSLPGPIQLLNESFIHSHIKSGS
VTVLPVIDSTNQYLLDRLSELESGDACIAEYQQAGRGRRGRKWFSPFGANLYLSMYWRLEQGPAAAIGLSLVIGIVMAEV
LHGLGAGQVRVKWPNDLYLHDRKLAGILVELTGKTGDAAQIVIGAGINLAMRQVESDIVNQGWINLQEAGIKVDRNELAV
RLIEKLRASLREFEQEGLAPFLSRWEKLDNFIHRQVKLIIGDREIYGISRGIDNQGALLLEQNGVIKPWMGGEISLRSAE

>WP_087779125.1
MKDHTIPLTLISILADGEFHSGEQLGEQLGMSRAAINKHIQTLRDWGVDVFTVPGKGYSLSEPIHLLDEKKISQEIDHGR
VTVLPVIDSTNQYLLDRLDELTSGDACVAEYQQAGRGRRGRKWFSPFGANLYLSMYWRLEQGPAAAIGLSLVIGIVIAEV
LQQFGAEQVRVKWPNDIYLQDRKLSGILVELTGKTGDAAQIVSGAGINLVMRRVESDVVNQGWISLQEAGVVIDRNLLAA
RLIKELRLGLELFEQEGLAPYLPRWEKLDNFIHRPVKLIIGDKEIYGISRGIDAQGALLLEQDGVIKAWVGGEISLRSAE

>WP_063958005.1
MKDNTIPLTLISILADGEFHSGEQLGEQLGMSRAGINKHIQTLRDWGVDVFTVPGKGYSLPEPIQLLNEEAIRSQIGQGN
VAVLPVIDSTNQYLLDRLPELKSGDACVAEYQQAGRGRRGRKWFSPFGANLYLSMYWRLDQGPAAAIGLSLVIGIVMAEV
LHDLGADKVRVKWPNDLYLNDRKLAGILVELTGKTGDAAQIVIGAGLNMVMRNVQNDVVNQAWTNLQVAGIVIDRNTLAV
RMIKELRSSLTLFEQEGLAPFLSRWEKLDNFINRPVKLLIGDKEIYGTSRGIDAQGALLLEQGGAIKPWVGGEISLRSAE

>WP_105621763.1
MKDNTIPLTLVSLLADGEFHSGEQLGEKLGMSRAAINKHIQTLRDWGIDVFTVPGKGYSLPGPIQLLNEAYIHSHIKNGS
VTVLPVIDSTNQYLLDRLSELDSGDACIAEYQQAGRGRRGRKWFSPFGANLYLSMYWRLEQGPAAAIGLSLVIGIVMAEV
LHELGADQVRVKWPNDLYLSDRKLAGILVELTGKTGDAAQIVIGAGINLAMRQVESDIVNQGWINLQEAGIKVDRNELAV
RLIEKLRASLREFEQEGLTPFLARWEKLDNFIHRQVKLIIGDREIYGISRGIDNQGALLLEQNGVIKPWVGGEISLRSAE

>WP_105579055.1
MKDNTIPLTLVSLLADGEFHSGEQLGEKLGMSRAAINKHIQTLRDWGIDVFTVPGKGYSLPGPIQLLNESFIHSHIKSGS
VTVLPVIDSTNQYLLDRLSELESGDACIAEYQQAGRGRRGRKWFSPFGANLYLSMYWRLEQGPAAAIGLSLVIGIVMAEV
LHELGAGQVRVKWPNDLYLHDRKLAGILVELTGKTGDAAQIVIGAGINLAMRQVESDIVNQGWINLQEAGIKVDRNELAV
RLIEKLRASLREFEQEGLAPFLSSWEKLDNFIHRQVKLIIGDREIYGISRGIDNQGALLLEQNGVIKPWMGGEISLRSAE

>WP_097566498.1
MKDNTIPLTLVSLLADGEFHSGEQLGEKLGMSRAAINKHIQTLRDWGIDVFTVPGKGYSLPGPIQLLNESFIHSHIKSGS
VTVLPVIDSTNQYLLNRLSELESGDACIAEYQQAGRGRRGRKWFSPFGANLYLSMYWRLEQGPAAAIGLSLVIGIVMAEV
LHELGAGQVRVKWPNDLYLHDRKLAGILVELTGKTGDAAQIVIGAGINLAMRQVESDIVNQGWINLQEAGIKVDRNELAV
RLIEKLRASLREFEQEGLAPFLSRWEKLDNFIHRQVKLIIGDREIYGISRGIDNQGALLLEQNGVIKPWMGGEISLRSAE

>WP_088209273.1
MKDNTVPLTLIGILADGEFHSGEQLGEQLGMSRAGINKHIQTLRDWGVDVFTVPGKGYSLPEPIQLLNEEAIRSQIGQGK
VAVLPVIDSTNQYLLDRLADLDSGDACVAEYQQAGRGRRGRKWFSPFGANLYLSMYWRLEQGPAAAVGLSLVIGIVMAEV
LHELGADKVRVKWPNDLYLDDRKLAGILVELTGKTGDAAQIVIGAGLNMVMRNVQSDVVNQAWTNLQEAGITIDRNTLAV
RMIKELRSSLTLFEQEGLTPFLSRWEKLDNFINRPVKLLIGEREIVGISRGINAQGALLLEQDGAIKPWVGGEISLRSAE

>WP_032974090.1
MKDNTIPLTLVSLLADGEFHSGEQLGEKLGMSRAAINKHIQTLRDWGIDVFTVPGKGYSLPGPIQLLNEAYIHSHIKNGS
VTVLPVIDSTNQYLLDRLSELDSGDACIAEYQQAGRGRRGRKWFSPFGANLYLSMYWRLEQGPAAAIGLSLVIGIVMAEV
LHELGADQVRVKWPNDLYLNDRKLAGILVELTGKTGDAAQIVIGAGINLAMRQVESDIVNQGWINLQEAGIKVDRNELAV
RLIEKLRASLRQFEQEGLAPFLTRWEKLDNFIHRQVKLIIGEREIYGISRGIDNQGALLLEQNGVIKPWVGGEISLRSAE

>WP_007780213.1
MKDNTIPLTLVSLLADGEFHSGEQLGEKLGMSRAAINKHIQTLRDWGIDVFTVPGKGYSLPGPIQLLNEAYIHSHIKNGS
VTVLPVIDSTNQYLLDRLSELDSGDACIAEYQQAGRGRRGRKWFSPFGANLYLSMYWRLEQGPAAAIGLSLVIGIVMAEV
LHELGADQVRVKWPNDLYLSDRKLAGILVELTGKTGDAAQIVIGAGINLAMRQVESDIVNQGWINLQEAGIKVDRNELAV
RLIEKLRASLRQFEQEGLAPFLTRWEKLDNFIHRQVKLIIGEREIYGISRGIDNQGALLLEQNGVIKPWVGGEISLRSAE

>WP_105645548.1
MKDNTIPLTLVSLLADGEFHSGEQLGEKLGMSRAAINKHIQTLRDWGIDVFTVPGKGYSLPGPIQLLNEAYIHSHIKNGS
VTVLPVIDSTNQYLLDRLSELDSGDACIAEYQQAGRGRRGRKWFSPFGANLYLSMYWRLEQGPAAAIGLSLVIGIVMAEV
LHELGADQVRVKWPNDLYLNDRKLAGILVELTGKTGDAAQIVIGAGINLAMRQVESDIVNQGWINLQEAGIKVDRNELAV
RLIEKLRASLREFEQEGLAPFLTRWEKLDNFIHRQVKLIIGEREIYGISRGIDNQGALLLEQNGVIKPWVGGEISLRSAE

>WP_048266296.1
MKDHTIPLTLISILADGEFHSGEQLGEQLGMSRAAINKHIQTLRDWGVDVFTVPGKGYSLPEPIHLLDEKKISQEIDHGR
VTVLPVIDSTNQYLLDRLDELTSGDACVAEYQHAGRGRRGRKWFSPFGANLYLSMYWRLEQGPAAAIGLSLVIGIVIAEV
LQQLGAEQVRVKWPNDIYLQDRKLSGILVELTGKTGDAAQIVSGAGINLVMRRVESDVVNQGWISLQEAGVVIDRNLLAA
RLIKELRLGLGLFEQEGLAPYLPRWEKLDNFIHRPVKLIIGDKEIYGISRGIDAQGALLLEQDGVIKAWVGGEISLRSAE

>WP_032994747.1
MKDNTIPLTLVSLLADGEFHSGEQLGEKLGMSRAAINKHIQTLRDWGIDVFTVPGKGYSLPGPIQLLNEAYIHSHIKNGS
VTVLPVIDSTNQYLLDRLSELHSGDACIAEYQQAGRGRRGRKWFSPFGANLYLSMYWRLEQGPAAAIGLSLVIGIVMAEV
LHELGADQVRVKWPNDLYLSDRKLAGILVELTGKTGDAAQIVIGAGINLAMRQVESDIVNQGWINLQEAGIKVDRNELAI
RLIEKLRASLREFEQEGLAPFLTRWEKLDNFIHRQVKLIIGEREIYGISRGIDNQGALLLEQNGVIKPWVGGEISLRSAE

>CCK04852.1
MKDNTIPLTLVSLLADGEFHSGEQLGEKLGMSRAAINKHIQTLRDWGIDVFTVPGKGYSLPGPIQLLNESFIHSHIKSGS
VTVLPVIDSTNQYLLDRLSELESGDACIAEYQQAGRGRRGRKWFSPFGANLYLSMYWRLEQGPAAAIGLSLVIGIVMAEV
LHELGAGQVRVKWPNDLYLHDRKLAGILVELTGKTGDAAQIVIGAGINLAMRQVESDIVNQGWINLQEAGIKVDRNELAV
RLIEKLRASLREFEQEGLAPFLSRWEKLDNFIHRQVKLIIGDREIYGISRGIDNQGALLLEQNGVIKPWMGGEISLRSAA
LFP

>WP_105602752.1
MKDNTIPLTLVSLLADGEFHSGEQLGEKLGMSRAAINKHIQTLRDWGIDVFTVPGKGYSLPGPIQLLNESFIHSHIKSGL
VTVLPVIDSTNQYLLDRLSELESGDACIAEYQQAGRGRRGRKWFSPFGANLYLSMYWRLEQGPAAAIGLSLVIGIVMAEV
LHELGAGQVRVKWPNDLYLHDRKLAGILVELTGKTGDAAQIVIGAGINLAMRQVESDIVNQGWINLQEAGIKVDRNELAV
RLIEKLRASLREFEQEGLAPFLSRWEKLDNFIHRQVKLIIGDREIYGISRGIDNQGALLLEQNGVIKPWMGGEISLRSAE

>WP_105580514.1
MKDNTIPLTLVSLLADGEFHSGEQLGEKLGMSRAAINKHIQTLRDWGIDVFTVPGKGYSLPGPIQLLNESFIHSHIKSGS
VTVLPVIDSTNQYLLDRLSELESGDACIAEYQQAGRGRRGRKWFSPFGANLYLSMYWRLEQGPAAAIGLSLVIGIVMAAV
LHELGAGQVRVKWPNDLYLHDRKLAGILVELTGKTGDAAQIVIGAGINLAMRQVESDIVNQGWINLQEAGIKVDRNELAV
RLIEKLRASLREFEQEGLAPFLSRWEKLDNFIHRQVKLIIGDREIYGISRGIDNQGALLLEQNGVIKPWMGGEISLRSAE

>WP_105539425.1
MKDNTIPLTLVSLLADGEFHSGEQLGEKLGMSRAAINKHIQTLRDWGIDVFTVPGKGYSLPGPIQLLNESFIHSHIKSGS
VTVLPVIDSTNQYLLDRLSALESGDACIAEYQQAGRGRRGRKWFSPFGANLYLSMYWRLEQGPAAAIGLSLVIGIVMAEV
LHELGAGQVRVKWPNDLYLHDRKLAGILVELTGKTGDAAQIVIGAGINLAMRQVESDIVNQGWINLQEAGIKVDRNELAV
RLIEKLRASLREFEQEGLAPFLSRWEKLDNFIHRQVKLIIGDREIYGISRGIDNQGALLLEQNGVIKPWMGGEISLRSAE

>WP_105503943.1
MKDNTIPLTLVSLLADGEFHSGEQLGEKLGMSRAAINKHIQTLRDWGIDVFTVPGKGYSLPGPIQLLNESFIHSHIKSGS
VTVLPVIDSTNQYLLDRLSELESGDACIAEYQQAGRGRRGRKWFSPFGANLYLSMYWRLEQGPAAAIGLSLVIGIVMAEV
LHELGAGQVRVKWPNDLYLHDRKLAGILVELTGKTGDAAQIVIGAGINLAMRQVESDIVNQGWINLQEAGIKVDRNELAV
RLIEKLRASLREFEQEGLAPFLSRWEKLDNFIHRQVKLIIGDREIYGISRGIDNQGALLLEQNGVIKSWMGGEISLRSAE

>WP_061499028.1
MKDNTIPLTLISILADGEFHSGEQLGERLGMSRAAINKHVQTLRDWGIDVFTVPGKGYSLPEPIQLLDETMISSQIKQGK
VAVLPVIDSTNQYLLDRLSELDSGDACVAEYQQAGRGRRGRKWVSPFGANLYISMYWRLEQGPAAAIGLSLVIGIVMAEV
LHDLGADQVRVKWPNDLYLQDRKLAGILVELTGKTGDAAQIVIGAGVNLVMRKVQAEDISQGWINLQEAGVRIDRNKLAA
RLITELRTALQTFEQEGLSPFLSRWEKLDNFIHRPVKLIIGEKEIYGISRGIDVQGALLLEQEGVIKPWMGGEISLRSAE

>WP_007894192.1
MKDNTIPLTLVSLLADGEFHSGEQLGEKLGMSRAAINKHIQTLRDWGIDVFTVPGKGYSLPGPIQLLNESFIHSHIKSGS
VTVLPVIDSTNQYLLDRLSELESGDACIAEYQQAGRGRRGRKWFSPFGANLYLSMYWRLEQGPAAAIGLSLVIGIVMAEV
LHELGAGQVRVKWPNDLYLHDRKLAGILVELTGKTGDAAQIVIGAGINLAMRQVESDIVNQGWINLQEAGIKVDRNELAV
RLIEKLRASLREFEQEGLAPFLSRWEKLDNFIHRQVKLIIGDREIYGISRGIDNQGALLLEQNGVIKPWMCGEISLRSAE

>WP_039054658.1
MKDNTVPLTLISLLADGEFHSGEQLGERLGMSRAAINKHIQTLRDWGVDVFTVPGKGYSLPEPIQLLDENLIRSQVVQGS
VAVLPVIDSTNQYLLDRLSDLRSGDACVAEYQQAGRGRRGRKWISPFGANLYISMYWRLEQGPAAAVGLSLVIGIVMAEV
LRDLGAEHVRVKWPNDLYLQDRKLAGILVELTGKTGDAAQIVIGAGVNLVMRKAQAQDISQSWINLQEAGVRIDRNQLAS
RLIIELRAALQIFEQEGLTPFLSRWETLDNFINRPVKLIIGEKEIFGISRGIDSQGALLLEQDGVIKPWVGGEISLRSAE

>WP_105561704.1
MKDNTIPLTLVSLLADGEFHSGEQLGEKLGMSRAAINKHIQTLRDWGIDVFTVPGKGYSLPGPIQLLNESFIHSHIKSGS
VTVLPVIDSTNQYLLNRLSELESGDACIAEYQQAGRGRRGRKWFSPFGANLYLSMYWRLEQGPAAAIGLSLVIGIVMAEV
LHELGAGQVRVKWPNDLYLHDRKLAGILVELTGKTGDAAQIVIGAGINLTMRQVESDIVNQGWINLQEAGIKVDRNELAV
RLIEKLRASLREFEQEGLAPFLSRWEKLDNFIHRQVKLIIGDREIYGISRGIDNQGALLLEQNGVIKPWMGGEISLRSAE

>WP_104677241.1
MKDNTIPLTLVSLLADGEFHSGEQLGEKLGMSRAAINKHIQTLRDWGIDVFTVPGKGYSLPGPIQLLNESFIHSHIKSGS
VTVLPVIDSTNQYLLDGLSELESGDACIAEYQQAGRGRRGRKWFSPFGANLYLSMYWRLEQGPAAAIGLSLVIGIVMAEV
LHELGAAQVRVKWPNDLYLHDRKLAGILVELTGKTGDAAQIVIGAGINLAMRQVESDIVNQGWINLQEAGIKVDRNELAV
RLIEKLRASLREFEQEGLAPFLSRWEKLDNFIHRQVKLIIGDREIYGISRGIDNQGALLLEQNGVIKPWMGGEISLRSAE

>WP_101738455.1
MKDNTVPLTLIGILADGEFHSGEQLGEQLGMSRAGINKHIQTLRDWGVDVFTVPGKGYSLPEPIQLLNEEAIRSQIGQGK
VAVLPVIDSTNQYLLDRLGDLDSGDACVAEYQQAGRGRRGRKWFSPFGANLYLSMYWRLEQGPAAAVGLSLVIGIVMAEV
LHDLGANKVRVKWPNDLYLDDRKLAGILVELTGKTGDAAQIVIGAGLNMVMRNVQSDVVNQAWTNLQEAGITIDRNTLAV
RMIKELRSSLTLFEQEGLTPFLSRWEKLDNFINRPVKLLIGEREIVGISRGINAQGALLLEQDGAIQPWVGGEISLRSAE

>WP_038252934.1
MKDNTVPLTLISLLSDGEFHSGEQLGEHLGMSRAAVNKHIQTLRDWGVDVFTVPGKGYSLPEPIQLLDESFIHNHLKSGN
VAVLPVIDSTNQYLLDRMQELQSGDACVAEYQQAGRGRRGRKWFSPFGANLYLSMYWRLEQGPAAAIGLSLVIGIVMAEV
LQTLGAERVRVKWPNDLYLDDRKLAGILVELTGKTGDAAQIVIGAGLNLVMRKVESDVVNQQWTNLQEAGITIDRNQLTV
RLIKELRDSLQLFEQEGLAPWLSRWEQLDNFIHRPVKLIIGDKEIFGISRGINEQGALLLEQGGVITPWMGGEISLRSAE

>WP_064327869.1
MKDNTVPLTLIGILSDGEFHSGEQLGERLGMSRAAINKHIQTLRDWGVDVFTVPGKGYSLPEPIKLLDENAIRSQLNEGK
VTVLPVIDSTNQYLLDRIPELQSGDSCVAEYQQAGRGRRGRKWFSPFGANLYLSMFWRLEQGPAAAMGLSLVIGIVMAEV
LQSLGADHVRVKWPNDLYLHDRKLAGILVELTGKTGDAAQIVIGAGINMVMRNVQADVVNQAWINLQEAGISIDRNDLAI
RLIKALRSSLTQFEQEGLLPFLSRWEKLDNFIHRPVKLIIGDKEIYGTSRGIDAQGALLLEQDGIVKPWVGGEISLRSAE

>WP_007704625.1
MKDNTIPLTLISLLADGEFHSGEQLGERLGMSRAAINKHIQTLRDWGIDVFTVPGKGYSLPGPIQLLNESFIHSHIKTGS
VTVLPVIDSTNQYLLDRLSELESGDACIAEYQQAGRGRRGRKWFSPFGANLYLSMYWRLEQGPAAAIGLSLVIGIVMAEV
LHELGADQVRVKWPNDLYLNDRKLAGILVELTGKTGDAAQIVIGAGINLAMRQVESDIVNQGWINLQEAGIKVDRNELAV
RLIEKLRASLREFEQEGLAPFLTRWEKLDNFIHRQVKLIIGEREIYGISRGIDNQGALLLEQNGVTKPWVGGEISLRSAE

>WP_007766533.1
MKDNTIPLTLISFLADGEFHSGEQLGERLGMSRAAINKHIQTLRDWGIDVFTVPGKGYSLPGPIQLLNESFIHSHIKTGS
VTVLPVIDSTNQYLLDRLSELESGDACIAEYQQAGRGRRGRKWFSPFGANLYLSMYWRLEQGPAAAVGLSLVIGIVMAEV
LHELGADQVRVKWPNDLYLNDRKLAGILVELTGKTGDAAQIVIGAGINLAMRQVESDIVNQGWINLQEAGIKVDRNELAV
RLIEKLRASLREFEQEGLAPFLTRWEKLDNFIHRQVKLIIGEREIYGISRGIDNQGALLLEQNGIIKPWVGGEISLRSAE

>WP_105613897.1
MKDNTIPLTLVSLLADGEFHSGEQLGEKLGMSRAAINKHIQTLRDWGIDVFTVPGKGYSLPGPIQLLNEAYIHSHIKNGS
VTVLPVIDSTNQYLLDRLSELDSGDACIAEYQQAGRGRRGRKWFSPFGANLYLSMYWRLEQGPAAAIGLSLVIGIVMAEV
LHELGADQVRVKWPNDLYLNDRKLAGILVELTGKTGDAAQIVIGAGINLAMRQVESDIVNQGWINLQEAGIKVDRNELAI
RLIEKLRASLREFEQEGLTPFLARWEKLDNFIHRQVKLIIGDREIYGISRGIDNQGALLLEQNGVIKPWVGGEISLRSAE

>WP_105610833.1
MKDNTIPLTLVSLLADGEFHSGEQLGEKLGMSRAAINKHIQTLRDWGIDVFTVPGKGYSLPGPIQLLNEAYIHSHIKNGS
VTVLPVIDSTNQYLLDRLSELDSGDACIAEYQQAGRGRRGRKWFSPFGANLYLSMYWRLEQGPAAAIGLSLVIGIVMAEV
LHELGAEQVRVKWPNDLYLNDRKLAGILVELTGKTGDAAQIVIGAGINLAMRQVESDIVNQGWINLQEAGIKVDRNELAV
RLIEKLRASLREFEQEGLAPFLTRWEKLDNFIHRQVKLIIGEREIYGISRGIDNQGALLLEQNGVIKPWVGGEISLRSAE

>WP_075199767.1
MKDNTIPLTLISFLADGEFHSGEQLGERLGMSRAAINKHIQTLRDWGIDVFTVPGKGYSLPGPIQLLNESFIHSNIKTGS
VTVLPVIDSTNQYLLDRLSELESGDACIAEYQQAGRGRRGRKWFSPFGANLYLSMYWRLEQGPAAAVGLSLVIGIVMAEV
LHELGADQVRVKWPNDLYLNDRKLAGILVELTGKTGDAAQIVIGAGINLAMRQVESDIVNQGWINLQEAGIKVDRNELAV
RLIEKLRASLREFEQEGLAPFLTRWEKLDNFIHRQVKLIIGEREIYGISRGIDNQGALLLEQNGIIKPWVGGEISLRSAE

>WP_032982270.1
MKDNTIPLTLVSLLADGEFHSGEQLGEKLGMSRAAINKHIQTLRDWGIDVFTVTGKGYSLPGPIQLLNEAYIHSHIKNGS
VTVLPVIDSTNQYLLDRLSELDSGDACIAEYQQAGRGRRGRKWFSPFGANLYLSMYWRLEQGPAAAIGLSLVIGIVMAEV
LHELGADQVRVKWPNDLYLNDRKLAGILVELTGKTGDAAQIVIGAGINLAMRQVESDIVNQGWINLQEAGIKVDRNELAI
RLIEKLRASLREFEQEGLAPFLTRWEKLDNFIHRQVKLIIGDREIYGISRGIDNQGALLLEQNGVIKPWVGGEISLRSAE

>WP_105539362.1
MKDNTIPLTLISFLADGEFHSGEQLGERLGMSRAAINKHIQTLRDWGIDVFTVPGKGYSLPGPIQLLNESFIHSHIKTGS
VTVLPVIDSTNQYLLDRLSELESGDACIAEYQQAGRGRRGRKWFSPFGANLYLSMYWRLEQGPAAAVGLSLVIGIVMAEV
LHELGADQVRVKWPNDLYLNDRKLAGILVELTGKTGDAAQIVIGAGINLAMRQVESDIVNQGWINLQEAGIKVDRNELAV
RLIEKLRASLREFEQEGLAPFLARWEKLDNFIHRQVKLIIGEREIYGISRGIDNQGALLLEQNGIIKPWVGGEISLRSAE

>WP_094419089.1
MKDNTIPLTLISLLADGEFHSGEQLGESLGMSRAAINKHIQTLRDWGVDVFTVPGKGYSLPEPIQLLDETFIRREVAQGS
VAVLPVIDSTNQYLLDRLAGLQSGDACVAEYQQAGRGRRGRKWISPFGANLYISMYWRLEQGPAAAIGLSLVIGIVMTEV
LRDLGADQVRVKWPNDLYLNDRKLAGILVELTGKTGDAAQIVIGAGVNLAMRNAQAGDINQGWINLQEAGVRIDRNVLAA
RLITELRSALHCFEQEGLTPFLSRWEVLDNFINRPVKLIIGEKEIFGISRGIDSQGALLLEQDGVVKPWVGGEISLRSAE

>EHC43909.1
LGERLGMSRAAINKHIQTLRDWGVDVFTVPGKGYSLPEPIQLLDADRIHSQLDSGNVAVLPVIDSTNQYLLDRIGELRSG
DACVAEYQQAGRGRRGRKWFSPFGANLYLSMYWRLEQGPAAAIGLSLVIGIVMAEVLRELGADKVRVKWPNDLYLLDRKL
AGILVELTGKTGDAAQIVIGAGINMAMRRVEEDVINQGWITLQEAGITLDRNMLAAKLIYKLRAALELFEQEGLSPYLSR
WKKLDNFIDRPVKLIIGDKEIFGISRGIDTQGALLLEQDGVIKPWMGGEISLRSAE

>WP_088222463.1
MKDNTIPLTLISILADGEFHSGEQLGERLGMSRAAINKHVQTLRDWGVDVFTVPGKGYSLPEPVQLLDEAFIKGQFTEGT
IAVLPVIDSTNQYLLDRMDALHSGDTCVAEYQQAGRGRRGRKWFSPFGANLYLSMYWRLEQGPAAAMGLSLVIGIVMAEV
LQSLGAEEVRVKWPNDLYLQDRKLAGILVELTGKTGDAAQIVIGAGINLAMRTVGADVINQGWINLQEAGIAVDRNQLAV
RLISELRDALRLFEQEGLSPYLTRWKKLDNFINRPVKLIIGDKEIYGICRGIDAQGALLLDQDGIIKPWVGGEISLRSAG

>WP_106995964.1
MKDHTVPLKLIAILADGDFHSGEQLGEQLGMSRAAINKHIQTLRDWGVDVFTVPGKGYSLPEPVQLLNESFIHSQIADNS
VAVLPVIDSTNQYLLDRLNELQSGDSCVAEYQQAGRGRRGRKWFSPFGANLYLSMYWRLEQGPAAAIGLSLVIGIVLAEV
LQSLGADDVRVKWPNDLYLKDRKLAGILVELTGKTGDAAQIVMGAGINLVMRNVQADDINQGWINLQEAGIAIDRNVLAV
QVINELRHSLRIFEQEGLAPFLPRWEKLDNFVHRPVKLIIGDKEIFGTSRGINEQGALMLEQDGVIKPWVGGEISLRSAE

>WP_023479288.1
MKDNTIPLTLISILADGEFHSGEQLGESLGMSRAGINKHIQTLRDWGVDVFTVPGKGYSLPEPIQLLDETFIRREVEQGS
VAVLPVIDSTNQYLLDRLAGLQSGDACVAEYQQAGRGRRGRKWVSPFGANLYISMYWRLEQGPAAAIGLSLVIGIVMTEV
LRDLGADQVRVKWPNDLYLQDRKLAGILVELTGKTGDAAQIVIGAGVNLAMRNAQAGDINQGWINLQEAGVRIDRNVLAA
RLITELRSALHCFEQEGLAPFLPRWEVLDNFINRPVKLIIGEKEIFGISRGIDSQGALLLEQDGVVKPWVGGEISLRSAE

>WP_042718100.1
MKDNTIPLTLISLLADGEFHSGEQLGESLGMSRAAINKHIQTLRDWGVDVFTVPGKGYSLPEPIQLLDETFIRREVAQGS
VAVLPVIDSTNQYLLDRLAGLQSGDACVAEYQQAGRGRRGRKWISPFGANLYISMYWRLEQGPAAAIGLSLVIGIVMTEV
LRDLGADQVRVKWPNDLYLNDRKLAGILVELTGKTGDAAQIVIGAGVNLAMRNAQAGDINQGWINLQEAGVRIDRNVLAA
RLITELRSALHCFEQEGLTPFLARWEVLDNFINRPVKLIIGEKEIFGISRGIDSQGALLLEQDGVVKPWVGGEISLRSAE

>WP_086868029.1
MKDNTVPLTLISILADGEFHSGEQLGERLGMSRAAINKHIQTLRDWGVDVFTVPGKGYSLPEPIQLLDEAFISSQVVQGS
VAVLPVIDSTNQYLLDRLSDLRSGDACVAEYQQAGRGRRGRKWVSPFGANLYISMYWRLEQGPAAAIGLSLVIGIVMAEV
LRDLGAEQVRVKWPNDLYLQDRKLAGILVELTGKTGDAAQIVIGAGVNLVMRKTQAEDISQSWINLQEAGVRIDRNQLAS
RLIIELRTALQRFEQEGLTPFLSRWEALDNFINRPVKLIIGEKEIFGISRGIDSQGALLLEQDGVIKPWVGGEISLRSAE

>WP_045514745.1
MKDNTVPLTLISILADGEFHSGEQLGERLGMSRAAINKHIQTLRDWGIDVFTVPGKGYSLPEPIQLLDEALISSQVAQGS
VAVLPVIDSTNQYLLDRLSDLRSGDACVAEYQQAGRGRRGRKWVSPFGANLYISMYWRLEQGPAAAIGLSLVIGIVMAEV
LRDLGAEQVRVKWPNDLYLQDRKLAGILVELTGKTGDAAQIVIGAGVNLVMRKTQAEDISQSWINLQEAGVRIDRNQLAS
RLIIELRTALQQFEQEGLTPFLSRWEVLDNFINRPVKLIIGEKEIFGISRGIDSQGALLLEQDGVIKPWVGGEISLRSAE

>WP_054804683.1
MKDNTIPLTLISILADGEFHSGEQLGESLGMSRAAINKHIQTLRDWGVDVFTVPGKGYSLPEPIQLLDETFIRREVAQGS
VAVLPVIDSTNQYLLDRLAGLQSGDACVAEYQQAGRGRRGRKWVSPFGANLYISMYWRLEQGPAAAIGLSLVIGIVMTEV
LRDLGADQVRVKWPNDLYLNDRKLAGILVELTGKTGDAAQIVIGAGVNLAMRNAQAGDINQGWINLQEAGVRIDRNVLAA
RLITELRSALHCFEQEGLTPFLARWEVLDNFINRPVKLIIGEKEIFGISRGIDSQGALLLEQDGVVKPWVGGEISLRSAE

>AOT46080.1
MISILADGEFHSGEQLGEHLGMSRAAINKHIQTLRDWGVDVFTVPGKGYSLPEPIQLLNEELIRSQVEHGNVAVLPVIDS
TNQYLMDRLSELSSGDACVAEYQQAGRGRRGRKWFSPFGANLYLSMYWRLEQGPAAAVGLSLVIGIVMAEVLHDLGADKV
RVKWPNDLYLNDRKLAGILVELTGKTGDAAQIVIGAGLNMVMRNVQNDVVNQAWTNLQEAGITIDRNTLAVRMIKELRSS
LSLFEQEGLASFLSRWEKLDNFINRPVKLLIGDKEIYGISRGIDAQGALLLEQDGVIKPWVGGEISLRSAE

>WP_020456055.1
MKDNTVPLTLISILADGEFHSGEQLGERLGMSRAAINKHIQTLRDWGIDVFTVPGKGYSLPEPIQLLDEAFISSQVAQGS
VAVLPVIDSTNQYLLDRLSDLRSGDACVAEYQQAGRGRRGRKWVSPFGANLYISMYWRLEQGPAAAIGLSLVIGIVMAEV
LRDLGAEQVRVKWPNDLYLQDRKLAGILVELTGKTGDAAQIVIGAGVNLVMRKTQAEDISQSWINLQEAGVRIDRNQLAS
RLIIELRTALQQFEQEGLTPFLSRWEVLDNFINRPVKLIIGEKEIFGISRGIDSQGALLLEQDGVIKPWVGGEISLRSAE

>WP_105656009.1
MKDNKIPLTLISLLADGDFHSGEQLGEKLGMSRAAINKHIQTLRDWGIDVFTVPGKGYSLPGPIQLLDETFIHSHIKSGS
VTVLPVIDSTNQYLMDRLSELDSGDACIAEYQQAGRGRRGRKWFSPFGANLYLSMYWRLEQGPAAAIGLSLVIGIVMAEV
LHELGADQVRVKWPNDLYLNDRKLAGILVELTGKTGDAAQIVIGAGINLAMRQVESDIVNQGWINLQEAGIKVDRNTLAV
RLIEKLRSSLREFEQEGLAPFLARWEKLDNFIHRQVKLIIGEREIYGISRGIDNQGALLLEQNGVIKPWVGGEISLRSAE

>WP_097402127.1
MKDNTVPLTLISILADGEFHSGEQLGERLGMSRAAINKHIQTLRDWGVDVFTVPGKGYSLPEPIQLLDEAFISSQVVQGS
VAVLPVIDSTNQYLLDRLSDLRSGDACVAEYQQAGRGRRGRKWVSPFGANLYISMYWRLEQGPAAAIGLSLVIGIVMAEV
LRDLGAEQVRVKWPNDLYLQDRKLAGILVELTGKTGDAAQIVIGAGVNLVMRKTQAEDISQSWINLQEAGVRIDRNQLAS
RLIIQLRTALQRFEQEGLTPFLSRWEALDNFINRPVKLIIGEKEIFGISRGIDSQGALLLEQDGVIKPWVGGEISLRSAE

>WP_017460034.1
MKDNTVPLTLISILADGEFHSGEQLGERLGMSRAAINKHIQTLRDWGVDVFTVPGKGYSLPEPIQLLDEAFISSQVAQGS
VAVLPVIDSTNQYLLDRLNGLRSGDACVAEYQQAGRGRRGRKWVSPFGANLYISMYWRLEQGPAAAIGLSLVIGIVMAEV
LRDLGAEQVRVKWPNDLYLQDRKLAGILVELTGKTGDAAQIVIGAGVNLVMRKTQAEDISQSWINLQEAGVRIDRNQLAA
RLIIELRTALQHFEQEGLTPFLTRWEALDNFINRPVKLIIGEKEIFGISRGIDSQGALLLEQDGVIKPWVGGEISLRSAE

>WP_105632265.1
MKDNKIPLTLISLLADGDFHSGEQLGEKLGMSRAAINKHIQTLRDWGIDVFTVPGKGYSLPGPIQLLNETFIHSHIKSGS
VTVLPVIDSTNQYLMDRLSELDSGDACIAEYQQAGRGRRGRKWFSPFGANLYLSMYWRLEQGPAAAIGLSLVIGIVMAEV
LHELGADQVRVKWPNDLYLNDRKLAGILVELTGKTGDAAQIVIGAGINLAMRQVESDIVNQGWINLQEAGIKVDRNALAV
RLIEKLRSSLREFEQEGLAPFLARWEKLDNFIHRQVKLIIGEREIYGISRGIDNQGALLLEQNGVIKPWVGGEISLRSAE

>WP_077215795.1
VDVFTVPGKGYSLPEPIQLLNAEQILGQLDGGSVAVLPVIDSTNQYLLDRIGELKSGDACVAEYQQAGRGRRGRKWFSPF
GANLYLSMFWRLEQGPAAAIGLSLVIGIVMAEVLRKLGADKVRVKWPNDLYLQDRKLAGILVELTGKTGDAAQIVIGAGI
NMAMRRVEESVVNQGWITLQEAGINLDRNTLAAMLIRELRAALELFEQEGLAPYLSRWEKLDNFINRPVKLIIGDKEIFG
ISRGIDKQGALLLEQDGIIKPWMGGEISLRSAEK

>WP_105680605.1
MKDNKIPLTLISLLADGDFHSGEQLGEKLGMSRAAINKHIQTLRDWGIDVFTVPGKGYSLPGPIHLLDETFIHSHIKSGS
VTVLPVIDSTNQYLMDRLSELDSGDACIAEYQQAGRGRRGRKWFSPFGANLYLSMYWRLEQGPAAAIGLSLVIGIVMAEV
LHELGADQVRVKWPNDLYLNDRKLAGILVELTGKTGDAAQIVIGAGINLAMRQVESDIVNQGWINLQEAGIKVDRNTLAV
RLIEKLRSSLREFEQEGLAPFLARWEKLDNFIHRQVKLIIGEREIYGISRGIDNQGALLLEQNGVIKPWVGGEISLRSAE

>WP_105648984.1
MKDNKIPLTLISLLADGDFHSGEQLGEKLGMSRAAINKHIQTLRDWGIDVFTVPGKGYSLPGPIQLLDETFIHSHIKSGS
VTVLPVIDSTNQYLMDRLSELESGDACIAEYQQAGRGRRGRKWFSPFGANLYLSMYWRLEQGPAAAIGLSLVIGIVMAEV
LHELGADQVRVKWPNDLYLNDRKLAGILVELTGKTGDAAQIVIGAGINLAMRQVESDIVNQGWINLQEAGIKVDRNMLAV
RLIEKLRSSLREFEQEGLAPFLARWEKLDNFIHRQVKLIIGEREIYGISRGIDNQGALLLEQNGVIKPWVGGEISLRSAE

>WP_064561662.1
MKDNTVPLTLISILADGEFHSGEQLGEQLGMSRAAINKHIQTLRDWGVDVFTVPGKGYSLPDPIQLLNEELIKSQIKTGS
VAVLPVIDSTNQYLLDRIETLQSGDACIAEYQQAGRGRRGRQWFSPFGANLYLSMFWRLEQGPAAAVGLSLVIGIVMAEV
LRELGAEDVRVKWPNDLYLNDRKLAGILVELTGKTGDAAQIVIGAGINLAMRNVATDVINQSWINLQEAGINIDRNALAI
RIIKELRKALHLFEEEGLTPFLPRWESLDNFINRQVKLIIGDKEIHGISRGINEQGGLLLEQDGVIKPWVGGEISLRGIN

>WP_038869247.1
MKDNKIPLTLISLLADGDFHSGEQLGEKLGMSRAAINKHIQTLRDWGIDVFTVPGKGYSLPGPIQLLDETLIHSHVKSGS
VTVLPVIDSTNQYLMDRLSELESGDACIAEYQQAGRGRRGRKWFSPFGANLYLSMYWRLEQGPAAAIGLSLVIGIVMAEV
LHELGADQVRVKWPNDLYLNDRKLAGILVELTGKTGDAAQIVIGAGINLAMRQVESDIVNQGWINLQEAGIKVDRNMLAV
RLIEKLRSSLREFEQEGLAPFLARWEKLDNFIHRQVKLIIGEREIYGISRGIDNQGALLLEQNGVIKPWVGGEISLRSAE

>WP_031524646.1
MKDNTVPLTLIAILADGEFHSGEQLGESLGMSRAAINKHIQTLRDWGVDVFTVPGKGYSLPEPVQLLDEHFIQSQITDGS
VTVLPVIDSTNQYLMDRLNTLESGDACIAEYQQAGRGRRGRKWFSPFGANLYLSMYWRLEQGPAAAIGLSLVIGIIMAEV
LQDLGARDVRVKWPNDLYLNDRKLAGILVELTGKTGDAAQIVIGAGINLAMRQVEADIVNQGWINLQEAGIIIDRNQLAV
RLIKELRSALICFEHEGLSPFLSRWEKLDNFIHRQVKLIIGEREIYGISRGIDEQGALLLEQDGAVKPWMGGEISLRGA

>WP_105634511.1
MKDNKIPLTLISLLADGDFHSGEQLGEKLGMSRAAINKHIQTLRDWGIDVFTVPGKGYSLPGPIQLLDETFIHSHIKSGS
VTVLPVIDSTNQYLMDRLSELDSGDACIAEYQQAGRGRRGRKWFSPFGANLYLSMYWRLEQGPAAAIGLSLVIGIVMAEV
LHELGADQVRVKWPNDLYLNDRKLAGILVELTGKTGDAAQIVIGAGINLAMRQVESDIVNQGWINLQEAGIKVDRNMLAV
RLIEKLRSSLREFEQEGLAPFLARWEKLDNFIHRQVKLIIGEREIYGISRGIDNQGALLLEQNGVIKPWVGGEISLRSAE

>WP_065369813.1
MKDNTVPLTLISILADGEFHSGEQLGERLGMSRAAINKHIQTLRDWGVDVFTVPGKGYSLPEPIQLLDEAFISSQVAQGS
VAVLPVIDSTNQYLLDRLNGLRSGDACVAEYQQAGRGRRGRKWVSPFGANLYISMYWRLEQGPAAAIGLSLVIGIVMAEV
LRDLGAEQVRVKWPNDLYLQDRKLAGILVELTGKTGDAAQIVIGAGVNLVMRKTQAEDISQSWINLQEAGVRIDRNQLAA
RLIIELRTALQHFEQEGLTPFLTRWEALDNFINRPVKLIIGEKEIFGISRGIDSQGALLLEQDGVIKPWVGGEISLRGAE

>WP_007675289.1
MKDNTIPLTLISLLADGDFHSGEQLGEKLGMSRAAINKHIQTLRDWGIDVFTVPGKGYSLPGPIQLLDASFIHSQIQSGS
VVVLPVIDSTNQYLLGRLSELESGDACIAEYQQAGRGRRGRKWFSPFGANLYLSMYWRLEQGPAAAIGLSLVIGIVMAEV
LHELGAGQVRVKWPNDLYLNDKKLAGILVELTGKTGDAAQIVIGAGINLAMRQVESDIVNQGWINLQEAGIKVDRNELAV
KLIEKLRASLHEFEHDGLAPFLSRWEKLDNFIHRQVKLIIGEREIYGISRGIDNQGALLLEQNGIIKPWVGGEISLRSAE

>KNB29415.1
MKDTTVPLTLISLLADGEFHSGEQLGERLGMSRAAINKHIQTLRDWGVDVFTVPGKGYSLPEPIQLLDADRIHSQLDSGN
VAVLPVIDSTNQYLLDRIGELRSGDACVAEYQQAGRGRRGRKWFSPFGANLYLSMYWRLEQGPAAAIGLSLVIGIVMAEV
LRELGADKVRVKWPNDLYLLDRKLAGILVELTGKTGDAAQIVIGAGINMAMRRVEEDVINQGWITLQEAGITLDRNMLAA
KLIYKLRAALELFEQEGLSPYLSRWKKLDNFIDRPVKLIIGDKEIFGISRGIDTQ

>WP_038865723.1
MKDNTIPLTLISLLADGDFHSGEQLGEKLGMSRAAINKHIQTLRDWGIDVFTVPGKGYSLPGPIQLLDESFIHSHIKSGS
VTVLPVIDSTNQYLLDRLSELESGDACIAEYQQAGRGRRGRKWFSPFGANLYLSMYWRLEQGPAAAIGLSLVIGIVMAEV
LHELGAEQVRVKWPNDLYLNDRKLAGILVELTGKTGDAAQIVIGAGINLAMRQVESEIVNQGWINLQEAGIKVDRNELAV
RLIEKLRSSLREFEQEGLAPFLARWEKLDNFIHRQVKLIIGEREIYGISRGIDNQGALLLEQNGIIKPWVGGEISLRGAE

>WP_032615053.1
MKDHTVPLKLIAILADGDFHSGEQLGERLGMSRAAINKHIQTLRDWGVDVFTVPGKGYSLPEPVQLLDETFIHGQIADNS
VAVLPVIDSTNQYLLDRLPELKSGDSCVAEYQHAGRGRRGRKWFSPFGANLYLSMYWRLEQGPAAAIGLSLVIGIVLAEV
LQSLGADDVRVKWPNDLYLKDRKLAGILVELTGKTGDAAQIVLGAGINLMMRNVQAEDINQGWINLQQAGIAIDRNVLAV
QVINELRHSLKTFEQEGLAPFLPRWEKLDNFVHRPVKLIIGDKEIYGISRGINEQGALLLEQEGIIKPWVGGEISLRSAE

>WP_012814937.1
MKDNTIPLTLISFLADGEFHSGEQLGERLGMSRAAINKHIQTLRDWGIDVFTVPGKGYSLPGPIQLLNESFIHSHIKTGS
VTVLPVIDSTNQYLLDRLSELESGDVCIAEYQQAGRGRRGRKWFSPFGANLYLSMYWRLEQGPAAAVGLSLVIGIVMAEV
LHELGADQVRVKWPNDLYLNDRKLAGILVELTGKTGDAAQIVIGAGINLAMRQVESDIVNQGWINLQEAGVKIDRNELAV
RLIEKLRASLWEFEQEGLAPFLTRWEKLDNFIHRQVKLIIGEREIYGISRGIDNQGALLLEQNGIIKPWVGGEISLRRAE

>WP_105652596.1
MKDNKIPLTLISLLADGDFHSGEQLGEKLGMSRAAINKHIQTLRDWGIDVFTVPGKGYSLPGPIQLLDETFIHSHIKSGS
VTVLPVIDSTNQYLMDRLSELESGDACIAEYQQAGRGRRGRKWFSPFGANLYLSMYWRLEQGPAAAIGLSLVIGIVMAEV
LHELGADQVRVKWPNDLYLNDRKLAGILVELTGKTGDAAQIVIGAGINLAMRQVESDIVNQGWINLQEAGIKVDRNALAV
RLIEKLRSSLREFEQEGLTPFLARWEKLDNFIHRQVKLIIGEREIYGISRGIDNQGALLLEQNGVIKPWVGGEISLRSAE

>WP_002445549.1
MRDYKVPLALISKLADGEFHSGEQLGEYLGMSRAAINKHIQTLRDWGVDVFTVPGKGYSLPAPIQLLDADVIRQQIPDGS
VSVLPVIDSTNQYLMERLSELTSGDACIAEYQHAGRGRRGRQWFSPFGANLYLSMFWRLEQGPAAATGLSLVIGIVMAEV
LQQLGAEQVRVKWPNDLYLHDRKLAGILVELTGKTGDAAQIVIGAGVNLVMRHVATDIVNQGWINLQEAGVSVDRNQLSV
RLITALRSALTLFEQQGLAPFLSRWEKLDNFINRPVKLIIGDKEIFGISRGIDQQGALLLEQDGEIKPWIGGEISLRSAE

>WP_064515267.1
MKDNTVPLTLISILADGEFHSGEQLGEQLGMSRAAINKHIQTLRDWGVDVFTVPGKGYSLPDPIQLLNEELIKSQIETGS
VAVLPVIDSTNQYLLDRIESLQSGDACIAEYQQAGRGRRGRQWFSPFGANLYLSMFWRLEQGPAAAVGLSLVIGIVMAEV
LRELGAEDVRVKWPNDLYLNDRKLAGILVELTGKTGDAAQIVIGAGINLAMRNVATDVINQSWINLQEAGINIDRNALAI
RIIKELRKALYLFEDEGLIPFLPRWELLDNFINRQVKLIIGDKEIHGISRGINEQGGLLLEQDGVIKPWVGGEISLRGAN

>WP_007733584.1
MKDNKIPLTLISLLADGDFHSGEQLGEKLGMSRAAINKHIQTLRDWGIDVFTVPGKGYSLPGPIQLLDETFIHSHIKSGS
VTVLPVIDSTNQYLMDRLSELDSGDACIAEYQQAGRGRRGRKWFSPFGANLYLSMYWRLEQGPAAAIGLSLVIGIVMAEV
LHELGADQVRVKWPNDLYLNDRKLAGILVELTGKTGDAAQIVIGAGINLAMRQVESDIVNQGWINLQEAGIKVDRNTLAV
RLIEKLRSSLREFEQEGLAPFLARWEKLDNFIHRQVKLIIGEREIYGISRGIDNQGALLLEQNDVIKPWVGGEISLRSAE

>WP_007754812.1
MKDNKIPLTLISLLADGDFHSGEQLGEKLGMSRAAINKHIQTLRDWGIDVFTVPGKGYSLPGPIQLLDETFIHSHIKSGS
VTVLPVIDSTNQYLMDRLSELDSGDACIAEYQQAGRGRRGRKWFSPFGANLYLSMYWRLEQGPAAAIGLSLVIGIVMAEV
LHELGADQVRVKWPNDLYLNDRKLAGILVELTGKTGDAAQIVIGAGINLAMRQVESDIVNQGWINLQEAGIKVDRNMLAV
RLIEKLRSSLREFEQEGLAPFLARWEKMDNFIHRQVKLIIGEREIYGISRGIDNQGALLLEQNGVIKPWVGGEISLRSAE

>WP_105641033.1
MKDNKIPLTLISLLADGDFHSGEQLGEKLGMSRAAINKHIQTLRDWGIDVFTVPGKGYSLPGPIQLLDETLIHSHIKSGS
VTVLPVIDSTNQYLMNRLSELESGDACIAEYQQAGRGRRGRKWFSPFGANLYLSMYWRLEQGPAAAIGLSLVIGIVMAEV
LHELGADQVRVKWPNDLYLNDRKLAGILVELTGKTGDAAQIVIGAGINLAMRQVESDIVNQGWINLQEAGIKVDRNMLAV
RLIEKLRSSLREFEQEGLAPFLARWEKLDNFIHRQVKLIIGEREIYGISRGIDNQGALLLEQNGVIKPWVGGEISLRSAE

>WP_105667505.1
MKDNKIPLTLISLLADGDFHSGEQLGEKLGMSRAAINKHIQTLRDWGIDVFTVPGKGYSLPGPIQLLDETFIHSHIKSGS
VTVLPVIDSTNQYLMDRLSELESGDACIAEYQQAGRGRRGRKWFSPFGANLYLSMYWRLEQGPAAAIGLSLVIGIVMAEV
LHELGADQVRVKWPNDLYLNDRKLAGILVELTGKTGDAAQIVSGAGINLAMRQVESDIVNQGWINLQEAGIKVDRNMLAV
RLIEKLRSSLREFEQEGLAPFLARWEKLDNFIHRQVKLIIGEREIYGISRGIDNQGALLLEQNGVIKPWVGGEISLRSAE

>WP_105666074.1
MKDNKIPLTLISLLADGDFHSGEQLGEKLGMSRAAINKHIQTLRDWGIDVFTVPGKGYSLPGPIQLLDETFIHSHIKSGS
VTVLPVIDSTNQYLMDRLSELESGDACIAEYQQAGRGRRGRKWFSPFGANLYLSMYWRLEQGPAAAIGLSLVIGIVMAEV
LHELGADQVRVKWPNDLYLNDRKLAGILVELTGKTGDAAQIVIGAGINLAMRQVESDIVNQGWINLQEAGIKVDRNMLAV
RLIEKLRSSLREFEQEGLAPFLARWEKLDNFIHRQVKLIIGEREIYGISRGIDNQGALLLEQNGVIKPWVGGEISLRSVE

>WP_038476799.1
MKDNRVPLTLISILADGEFHSGEHLGEQLGMSRAAINKHVQTLRDWGIDVFTVPGKGYSLPEPIQLLDESFIKSQIDSGT
VAVLPVIDSTNQYLLDRLSTLQSGDACIAEYQQAGRGRRGRQWFSPFGANLYLSMYWRLEQGPAAAIGLSLVIGIVMAEV
LQRLGAEEVRVKWPNDLYLNDRKLAGILVELTGKTGDAAQIVIGAGINLAMRSVATDVINQGWINLQEAGIRIDRNTLAI
TLIQELRAALQLFEQESLVPFLPRWEKLDNFIHRPVKLIIGEREIYGISRGINEQGGLLLEQDGVIKSWVGGEISLRGVN

>CCK00435.1
MKDNTIPLTLVSLLADGEFHSGEQLGEKLGMSRAAINKHIQTLRDWGIDVFTVPGKGYSLPGPIQLLNEAYIHSHIKNGS
VTVLPVIDSTNQYLLDRLSELDSGDACIAEYQQAGRGRRGRKWFSPFGANLYLSMYWRLEQGPAAAIGLSLVIGIVMAEV
LHELGADQVRVKWPNDLYLNDRKLAGILVELTGKTGDAAQIVIGAGINLAMRQVESDIVNQGWINLQEAGIKVDRNELAV
RLIEKLRASLREFEQEGLAPFLTRWEKLDNFIHRQVKLIIGEREIYGISRGIDNQGALLLEQNGVIKPWVGGEISFLLSA
LFS

>WP_105746409.1
MKDNKIPLTLISLLADGDFHSGEQLGEKLGMSRAAINKHIQTLRDWGIDVFTVPGKGYSLPGPIHLLDETFIHSHIKSDS
VTVLPVIDSTNQYLMDRLSELDSGDACIAEYQQAGRGRRGRKWFSPFGANLYLSMYWRLEQGPAAAIGLSLVIGIVMAEV
LHELGADQVRVKWPNDLYLNDRKLAGILVELTGKTGDAAQIVIGAGINLAMRQVESDIVNQGWINLQEAGIKVDRNTLAV
RLIEKLRSSLREFEQEGLAPFLARWEKLDNFIHRQVKLIIGEREIYGISRGIDNQGALLLEQNGVIKPWVGGEISLRSAE

>WP_105739893.1
MKDNKIPLTLISLLADGDFHSGEQLGEKLGMSRAAINKHIQTLRDWGIDVFTVPGKGYSLPGPIQLLDETFIHSHIKSGS
VTVLPVIDSTNQYLMDRLSELDSGDACIAEYQQAGRGRRGRKWFSPFGANLYLSMYWRLEQGPAAAIGLSLVIGIVMAEV
LHELGADQVRVKWPNDLYLNDRKLAGILVELTGKTGDAAQIVIGAGINLAMQQVESDIVNQGWINLQEAGIKVDRNMLAV
RLIEKLRSSLREFEQEGLAPFLARWEKLDNFIHRQVKLIIGEREIYGISRGIDNQGALLLEQNGVIKPWVGGEISLRSAE

>WP_105694452.1
MKDNKIPLTLISLLADGDFHSGEQLGEKLGMSRAAINKHIQTLRDWGIDVFTVPGKGYSLPGPIQLLDETYIHSYIKSGS
VTVLPVIDSTNQYLMDRLSELDSGDACIAEYQQAGRGRRGRKWFSPFGANLYLSMYWRLDQGPAAAIGLSLVIGIVMAEV
LHELGADHVRVKWPNDLYLNDRKLAGILVELTGKTGDAAQIVIGAGINLAMRQVESDIVNQGWINLQEAGIKVDRNMLAV
KLIEKLRSSLREFEQEGLAPFLARWEKLDNFIHRQVKLIIGEREIYGISRGIDNQGALLLEQNGVIKPWVGGEISLRSAE

>WP_105582795.1
MKDNTIPLTLISFLADGEFHSGEQLGERLGMSRAAINKHIQTLRDWGIDVFTVPGKGYSLPGPIQLLNESFIHSHIKTGS
VTVLPVIDSTNQYLLDRLSELESGDVCIAEYQQAGRGRRGRKWFSPFGANLYLSMYWRLEQGPAAAVGLSLVIGIVMAEV
LHELGADQVRVKWPNDLYLNDRKLAGILVELTGKTGDAAQIVIGAGINLAMRQVESDIVNQGWINLQEAGVKIDRNELAV
RLIEKLRASLWEFEQEGLAPFLTRWEKLDNFIHRQVKLIIGEREIYGISRGIDNQGALLLEQNGIIKPWVGGEISLRRAK

>WP_074922750.1
MKDNTVPLTLISILANGEFHSGEQLGERLGMSRAAINKHIQTLRDWGIEVFTVPGKGYSLPEPIQLLDEALIRSRITQGN
ITVLPVIDSTNQYLLDRLNELHSGDACVAEYQQAGRGRRGRKWISPFGSNLYISMYWRLDQGPAAAIGLSLVIGIVMAEV
LRDLGADQVRVKWPNDLYLQDRKLAGILVELTGKTGDAAQIVVGAGVNLMMRKAQAEDISQSWINLQEAGVRIDRNMLAI
RLVTELRTALKCFEQEGLAPFLSRWEKLDNFINRPVKLIIGEKEIVGISRGIDAQGALLLEQDGVIKPWVGGEISLRSAE

>WP_024549357.1
MKDNTIPLTLISILADGEFHSGEQLGESLGMSRAAINKHIQTLRDWGVDVFTVPGKGYSLPEPVQLLDEHFIHSQITDGT
VAVLPVIDSTNQYLMERIGSLQSGDACIAEYQQAGRGRRGRKWFSPFGSNLYLSMYWRLEQGPAAAIGLSLVIGIIMAEV
LQDLGAKDVRVKWPNDLYLHDRKLAGILVELTGKTGDAAHIVIGAGINLAMRQVVSDIVNQGWINLQEANIAVDRNQLAV
RLINELRSALTTFEQEGLAPFLARWERLDNFIHRQVKLIIGEREIYGISRGIDQQGALLLEQDGAVKPWMGGEISLRGAD

>WP_045783686.1
MKDNRVPLTLISILADGEFHSGEQLGEQLGMSRAAINKHVQTLRDWGIDVFTVPGKGYSLPEPIQLLDESFIKSQIDSGT
VAVLPVIDSTNQYLLDRLNALQSGDACIAEYQQAGRGRRGRQWFSPFGANLYLSMYWRLEQGPAAAIGLSLVIGIVMAEV
LQRLGAEDVRVKWPNDLYLNDRKLAGILVELTGKTGDAAQIVIGAGINLAMRNVATDVINQGWINLQEAGIRIDRNTLAV
TLIQELRTALQLFEQESLLPFLPRWEKLDNFIHRPVKLIIGEREVYGVSRGINEQGGLLLEQDGVIKAWVGGEISLRGAS

>WP_105664504.1
MKDNKIPLTLISLLADGDFHSGEQLGEKLGMSRAAINKHIQTLRDWGIDVFTVPGKGYSLPGPIQLLDETFIHSYIKSGS
VTVLPVIDSTNQYLMDRLSELDSGDACIAEYQQAGRGRRGRKWFSPFGANLYLSMYWRLDQGPAAAIGLSLVIGIVMAEV
LHELGADHVRVKWPNDLYLNDRKLAGILVELTGKTGDAAQIVIGAGINLAMRQVESDIVNQGWINLQEAGIKVDRNMLAV
KLIEKLRSSLREFEQEGLAPFLARWEKLDNFIHRQVKLIIGEREIYGISRGIDNQGALLLEQNGVIKPWVGGEISLRSAE

>OVT66891.1
MTLISILADGEFHSGEQLGEQLGMSRAAINKHIQTLRDWGVDVFTVPGKGYSLPEPIHLLDEKKISQEIDHGRVTVLPVI
DSTNQYLLDRLDELTSGDACVAEYQQAGRGRRGRKWFSPFGANLYLSMYWRLEQGPAAAIGLSLVIGIVIAEVLQQLGAE
QVRVKWPNDIYLQDRKLSGILVELTGKTGDAAQIVSGAGINLVMRRVESDVVNQGWISLQEAGVVIDRNLLAARLIKELR
LGLELFEQEGLAPYLPRWEKLDNFIHRPVKLIIGDKEIYGISRGIDAQGALLLEQDGVIKAWVGGEISLRSAE

>WP_074781016.1
MKDNTVPLTLISILANGEFHSGEQLGERLGMSRAAINKHVQTLRDWGIEVFTVPGKGYSLPEPIQLLDETLIRSRITQGN
ITVLPVIDSTNQYLLDRLNELHSGDACVAEYQQAGRGRRGRKWISPFGSNLYISMYWRLEQGPAAAIGLSLVIGIVMAEV
LRDLGADQVRVKWPNDLYLQDRKLAGILVELTGKTGDAAQIVIGAGVNLMMRKAQAEDISQSWINLQEAGVRIDRNMLAI
RLVTELRTALKCFEQEGLAPFLSRWEKLDNFINRPVKLIIGEKEIVGISRGIDAQGALLLEQDGAIRPWVGGEISLRSAE

>OVU52657.1
MTLISILADGEFHSGEQLGEQLGMSRAAINKHIQTLRDWGVDVFTVPGKGYSLPEPIHLLDEKKISQEIDHGRVTVLPVI
DSTNQYLLDRLDELTSGDACVAEYQQAGRGRRGRKWFSPFGANLYLSMYWRLEQGPAAAIGLSLVIGIVIAEVLQQLGAE
QVRVKWPNDIYLQDRKLSGILVELTGKTGDAAQIVSGAGINLMMRRVESDVVNQGWISLQEAGVVIDRNLLAARLIKELR
LGLELFEQEGLAPYLPRWEKLDNFIHRPVKLIIGDKEIYGISRGIDAQGALLLEQDGVIKAWVGGEISLRSAE

>WP_061279163.1
MKDNRVPLTLISILADGEFHSGEQLGEQLGMSRAAINKHVQTLRDWGIDVFTVPGKGYSLPEPIQLLDESFIKSQIDSGT
VAVLPVIDSTNQYLLDRLNTLQSGDACIAEYQQAGRGRRGRQWFSPFGANLYLSMYWRLEQGPAAAIGLSLVIGIVMAEV
LQRLGAEDVRVKWPNDLYLNDRKLAGILVELTGKTGDAAQIVIGAGINLAMRNVATDVINQGWINLQEAGIRIDRNTLAV
TLIQELRTALQIFEQESLIPFLPRWEKLDNFIHRPVKLIIGEREVYGVSRGINEQGGLLLEQDGVIKAWVGGEISLRGAS

>WP_105639255.1
MKDNKIPLTLISLLADGDFHSGEQLGEKLGMSRAAINKHIQTLRDWGIDVFTVPGKGYSLPGPIQLLDETFIHSHIKSGS
VTVLPVIDSTNQYLMDRLSELDSGDACIAEYQQAGRGRRGRKWFSPFGANLYLSMYWRLEQGPAAAIGLSLVIGIVMAEV
LHELGADQVRVKWPNDLYLNDRKLAGILVELTGKTGDAAQIVIGAGINLAMRQAESDIVNQGWINLQEAGIKVDRNALAV
RLIEKLRSSLREFEQEGLTPFLARWEKLDNFIHRQVKLIIGEREIYGISRGIDNQGALLLEQNGVIKPWVGGEISLRSAE

>WP_103177406.1
MKDHTVPLKLISVLADGDFHSGEQLGEQLGMSRAAINKHIQTLRDWGVDVFTVPGKGYSLPEPVQLLDEAFISGQITDSS
VAVLPVIDSTNQYLLDRLDTLQSGDCCVAEYQQAGRGRRGRKWFSPFGANLYLSMYWRLEQGPAAAIGLSLVIGIVLAEV
LQSLGADKVRVKWPNDLYLNDRKLAGILVELTGKTGDAAQIVMGAGINLVMRNVQAEDINQGWINLQEAGIAIDRNVLAV
QVINELRHSLKIFEQEGVAPFLPRWEKLDNFAHRAVKLIIGDKEVYGTSRGINEQGALLLEQDGVIKPWIGGEISLRSAE

>WP_085543070.1
MKDNRVPLTLISILADGEFHSGEQLGEQLGMSRAAINKHVQTLRDWGIDVFTVPGKGYSLPEPIQLLDESFIKSQIENGS
VAVLPVIDSTNQYLLDRLNTLQSGDACIAEYQQAGRGRRGRQWFSPFGANLYLSMYWRLEQGPAAAIGLSLVIGIVMAEV
LQRLGAEDVRVKWPNDLYLNDRKLAGILVELTGKTGDAAQIVIGAGINLAMRNVATDVINQGWINLQEAGIRIDRNTLAV
TLIQELRTALQLFEQESLLPFLPRWEKLDNFINRPVKLIIGEREVHGISRGINEQGGLLLEQNGVIKAWVGGEISLRGAN

>ANR79642.1
MFWRGECGGGYCVKDNTVPLTLISILADGEFHSGEQLGERLGMSRAAINKHIQTLRDWGVDVFTVPGKGYSLPEPIQLLD
EAFISSQVAQGSVAVLPVIDSTNQYLLDRLNGLRSGDACVAEYQQAGRGRRGRKWVSPFGANLYISMYWRLEQGPAAAIG
LSLVIGIVMAEVLRDLGAEQVRVKWPNDLYLQDRKLAGILVELTGKTGDAAQIVIGAGVNLVMRKTQAEDISQSWINLQE
AGVRIDRNQLAARLIIELRTALQHFEQEGLTPFLTRWEALDNFINRPVKLIIGEKEIFGISRGIDSQGALLLEQDGVIKP
WVGGEISLRGAE

>WP_071921788.1
MKDNTVPLTLISILADGEFHSGEQLGERLGMSRAAINKHVQTLRDWGIEVFTVPGKGYSLPEPIQLLDEALIRSRITQGN
IAVLPVIDSTNQYLLDRLNELHSGDACVAEYQQAGRGRRGRKWISPFGSNLYISMYWRLDQGPAAAIGLSLVIGIVMAEV
LRDLGADQVRVKWPNDLYLQDRKLAGILVELTGKTGDAAQIVVGAGVNLMMRKAQAEDISQSWINLQEAGVRIDRNMLAI
RLVTELRTALKCFEQEGLAPFLSRWEKLDNFINRPVKLIIGEREIVGISRGIDAQGALLLEQDGVIKPWVGGEISLRSAE

>WP_034461789.1
MKDNKIPLTLISILADGEFHSGEQLGEQLGMSRAAINKHIQTLRDWGVDVFTVPGKGYSLPDPIQLLNEELIKSQIETGS
VAVLPVIDSTNQYLLDRIETLQSGDACIAEYQQAGRGRRGRQWFSPFGANLYLSMFWRLEQGPAAAVGLSLVIGIVMAEV
LRGLGAENVRVKWPNDLYLNDRKLAGILVELTGKTGDAAQIVIGAGINLAMRNVATNVINQSWINLQEAGINIDRNALAI
RIIKELRKALHLFEEEGLIPFLPRWKTLDNFINRQVKLIIGDREIYGISRGINEQGGLLLEQDGVIKPWVGGEISLRGIN

>WP_008457129.1
MKDNRVPLTLISILADGEFHSGEQLGEQLGMSRAAINKHVQTLRDWGIDVFTVPGKGYSLPEPIQLLDEDFIKSQIESGT
VAVLPVIDSTNQYLLDRLNSLQSGDSCIAEYQQAGRGRRGRQWFSPFGANLYLSMYWRLEQGPAAAIGLSLVIGIVMAEV
LQRLGAEDVRVKWPNDLYLNDRKLAGILVELTGKTGDAAQIVIGAGINLAMRNVATDVINQGWINLQEAGIRIDRNTLAV
TLIQELRTALQLFEQESLLPFLPRWEKLDNFINRPVKLIIGEREVHGISRGINEQGGLLLEQDGVIKAWVGGEISLRGAN

>WP_043955798.1
MKDNTVPLTLISILANGEFHSGEQLGERLGMSRAAINKHIQTLRDWGIEVFTVPGKGYSLPEPIQLLDEALIRSRIPQGN
ITVLPVIDSTNQYLLDRLNELHSGDACVAEYQQAGRGRRGRKWISPFGSNLYISMYWRLDQGPAAAIGLSLVIGIVMAEV
LRDLGADQVRVKWPNDLYLQDRKLAGILVELTGKTGDAAQIVVGAGVNLMMRKAQAEDISQSWINLQEAGVRIDRNMLAI
RLVTELRTALKCFEQEGLAPFLSRWEKLDNFINRPVKLIIGEKEIVGISRGIDAQGALLLEQNGVIKPWVGGEISLRSAE

>WP_016517373.1
MKDNKVPLTLISILADGEFHSGEQLGEQLGMSRAAINKHVQTLRDWGIDVFTVPGKGYSLPEPIQLLDESFIKSQVAAGT
VAVLPVIDSTNQYLLNRIDTLQSGDACIAEYQQAGRGRRGRQWFSPFGANLYLSMYWRLEQGPAAAIGLSLVIGIVMAEV
LQRLGAEDVRVKWPNDLYLNDRKLAGILVELTGKTGDAAQIVIGAGINLAMRNVAADVINQGWINLQEAGISINRNTLAV
TLIQELRTALQLFEQESLVPFLPRWEKLDNFINRPVKLIIGEREVLGISRGINEQGGLLLEQDGIIKAWVGGEISLRGAN

>WP_039032451.1
MKDHTVPLKLISILADGDFHSGEQLGEQLGMSRAAINKHIQTLRDWGVDVFTVPGKGYSLPEPIQLLDEGFIHSQITDNS
VAVLPVIDSTNQYLLNRLNELKSGDCCVAEYQQAGRGRRGRKWFSPFGANLYLSMYWRLEQGPAAAIGLSLVIGIVLAEV
LQSLGADKVRVKWPNDLYLNDRKLAGILVELTGKTGDAAQIVMGAGINLMMRNVQAEDINQGWINLQEAGIAIDRNVLAV
RVINELRHSLKIFEQEGLTPFLPRWEKLDNFAHRAVKLIIGDKEIYGTSRGINEQGALLLEQDGVIKPWVGGEISLRSAE

>WP_106878400.1
MKDNTIPLTLISILADGEFHSGEQLGESLGMSRAAINKHIQTLRDWGVDVFTVPGKGYSLPEPVQLLDEHFIHSQITDGT
VAVLPVIDSTNQYLMERIGSLQSGDACIAEYQQAGRGRRGRKWFSPFGSNLYLSMYWRLEQGPAAAIGLSLVIGIIMAEV
LQDLGAKDVRVKWPNDLYLHDRKLAGILVELTGKTGDAAHIVIGAGINLAMRQVVSDIVNQGWINLQEANIAVDRNQLAV
RLINELRSALMTFEQEGLAPFLARWERLDNFIHRQVKLIIGEREIYGISRGIDQQGALLLEQDGAVKSWMGGEISLRGAD

>WP_103824711.1
MKDHTVPLKLISVLADGDFHSGEQLGEQLGMSRAAINKHIQTLRDWGVDVFTVPGKGYSLPEPVQLLDEAFISSQITDNS
VAVLPVIDSTNQYLLDRLNTLQSGDCCVAEYQQAGRGRRGRKWFSPFGANLYLSMYWRLEQGPAAAIGLSLVIGIVLAEV
LQSLGADKVRVKWPNDLYLNDRKLAGILVELTGKTGDAAQIVMGAGINLVMRNVQAEDINQGWINLQEAGIVIDRNVLAV
RVINELRHSLKIFEQEGLAPFLPRWEKLDNFAHRAVKLIIGDKEIYGTSRGINEQGALLLEQDGVIKPWVGGEISLRSAE

>WP_064556017.1
MKDNKIPLTLISILADGEFHSGEQLGEQLGMSRAAINKHIQTLRDWGVDVFTVPGKGYSLPDPIQLLNEELIKSQIETGS
VAVLPVIDSTNQYLLDRIETLQSGDACIAEYQQAGRGRRGRQWFSPFGANLYLSMFWRLEQGPAAAVGLSLVIGIVMAEV
LSGLGAENVRVKWPNDLYLNDRKLAGILVELTGKTGDAAQIVIGAGINLAMRNVATNVINQSWINLQEAGINIDRNALAI
RIIKELRKALHLFEEEGLIPFLPRWKTLDNFINRQVKLIIGDREIYGISRGINEQGGLLLEQDGVIKPWVGGEISLRGIN

>WP_039289254.1
MKDNRVPLTLINILADGEFHSGEQLGEQLGMSRAAINKHVQTLRDWGIDVFTVPGKGYSLPEPIQLLDEGFIKSQIENGS
VAVLPVIDSTNQYLLDRLNTLQSGDACIAEYQQAGRGRRGRQWFSPFGANLYLSMYWRLEQGPAAAIGLSLVIGIVMAEV
LQRLGAEDVRVKWPNDLYLNDRKLAGILVELTGKTGDAAQIVIGAGINLAMRNVATDVINQGWINLQEAGIRIDRNTLAV
TLIQELRTALQLFEQESLLPFLPRWEKLDNFINRPVKLIIGEREVHGISRGINEQGGLLLEQNGVIKAWVGGEISLRGAN

>WP_090138972.1
MKDNTVPLTLISILADGEFHSGEQLGERLGMSRAAINKHVQTLRDWGIEIFTVPGKGYSLPEPIQLLDETLIRSHITQGN
IAVLPVIDSTNQYLLDRLNELHSGDACVAEYQQAGRGRRGRKWISPFGSNLYISMYWRLDQGPAAAIGLSLVIGIVMAEV
LRDLGAAEVRVKWPNDLYLQDRKLAGILVELTGKTGDAAQIVIGAGVNLMMRKAQAEDISQSWINLQEAGVCIDRNMLAI
RLITELRTALKCFEQEGLAPFLSRWEKLDNFINRPVKLIIGEKEIVGISRGIDEQGALLLERDGVIKPWVGGEISLRSAE

>EHC92588.1
TRAAINKHIQTLRDWGVDVFTVPGKGYSLPEPIQLLDADRIHSQLDSGNVAVLPVIDSTNQYLLDRIGELRSGDACVAEY
QQAGRGRRGRKWFSPFGANLYLSMYWRLEQGPAAAIGLSLVIGIVMAEVLRELGADKVRVKWPNDLYLLDRKLAGILVEL
TGKTGDAAQIVIGAGINMAMRRVEEDVINQGWITLQEAGITLDRNMLAAKLIYKLRAALELFEQEGLSPYLSRWKKLDNF
IDRPVKLIIGDKEIFGISRGIDTQGALLLEQDGVIKPWMGGEISLRSAE

>WP_039299351.1
MKDNRVPLTLIGILADGEFHSGEQLGEQLGMSRAAINKHVQTLRDWGIDVFTVPGKGYSLPEPIQLLDEGFIKSQIANGS
VAVLPVIDSTNQYLLDRLNSLQSGDACIAEYQQAGRGRRGRQWFSPFGANLYLSMYWRLEQGPAAAIGLSLVIGIVMAEV
LQRLGAEDVRVKWPNDLYLNDRKLAGILVELTGKTGDAAQIVIGAGINLAMRNVATDVINQGWINLQEAGIRIDRNTLAV
TLIQELRTALQLFEQESLLPFLPRWEKLDNFINRPVKLIIGEREVHGISRGINEQGGLLLEQDGVIKAWVGGEISLRGVN

>EHC31992.1
TCRPLLGRAAINKHIQTLRDWGVDVFTVPGKGYSLPEPIQLLDADRIHSQLDSGNVAVLPVIDSTNQYLLDRIGELRSGD
ACVAEYQQAGRGRRGRKWFSPFGANLYLSMYWRLEQGPAAAIGLSLVIGIVMAEVLRELGADKVRVKWPNDLYLLDRKLA
GILVELTGKTGDAAQIVIGAGINMAMRRVEEDVINQGWITLQEAGITLDRNMLAAKLIYKLRAALELFEQEGLSPYLSRW
KKLDNFIDRPVKLIIGDKEIFGISRGIDTQGALLLEQDGVIKPWMGGEISLRSAE

>PUA54233.1
MKDNTIPLTLIGILADGEFHSGEQLGERLGMSRAAINKHIQTLRDWGVDVFTVPGKGYSLPEPIQLLNEALIRSQVVQGK
VAVLPVIDSTNQYLLDRLAELESGDACVAEYQQAGRGRRGRRWFSPFGANLYLSMFWRLEQGPAAAVGLSLVIGIIMAEV
LQDLGAKDVRVKWPNDLYLKDRKLAGILVELTGKTGDAAQIVIGAGLNMVMRNVQSEVVNQAWTNLQEAGVKIDRNTLAV
RLIKDLRTALTLFEQEGLAPFLSRWEKLDNFINRPVKLLIGEKEVYGTSRGIDAQGALLLEQDGVIKPWVGGEISLRSAE

>WP_048997734.1
MKDHTIPLTLISILADGEFHSGEQLGEQLGMSRAAINKHIQTLRDWGVDVFTVPGKGYSLPEPIHLLDEKKISQEIDHGR
VTVLPVIDSTNQYLLDRLDELTSGDACVAEYQQAGRGRRGRKWFSPFGANLYLSMYWRLEQGPAAAIGLSLVIGIVIAEV
LQQLGAEQVRVKWPNDIYLQDRKLSGILVELTGKTGDAAQIVSGAGINLVMRRVESDVVNQGWISLQEAGVVIDRNLLAA
RLIKELRLGLELFEQEGLAPYLPRWEKLDNFIHRPVKLIIGDKEIYGISRGIDAQGALLLEQDGVIK

>WP_079831826.1
MKDTTVPLTLISLLADGEFHSGEQLGERLGMSRAAINKHIQTLRDWGVDVFTVPGKGYSLPEPIQLLDADRIHSQLDSGN
VAVLPVIDSTNQYLLDRIGELRSGDACVAEYQQAGRGRRGRKWFSPFGANLYLSMYWRLEQGPAAAIGLSLVIGIVMAEV
LRELGADKVRVKWPNDLYLLDRKLAGILVELTGKTGDAAQIVIGAGINMAMRRVEEDVINQGWITLQEAGITLDRNMLAA
KLIYKLRAALELFEQEGLSPYLSRWKKLDNFIDRPVKLIIGDKEIFGIS

>KCU90619.1
MNGWEWIIQTLRDWGVDVFTVXAAINKHIQTLRDWGVDVFTVPGKGYSLPEPIQLLDADRIHSQLDSGNVAVLPVIDSTN
QYLLDRIGELRSGDACVAEYQQAGRGRRGRKWFSPFGANLYLSMYWRLEQGPAAAIGLSLVIGIVMAEVLRELGADKVRV
KWPNDLYLLDRKLAGILVELTGKTGDAAQIVIGAGINMAMRRVEEDVINQGWITLQEAGITLDRNMLAAKLIYKLRAALE
LFEQEGLSPYLSRWKKLDNFIDRPVKLIIGDKEIFGISRGIDTQGALLLEQDGVIKPWMGGEISLRSAE

>WP_090127231.1
MKDNTVPLTLISILADGEFHSGEQLGERLGMSRAAINKHVQTLRDWGIEIFTVPGKGYSLPEPIQLLDEALIRSCITQGN
IAVLPVIDSTNQYLLDRLNELHSGDACVAEYQQAGRGRRGRKWISPFGSNLYISMYWRLDQGPAAAIGLSLVIGIVMAEV
LRDLGAAEVRVKWPNDLYLQDRKLAGILVELTGKTGDAAQIVVGAGVNLMMRKAQAEDISQSWINLQEAGVRIDRNMLAI
RLVSELRTALKCFEQEGLAPFLSRWVKLDNFINRPVKLIIGEKEIVGISRGIDEQGALLLERDGVIKPWVGGEISLRSAE

>WP_017375505.1
MKDTRIPLTLIGILADGAFHSGEQLGESLGMSRAAINKHIQTLRDWGVDVFTVPGKGYSLPEPIQLLNEDFIRAQVIDGN
LAVLPVIDSTNQYLMERLADLHSGDACIAEYQHAGRGRRGRQWFSPFGANLYLSMYWRLEQGPAAAVGLSLVIGIVMAEV
LHELGAAEVRVKWPNDLYLRDRKLAGILVELTGKTGDAAQIVIGAGINLAMRSVATDIVNQGWINLQEAGIQVDRNELAV
RLIKQLRLSLKQFEQEGLTPFLLRWEKLDNFINRKVKLIIGDKEIPGISRGINEQGALMLEQDGVIKPWMGGEISLRSAE

>WP_034492287.1
MKDNKIPLTLISILSDGEFHSGEHLGEQLGMSRAAINKHIQTLRDWGVDVFTVPGKGYSLPDPIQLLNEELIKSQIDTGS
IVVLPVIDSTNQYLLERLDTLQSGDACIAEYQQAGRGRRGRQWFSPFGANLYLSMYWRLEQGPAAAVGLSLVIGIVMAEV
LQDLGAENVRVKWPNDLYLNDRKLAGILVELTGKTGDAAQIVIGAGINLAMRNVATDVINQSWINLQEAGINIDRNALAI
KIIKELRKALQLFEDEGLVPFLPRWESLDNFINRQVKLIIGEREIHGISRGINEQGGLLLEQDGVIKPWVGGEISLRGVN

>WP_064541415.1
MKDNKIPLTLISILADGEFHSGEQLGEQLGMSRAAINKHIQTLRDWGVDVFTVPGKGYSLPDPIQLLDEELIKLQIDTGS
VTVLPVIDSTNQFLLDRLETLHSGDACIAEYQQAGRGRRGRQWFSPFGANLYLSMYWRLEQGPAAAVGLSLVIGIVMAEV
LRELGAEDVRVKWPNDLYLNDRKLAGILVELTGKTGDAAQIVIGAGINLAMRNVATDVINQSWINLQEAGINIDRNALAI
RIIKELRKALQLFEDEGLVPFLPRWEPLDNFIHRQVKLIIGDREIHGISRGINEQGGLLLEQDGVVKPWVGGEISLRGVS

>WP_054307933.1
MRDTTVPLKLIAMLADGDFHSGEQLGEYLGMSRAAVNKHIQTVREWGVDVFTVPGKGYSLPAPIQLLEAQRIAALLDEKQ
VTVLPVVDSTNQYLLDRIGSLQSGDACVAEYQQAGRGRRGRQWVSPFGANLYLSMFWRLEQGPAAAIGLSLVIGIVMTEV
LQRLGAEKVRVKWPNDLYLNDRKLAGILVELTGKTGDAAQIVIGAGINLAMRDTHSDSINQGWINLQEAGIAIDRNELAA
TLLNEMRQSLRQFESEGLAPFITRWRELDNFIDRPVKLLIGEQQIFGIARGIDQQGALLLEQDGVIKPFIGGEISLRSAE

>WP_004957718.1
MKDTKIPLKLISSLSDGEFHSGEQLGEELGMSRAAINKHIQTIREWGLDVFTVPGKGYSLPAPIQLLDAQRILQQLADKR
VTVLPVVDSTNQYLLDRIAELASGDACVAEYQQAGRGRRGRHWVSPFGANLYLSMFWRLEQGPAAAIGLSLVIGIVMTEV
LQRLGAEKVRVKWPNDLYLNDRKLAGILVELTGKTGDAAQLVIGAGINLAMRETNADAINQGWINLQEAGITIDRNELAA
MLLNEMRRALRQFEQEGLAPFISRWRNLDNFIDRPVKLLIGEQQIFGIARGIDQQGALLLEQDGELKPFIGGEISLRSAE

>WP_015344217.1
MRDTTVPLKLIAMLADGDFHSGEQLGEYLGMSRAAVNKHIQTVREWGVDVFTVPGKGYSLPAPIQLLEAQRIAALLDEKQ
VTVLPVVDSTNQYLLDRIGSLQSGDACVAEYQQAGRGRRGRQWVSPFGANLYLSMFWRLEQGPAAAIGLSLVIGIVMTEV
LQRLGAEKVRVKWPNDLYLNDRKLAGILVELTGKTGDAAQIVIGAGINLAMRDTHSDSINQGWINLQEAGIAIDRNEFAA
TLLNEMRQSLRQFESEGLAPFITRWRELDNFIDRPVKLLIGEQQIFGIARGIDQQGALLLEQDGVIKPFIGGEISLRSAE

>WP_061321656.1
MRDTTVPLKLIAMLADGDFHSGEQLGEYLGMSRAAVNKHIQTVREWGVDVFTVPGKGYSLPAPIQLLEAQRIAALLDEKQ
VTVLPVVDSTNQYLLDRIGSLQSGDACVAEYQQAGRGRRGHQWVSPFGANLYLSMFWRLEQGPAAAIGLSLVIGIVMTEV
LQRLGAEKVRVKWPNDLYLNDRKLAGILVELTGKTGDAAQIVIGAGINLAMRDTHSDSINQGWINLQEAGIAIDRNELAA
TLLNEMRQSLRQFESEGLAPFITRWRELDNFIDRPVKLLIGEQQIFGIARGIDQQGALLLEQDGVIKPFIGGEISLRSAE

>WP_102016657.1
MKDHTIPLTLISILADGEFHSGEQLGEQLGMSRAAINKHIQTLRDWGVDVFTVPGKGYSLPEPIHLLDEKKISQEIDHGR
VTVLPVIDSTNQYLLDRLDELTSGDACVAEYQQAGRGRRGRKWFSPFGANLYLSMYWRLEQGPAAAIGLSLVIGIVIAEV
LQQLGAEQVRVKWPNDIYLQDCKLSGILVELTGKTGDAAQIVSGAGINLVMRRVESDVVNQGWISLQEAGVVIDRNLLAA
RLIKELRLGLELFEQEGLAPYLPRWEKLDNFIHRPVKLIIGDKEIYGISRGIDAQGALLLEQDGV

>WP_040202495.1
MKDHTIPLTLISILADGEFHSGEQLGEQLGMSRAAINKHIQTLRDWGVDVFTVPGKGYSLPEPIHLLDEKKISQEIDHGR
VTVLPVIDSTNQYLLDRLDELTSGDACVAEYQQAGRGRRGRKWFSPFGANLYLSMYWRLEQGPAAAIGLSLVIGIVIAEV
LQQLGAEQVRVKWPNDIYLQDRKLSGILVELTGKTGDAAQIVSGAGINLVMRRVESDVVNQGWISLQEAGVVIDRNLLAA
RLIKELRLGLELFEQEGLAPYLPRWEKLDNFIHRPVKLIIGDKEIYGISRGIDAQGALLLEQD

>WP_105229423.1
MRDTTVPLKLIAMLADGDFHSGEQLGEYLGMSRAAVNKHIQTVREWGVDVFTVPGKGYSLPAPIQLLEAQRITALLDEKQ
VTVLPVVDSTNQYLLDRIASLQSGDACVAEYQQAGRGRRGRQWVSPFGANLYLSMFWRLEQGPAAAIGLSLVIGIVMTEV
LQRLGAEKVRVKWPNDLYLNDRKLAGILVELTGKTGDAAQIVIGAGINLAMRDTQSDSINQGWINLQEAGIAIDRNELAA
TLLNEMRQSLRQFESEGLSPFIARWRELDNFIDRPVKLLIGEQQILGIARGIDQQGALLLEQDGVIKPFIGGEISLRSAE

>WP_065505741.1
MKDSKVPLKIIELLADGSFHSGEHLGEYLGMSRAAINKHIQTIREWGLDVFTVPGKGYSLPGPIQLLDADSILGQLEDKR
VTVLPVVDSTNQYLLDRITELQSGDACIAEYQQAGRGRRGRQWISPFGANLYLSMFWRLEQGPAAAMGLSLVIGIVMAEV
LQRLGAEDVRVKWPNDLYLNDRKLAGILVELTGKTGDAAQLVIGAGINLAMRESNANAINQGWINLQEAGISIDRNELAA
TLLNELRQSLPQFEIDGLAPFISRWRALDNFIDRPVKLLIGEQQIFGIARGIDQQGALLLEQNGVIKPFIGGEISLRSAE

>WP_074032467.1
MRDTTVPLKIISLLADGEFHSGEHLGESLGMSRAAINKHIQTIREWGLDVFTVPGKGYSLPAAINLLDAERILGLLEDKR
VTVLPVVDSTNQYLLDRLAELTSGDACIAEYQQAGRGRRGRQWISPFGANLYLSMFWRLEQGPAAAMGLSLVIGIVMAEV
LQRLGADQVRVKWPNDLYLNDRKLAGILVELTGKTGDAAQLVLGAGINMAMRETNASQIDQRWINLQEAGITIDRNELAA
KLLNELRHSLRQFEIDGLAPFISRWRKLDNFIDRPVKLLIGEQQIFGIARGIDQQGALLLEQEGVIKPFIGGEISLRSAE

>WP_064598134.1
MKDNKVPLTLISILSDGEFHSGEQLGEHLGMSRAAINKHIQTLRDWGIDVFTVPGKGYSLPEPIQLLSADVVQAGVTAGN
VTVLPVIDSTNQYLIERIDELNSGDVCIAEYQQAGRGRRGRQWFSPFGANLYLSMYWKLEQGPAAAVGLSLVIGIIMAEV
LHALGADQVRVKWPNDLYLHDRKLAGILTELTGKTGDAAHIVSGAGINLTMRNVESTIVNQGWISLQEAGVSIDRNQLAI
YLINALRDALLIFEAHGLTPFLPRWEKLDNFINRPVRLIIGEREITGISRGINEQGALMLEQNGMITPWMGGEISLRGVM

>WP_035890516.1
MKDNTVPLTLISILADGEFHSGEQLGERLGMSRAAINKHVQTLRDWGIEVFTVPGKGYSLPEPIQLLDEALIRSRITQGN
IAVLPVIDSTNQYLLDRLNELHSGDACVAEYQQAGRGRRGRKWISPFGSNLYISMYWRLDQGPAAAIGLSLVIGIVMAEV
LRDLGADQVRVKWPNDLYLQDRKLAGILVELTGKTGDAAQIVVGAGVNLMMRKAQAEDISQSWINLQEAGVRIDRNMLAI
RLVTELRTALKCFEQEGLAPFLSRWEKLDNFINRPVKLIIGEREIIGISRGIDAQGALLLEQDGVIKPWVGGEISLRSAE

>WP_013811122.1
MKDSKVPLKIIALLADGSFHSGEHLGEYLGMSRAAINKHIQTIREWGLDVFTVPGKGYSLPAPIQLLDSKRILGQLADKR
VTVLSVVDSTNQYLLDRITELQSGDACVAEYQQAGRGRRGRQWISPFGANLYLSMFWRLEQGPAAAMGLSLVIGIVMAEV
LQRLGAEEVRVKWPNDLYLNDRKLAGILVELTGKTGDAAQLVMGAGINLAMRESNANAINQGWINLQEAGISIDRNELAA
TLLNELRQSLQQFEIDGLAPFISRWRALDNFIDRPVKLLIGEQQIFGIARGIDQQGALLLEQNGAIKPFIGGEISLRSAE

>WP_079850961.1
QTLRDWGVDVFTVPGKGYSLPEPIQLLDADRIHSQLDSGNVAVLPVIDSTNQYLLDRIGELRSGDACVAEYQQAGRGRRG
RKWFSPFGANLYLSMYWRLEQGPAAAIGLSLVIGIVMAEVLRKLGADKVRVKWPNDLYLLDRKLAGILVELTGKTGDAAQ
IVIGAGINMAMRRVEEDVINQGWITLQEAGITLDRNMLAAKLIYKLRAALELFEQEGLSPYLSRWKKLDNFIDRPVKLII
GDKEIFGISRGIDTQGALLLEQDGVIKPWMGGEISLRSAE

>WP_073438761.1
MKDSKVPLKIIALLADGSFHSGEHLGEYLGMSRAAINKHIQTIREWGLDVFTVPGKGYSLPAPIQLLDSKRILGQLADKR
VTVLSVVDSTNQYLLDRITELQSGDACVAEYQQAGRGRRGRQWISPFGANLYLSMFWRLEQGPAAAMGLSLVIGIVMAEV
LQRLGAEEVRVKWPNDLYLNDRKLAGILVELTGKTGDAAQLVMGAGINLAMRESNANAINQGWINLQEAGISIDRNELAA
TLLNELRQSLQQFEIDGLAPFISRWRALDNFIDRPVKLLIGEQQIFGIARGIDQQGALLLEQNGEIKPFIGGEISLRSAE

>WP_036103601.1
MKDNKVPLTLISILSDGEFHSGEQLGEHLGMSRAAINKHIQTLRDWGIDVFTVPGKGYSLPEPIQLLSADVVQAGVTAGN
VTVLPVIDSTNQYLIERIDSLNSGDVCIAEYQQAGRGRRGRQWFSPFGANLYLSMYWKLEQGPAAAVGLSLVIGIIMAEV
LHALGADQVRVKWPNDLYLHDRKLAGILTELTGKTGDAAHIVSGAGINLTMRNVESTIVNQGWISLQEAGVSIDRNQLAI
YLINALRDALLIFEAHGLTPFLPRWEKLDNFINRPVKLIIGEREITGISRGINEQGALMLEQNGMITPWMGGEISLRGVM

>WP_061808717.1
MKDTKVPLKLIAILADGSFHSGEHLGELLGMSRAAINKHIQTIREWGLDVFTVPGKGYSLPSPIQLLDVERILSQLTDKR
VTVLPVVDSTNQYLLDRITELQSGDACVAEYQQAGRGRRGRQWISPFGANLYLSMFWRLDQGPAAAMGLSLVIGIVMAEV
LKDLGAEDVRVKWPNDLYLNDRKLAGILVELTGKTGDAAQLVIGAGINLAMRETNANAINQGWINLQEAGINIDRNELAA
TLLNELRQSLRQFEIDGLAPFIARWRALDNFIDRPVKLLIGEQQIFGIARGIDQQGALLLDQNGVIKPFIGGEISLRSAE

>WP_058814507.1
MKDTTVPLTLISLLADGEFHSGEQLGERLGMSRAAINKHIQTLRDWGVDVFTVPGKGYSLPEPIQLLDADRIHSQLDSGN
VAVLPVIDSTNQYLLDRIGELRSGDACVAEYQQAGRGRRGRKWFSPFGANLYLSMYWRLEQGPAAAIGLSLVIGIVMAEV
LRELGADKVRVKWPNDLYLLDRKLAGILVELTGKTGDAAQIVIGAGINMAMRRVEEDVINQGWITLQEAGITLDRNMLAA
KLIYKLRAALELFEQEGLSPYLSRWEKLDNFIDRPVKLIIG

>WP_046374700.1
MKDTKVPLKLIAILADGGFHSGEHLGELLGMSRAAINKHIQTIREWGLDVFTVPGKGYSLPAPIQLLDAERILSQLADKR
VTVLPVVDSTNQYLLERIAELQSGDACVAEYQQAGRGRRGRQWISPFGANLYLSMFWRLEQGPAAAMGLSLVIGIVMAEV
LQGLGAQDVRVKWPNDLYLNDRKLAGILVELTGKTGDAAQLVIGAGINLAMRETNANAINQGWINLQEAGINIDRNELAA
TLLNELRQSLRQFEIEGLTPFISRWHALDNFIDRPVKLLIGEQQIFGTARGIDQQGALLLEQNGVIKPFIGGEISLRSAE

>WP_024531376.1
MRDTTVPLKIISLLADGEFHSGEHLGESLGMSRAAINKHIQTIREWGLDVFTVPGKGYSLPAAINLLDAERILGLLEDKR
VTVLPVVDSTNQYLLDRLAELTSGDACIAEYQQAGRGRRGRQWISPFGANLYLSMFWRLEQGPAAAMGLSLVIGIVMAEV
LQRLGADQVRVKWPNDLYLNDRKLAGILVELTGKTGDAAQLVLGAGINMAMRETNASQIDQRWINLQEAGITIDRNELAA
KLLNELRNSLRQFEIDGLAPFISRWRQLDNFIDRPVKLLIGEQQIFGIARGIDQQGALLLEQEGVIKPFIGGEISLRSAE

>WP_006323128.1
MKDSKVPLKIIALLADGSFHSGEHLGEYLGMSRAAINKHIQTIREWGLDVFTVPGKGYSLPAPIQLLDSKRILGQLADKR
VTVLSVVDSTNQYLLDRITELQSGDACVAEYQQAGRGRRGRQWISPFGANLYLSMFWRLEQGPAAAMGLSLVIGIVMAEV
LQRLGAEEVRVKWPNDLYLNDRKLAGILVELTGKTGDAAQLVMGAGINLAMRESNANAINQGWINLQEAGISIDRNELAA
TLLNELRQSLQQFEIDGLVPFISRWRALDNFIDRPVKLLIGEQQIFGIARGIDQQGALLLEQNGAIKPFIGGEISLRSAE

>WP_061800731.1
MKDTKVPLKLIALLADGGFHSGEHLGESLGMSRAAINKHIQTIREWGLDVFTVPGKGYSLPNPIQLLEAERILRLLEDKR
VTVLPVVDSTNQYLLDRIGELQSGDACVAEYQQAGRGRRGRQWISPFGANLYLSMFWRLEQGPAAAMGLSLVIGIVMAEV
LQRLGAEDVRVKWPNDLYLNDRKLAGILVELTGKTGDAAQLVMGAGINLAMRDTNAGAINQGWINLQEAGISIDRNELAA
TLLNELRQSLKQFEIDGLAPFVARWRALDNFIDRPVKLLIGEQQIFGIARGIDQQGALLLEQDGAIKPFIGGEISLRSAE

>WP_024486838.1
MRDTTVPLKIISLLADGEFHSGEHLGESLGMSRAAINKHIQTIREWGLDVFTVPGKGYSLPAAINLLDAERILGLLEDKR
VTVLPVVDSTNQYLLDRLAELTSGDACIAEYQQAGRGRRGRQWVSPFGANLYLSMFWRLEQGPAAAMGLSLVIGIVMAEV
LQRLGAEQVRVKWPNDLYLNDRKLAGILVELTGKTGDAAQLVLGAGINMAMRETNASQIDQRWINLQEAGITIDRNELAA
KLLNELRNSLRQFEIDGLAPFISRWRKLDNFIDRPVKLLIGEQQIFGIARGIDQQGALLLEQEGVIKPFIGGEISLRSAE

>WP_098929072.1
MRDTTVPLKIISLLADGEFHSGEHLGESLGMSRAAINKHIQTIREWGLDVFTVPGKGYSLPAAINLLDAERILGLLEDKR
VTVLPVVDSTNQYLLDRLAELASGDACIAEYQQAGRGRRGRQWISPFGANLYLSMFWRLEQGPAAAMGLSLVIGIVMAEV
LQRLGAEQVRVKWPNDLYLNDRKLAGILVELTGKTGDAAQLVLGAGINMAMRETNASQIDQRWINLQEAGITIDRNELAA
KLLNELRNSLRQFEIDGLAPFISRWRKLDNFIDRPVKLLIGEQQIFGIARGIDQQGALLLEQEGVIKPFIGGEISLRSAE

>WP_063203179.1
MKDSKVPLKIIALLADGSFHSGEHLGEYLGMSRAAINKHIQTIREWGLDVFTVPGKGYSLPAPIQLLDSKRILGQLADKR
VTVLSVVDSTNQYLLDRITELQSGDACVAEYQQAGRGRRGRQWISPFGANLYLSMFWRLEQGPAAAMGLSLVIGIVMAEV
LQRLGAEEVRVKWPNDLYLNDRKLAGILVELTGKTGDAAQLVMGAGINLAMRESNANAINQGWINLQEAGISIDRNELAA
TLLNELRQSLQQFEIDGLVPFISRWRALDNFIDRPVKLLIGEQQLFGIARGIDQQGALLLEQNGAIKPFIGGEISLRSAE

>PVD40542.1
MKDTKVPLRLIAILADGGFHSGEHLGELLGMSRAAINKHIQTIREWGLDVFTVPGKGYSLPAPIQLLDAERILSQLADKR
VTVLPVVDSTNQYLLERIAELQSGDACVAEYQQAGRGRRGRQWISPFGANLYLSMFWRLEQGPAAAMGLSLVIGIVMAEV
LQGLGAQDVRVKWPNDLYLNDRKLAGILVELTGKTGDAAQLVIGAGINLAMRETNANAINQGWINLQEAGINIDRNELAA
TLLNELRQSLRQFEIEGLTPFISRWHALDNFIDRPVKLLIGEQQIFGTARGIDQQGALLLEQNGVIKPFIGGEISLRSAE

>WP_037426912.1
MKDTKVPLKLIAILADGNFHSGEHLGELLGMSRAAINKHIQTIREWGLDVFTVPGKGYSLPSPIQLLDVERILSQLTDKR
VTVLPVVDSTNQYLLDRITELQSGDACVAEYQQAGRGRRGRQWISPFGANLYLSMFWRLDQGPAAAMGLSLVIGIVMAEV
LKDLGAEDVRVKWPNDLYLNDRKLAGILVELTGKTGDAAQLVIGAGINLAMRETNANAINQGWINLQEAGINIDRNELAA
TLLNELRQSLRQFEIDGLAPFIARWRALDNFIDRPVKLLIGEQQIFGIARGIDQQGALLLDQNGVIKPFIGGEISLRSAD

>WP_020828750.1
MKDTKVPLKLIAILADGGFHSGEHLGELLGMSRAAINKHIQTIREWGLDVFTVPGKGYSLPAPIQLLDAERILSQLADKR
VIVLPVVDSTNQYLLERIAELQSGDACVAEYQQAGRGRRGRQWISPFGANLYLSMFWRLEQGPAAAMGLSLVIGIVMAEV
LQGLGAQDVRVKWPNDLYLNDRKLAGILVELTGKTGDAAQLVIGAGINLAMRETNANAINQGWINLQEAGINIDRNELAA
TLLNELRQSLRQFEIEGLTPFISRWHALDNFIDRPVKLLIGEQQIFGTARGIDQQGALLLEQNGVIKPFIGGEISLRSAE

>WP_095095100.1
MKDTKVPLKLIALLADGGFHSGEHLGESLGMSRAAINKHIQTIREWGLDVFTVPGKGYSLPNPIQLLEAERILRLLGDKR
VTVLPVVDSTNQYLLDRIGELQSGDACVAEYQQAGRGRRGRQWISPFGANLYLSMFWRLEQGPAAAMGLSLVIGIVMAEV
LQRLGAEDVRVKWPNDLYLNDRKLAGILVELTGKTGDAAQLVMGAGINLAMRDTNAGAINQGWINLQEAGISIDRNELAA
TLLNELRQSLKQFEIDGLAPFVARWRALDNFIDRPVKLLIGEQQIFGIARGIDQQGALLLEQDGAIKPFIGGEISLRSAE

>WP_080088952.1
MKDTTVPLTLISLLADGEFHSGEQLGERLGMSRAAINKHIQTLRDWGVDVFTVPGKGYSLPEPIQLLDADRIHSQLDSGN
VAVLPVIDSTNQYLLDRIGELRSGDACVAEYQQAGRGRRGRKWFSPFGANLYLSMYWRLEQGPAAAIGLSLVIGIVMAEV
LRELGADKVRVKWPNDLYLLDRKLAGILVELTGKTGDAAQIVIGAGINMAMRRVEEDVINQGWITLQEAGITLDRNMLAA
KLIYKLRAALELFEQEGLSPYLSRWKKLDNFIDRPVKLIIG

>WP_095924280.1
MKDITVPLQLISILADGEFHSGEQLGTAMGMSRAAINKHIQTVRDWGVDIFTVPGKGYSLPYPIQLLDEEKILALLPAGQ
VRVLPVIDSTNQYLMDRIGELSSGDACVAEYQQAGRGRRGRKWFSPFGSNLYLSMYWKLEQGPAAAMGLSLVIGIVMAEV
LQRLGAKDVRVKWPNDLYLNDRKLAGILVELTGKTGDAAQLVIGAGINLKMREPATDTINQGWINLQEAGVNIDRNELTA
TLLKELRSALLHFEQEGLAPFITRWRGLDNFLDRPVKLLIGDQEIHGIERGIDAQGALLLEQDGVQKPYIGGEISLRGV

>OKP15264.1
MKDTKVPLKLIAILADGGFHSGEHLGELLGMSRAAINKHIQTIREWGLDVFTVPGKGYSLPAPIQLLDAERILSQLADKR
VTVLPVVDSTNQYLLERIAELQSGDACVAEYQQAGRGRRGRQWISPFGANLYLSMFWRLEQGPAAAMGLSLVIGIVMGEV
LQGLGAQDVRVKWPNDLYLNDRKLAGILVELTGKTGDAAQLVIGAGINLAMRETNANAINQGWINLQEAGINIDRNELAA
TLLNELRQSLRQFEIEGLTPFISRWHALDNFIDRPVKLLIGEQQIFGTARGIDQQGALLLEQNGVIKPFIGGEISLRSAE

>WP_044554733.1
MKDTKVPLKLIAILADGGFHSGEHLGELLGMSRAAINKHIQTIREWGLDVFTVPGKGYSLPGPIQLLDAERILSRLADKR
VTVLPVVDSTNQYLLDRIAELQSGDACVAEYQQAGRGRRGRQWISPFGANLYLSMFWRLDQGPAAAMGLSLVIGIVMAEV
LQGLGAEDVRVKWPNDLYLNDRKLAGILVELTGKTGDAAQLVIGAGINLAMRETNANAINQGWINLQEAGINIDRNELAA
TLLNELRQSLRQFEIEGLTPFISRWHALDNFIDRPVKLLIGEQQIFGTARGIDQQGALLLEQNGVIKPFIGGEISLRSAE

>WP_023491904.1
MKDTKVPLKIISLLADGEFHSGEYLGESLGMSRAAINKHIQTIREWGLDVFTLPGKGYSLPVALELLDVERILNLLDDKR
VTVLPVVDSTNQYLLDRIKELTSGDACIAEYQQAGRGRRGRQWVSPFGSNLYLSMFWRLEQGPAAAMGLSLVIGIVMAEV
LQRLGAEKVRVKWPNDLYLDDRKLAGILVELTGKTGDAAQLVMGAGINLAMRETNANSIDQRWINLQEAGINIDRNELAA
KLLNELRYSLRLFEVEGLAPFISRWRDLDNFIDRPVKLLIGDQQILGISRGIDQQGALLLEQDGVIKPFIGGEISLRSAE

>WP_012004737.1
MKDTKVPLKLISILADGDFHSGEHLGELLGMSRAAINKHIQTIREWGLDVFTVPGKGYSLPSPIQLLDVECILDQLVDKR
VTVLPVVDSTNQYLLDRITELQSGDACVAEYQQAGRGRRGRQWISPFGANLYLSMFWRLDQGPAAAMGLSLVIGIVMAEV
LKDLGAQDVRVKWPNDLYLNDRKLAGILVELTGKTGDAAQLVIGAGINLAMRETNANAINQGWINLQEAGINIDRNELAA
TLLNELRQSLRQFEIDGLAPFIARWRALDNFIDRPVKLLIGEQQIFGIARGIDQQGALLLDQDGVIKPFIGGEISLRSAE

>PLM54500.1
MSRAAINKHIQTLRDWGVDVFTVPGKGYSLPEPIQLLDEEQIARQIEHCRVTVLPVIDSTNQYLLDRLSELQSGDACVAE
YQQAGRGRRGRKWFSPFGSNLYLSMYWRLEQGPAAAIGLSLVIGIVIAEVLQSLGADKVRVKWPNDLYLQDRKLSGILVE
LTGKTGDAAQIVSGAGINLMMRRVESDVVNQGWISLQEAGISIDRNTLAACLIKELRAGFKLFENEGLAPYLTRWEKLDN
FINRPVKLIIGDKEIFGISRGIDAQGALLLEQDGMVKPWIGGEISLRSAE

>WP_065686235.1
MRDTTVPLKIISLLADGEFHSGEHLGESLGMSRAAINKHIQTIREWGLDVFTVPGKGYSLPAAINLLDAERILGLLEDKR
VTVLPVVDSTNQYLLDRLAELASGDACIAEYQQAGRGRRGRQWISPFGANLYLSMFWRLEQGPAAAMGLSLVIGIVMAEV
LQRLGAEQVRVKWPNDLYLNDRKLAGILVELTGKTGDAAQLVLGAGINMAMRETNASQIDQRWINLQEAGITIDRNELAA
KLLNELRNSLRQFEIDGLAPFISRWRKLDNFIDRPVKLLIGEQQIFGIARGIDQQGALLLEQEGVIKPFIGGEISLRRAE

>WP_037376753.1
MRDTTVPLKIISLLADGEFHSGEHLGESLGMSRAAINKHIQTIREWGLDVFTVPGKGYSLPAAINLLDAERILGLLEDKR
VTVLPVVDSTNQYLLDRLAELTSGDACIAEYQQAGRGRRGRQWVSPFGANLYLSMFWRLEQGPAAAMGLSLVIGIVMAEV
LQHLGAEQVRVKWPNDLYLNDRKLAGILVELTGKTGDAAQLVLGAGINMAMRETNASQIDQRWINLQEAGITIDRNELAA
KLLNELRNSLRQFEIDGLAPFISRWRQLDNFIDRPVKLLIGEQQIFGIARGIDQQGALLLEQEGVIKPFIGGEISLRSAE

>WP_056780221.1
MKDITVPLHLISILADGEFHSGEQLGTAMGMSRAAINKHIQTVRDWGVDIFTVPGKGYSLPHPIQLLDEATIISMLPAGR
VSVLPVIDSTNQYLLDRISELSSGDACVAEYQQAGRGRRGRKWFSPFGSNLYLSMYWKLDQGPAAAMGLSLVIGIVMAEV
LQRLGAEDVRVKWPNDLYLKDRKLAGILVELTGKTGDAAQLVIGAGINLKMREPVADTINQGWINLQEAGVNIDRNELTA
TLLKELRAALLHFEKDGLAPFITRWRGLDNFLDRPVKLLIGDQEIHGIERGIDQQGALLLEQEGIIKPYIGGEISLRGV

>WP_099065331.1
MKDTKVPLKLIAILADGGFHSGEHLGELLGMSRAAINKHIQTIREWGLDVFTVPGKGYSLPGPIQLLDVERILSQLADKR
VTVLPVVDSTNQYLLDRIGDLQSGDACVAEYQQAGRGRRGRQWISPFGANLYLSMFWRLDQGPAAAMGLSLVIGIVMAEV
LKGLGAEGVRVKWPNDLYLNDRKLAGILVELTGKTGDAAQLVIGAGINLAMRETNANAINQGWINLQEAGINIDRNELAA
TLLNELRQSLRQFEIDGLAPFIARWRALDNFIDRPVKLLIGEQQIFGIARGIDQQGALLLDQEGVIKPFIGGEISLRSAE

>WP_052902653.1
MRDNTVPLALVSILADGEFHSGEQLGETLGMSRAAINKHIQTLKDWGLDVFTVTGKGYSLSAPLQLLNEESIAMQLDKHR
VSVIPVIDSTNQYLLDRMDLLQSGDACVAEYQQAGRGRRGRQWFSPFGSNLYLSMFWRLEQGPAAAMGLSLVIGIVMAEV
LQELGAKDVRVKWPNDLYLQDRKLAGILVELTGKTGDAANLVIGAGINLAMRSPDASVVNQGWINLQEAGINIDRNALTA
MLVNKLRRTLLDFERDGLTPFLQRWAALDNFINRPVKLLIGDREVLGIARGIDQQGGLLLEQDGITKSWVGGEISLRPQQ

>WP_085117643.1
MKDTKVPLKLIAILADGGFHSGEHLGELLGMSRAAINKHIQTIREWGLDVFTVPGKGYSLPGPIQLLDVERILSQLVDKR
VTVLPVVDSTNQYLLDRIAELQSGDACVAEYQQAGRGRRGRQWISPFGANLYLSMFWRLDQGPAAAMGLSLVIGIVMAEV
LKGLGAEGVRVKWPNDLYLNDRKLAGILVELTGKTGDAAQLVIGAGINLAMRETNANAINQGWINLQEAGINIDRNELAA
TLLNELRQSLRQFEIDGLVPFIARWRALDNFIDRPVKLLIGEQQIFGIARGIDQQGALLLDQDGVIKPFIGGEISLRSAE

>WP_017803065.1
MKDNTVPLALVSILADGEFHSGEHLGETLGMSRAAINKHIQTLKDWGLDVFTVTGKGYSLSAPLQLLNEESIARQLDQNR
VAVIPVIDSTNQYLMDRMDSLQSGDACVAEYQQAGRGRRGRQWFSPFGSNLYLSMYWRLEQGPAAAMGLSLVIGIVMAEV
LKELGAAGVKVKWPNDIYLQDRKLAGILVELTGKTGDAAQLVIGAGLNLAMRSADAAVVNQGWITLQEAGINIDRNVLTA
LLVNKMRHTLLEFERDGLTPFIERWSVLDNYLNRPVKLLIGDREVLGIARGIDQQGALLLEQDGVIKAWVGGEISLRPQQ

>WP_079452504.1
MKDTKVPLKLIALLADGEFHSGEHLGESLGMSRAAINKHIQTVREWGLDVFTVPGKGYSLPGAIQLLEAKRILSLLEDKR
VSVLPVVDSTNQYLLDRIDELHSGDACVAEYQQAGRGRRGRQWISPFGANLYLSMFWRLEQGPAAAMGLSLVIGMVMAEV
LQRLGAADVRVKWPNDLYLNDRKLAGILVELTGKTGDAAQLVIGAGINLAMRDTNASGINQGWINLQEAGINIDRNELTA
TLLNELRQSLKQFEIDGLAPFIGRWRTLDNFIDRPVKLLIGERQIVGIARGIDSQGALLLEQDGEIKPFIGGEISLRSAE

>WP_025123275.1
MRDTTVPLKIISLLADGEFHSGEHLGESLGMSRAAINKHIQTIREWGLDVFTVPGKGYSLPAAINLLDVERILELLEDKR
VTVLPVVDSTNQYLLDRLAELTSGDACIAEYQQAGRGRRGRQWVSPFGANLYLSMFWRLEQGPAAAMGLSLVIGIVMAEV
LQRLGADKVRVKWPNDLYLNDRKLAGILVELTGKTGDAAQLVLGAGINMAMRDSNASQIDQRWINLQEAGISIDRNELAA
KLLNELRSSLRQFEIDGLVPFISRWRQLDNFIDRPVKLLIGEQQIFGIARGIDQQGALLLEQEGVIKPFIGGEISLRSAE

>WP_016929434.1
MKDTKVPLKLIALLADGEFHSGEHLGESLGMSRAAINKHIQTIREWGLDVFTVPGKGYSLPGAIQLLEAKRILSLLEDKR
VSVLPVVDSTNQYLLDRIDELHSGDACVAEYQQAGRGRRGRQWISPFGANLYLSMFWRLEQGPAAAMGLSLVIGMVMAEV
LQRLGAADVRVKWPNDLYLNDRKLAGILVELTGKTGDAAQLVIGAGINLAMRDTNASGINQGWINLQEAGINIDRNELTA
TLLNELRQSLKQFEIDGLAPFIGRWRTLDNFIDRPVKLLIGERQIVGIARGIDSQGALLLEQDGEIKPFIGGEISLRSAE

>WP_104924128.1
MKDITVPLQLIFILADGEFHSGEQLGTAMGMSRAAINKHIQTVRDWGIDIFTVPGKGYSLPYPIQLLEEEKILAMLPAGG
VSVLPVIDSTNQYLMDRIGQLNSGDACVAEYQQAGRGRRGRKWFSPFGSNLYLSMYWKLEQGPAAAMGLSLVIGIVMAEV
LHRLGAENVRVKWPNDLYLNDRKLAGILVELTGKTGDAAHLVIGAGINLKMREPATDTITQGWINLQEAGVNIDRNELTA
TLLKELRSALVHFEQEGLTPFIARWRGLDNFLDRPVKLLIGDQEIHGIERGIDPQGALLLEQDGVIKPYIGGEISLRGV

>WP_004929427.1
MKDTKVPLKLIALLADGEFHSGEHLGESLGMSRAAINKHIQTIREWGLDVFTVPGKGYSLPGAIQLLEAKRILSLLEDKR
VSVLPVVDSTNQYLLDRIDELHSGDACVAEYQQAGRGRRGRQWISPFGANLYLSMFWRLEQGPAAAMGLSLVIGMVMAEV
LQRLGAADVRVKWPNDLYLNDRKLAGILVELTGKTGDAAQLVIGAGINLAMRDTNASAITQGWINLQEAGIQIDRNELAA
TLLNELRQSLKQFEIDGLAPFIGRWRTLDNFIDRPVKLLIGERQIVGIARGIDSQGALLLEQDGEIKPFIGGEISLRSAE

>WP_101080191.1
MRDITVPLQLISILADGEFHSGEQLGTAMGMSRAAINKHIQTVRDWGVDIFTVPGKGYSLPYPIQLLEEEKILAMLPAGG
VSVLPVIDSTNQYLMDRIAQLNSGDACVAEYQQAGRGRRGRKWFSPFGSNLYLSMYWKLEQGPAAAMGLSLVIGIVMAEV
LHRLGAEDVRVKWPNDLYLNDRKLAGILVELTGKTGDAAHLVIGAGINLKMREPATDTINQGWINLQEAGVNIDRNELTA
TLLKELRSALVHFEKEGLTPFIARWRGLDNFLDRPVKLLIGDQEIHGVERGIDPQGALLLEQDGVIKPYIGGEISLRGV

>WP_033636716.1
MKDTKVPLKLIALLADGEFHSGEHLGESLGMSRAAINKHIQTIREWGLDVFTVPGKGYSLPGAIQLLEAERILSLLEDKR
VSVLPVVDSTNQYLLDRIAELHSGDACVAEYQQAGRGRRGRQWISPFGANLYLSMFWRLEQGPAAAMGLSLVIGMVMAEV
LQRLGAADVRVKWPNDLYLNDRKLAGILVELTGKTGDAAQLVIGAGINLAMRDTNASAITQGWINLQEAGIQIDRNELAA
TLLNELRQSLKQFEIDGLAPFIGRWRTLDNFIDRPVKLLIGERQIVGIARGIDSQGALLLEQDGEIKPFIGGEISLRSAE

>WP_063988434.1
MKDTKVPLKLIALLADGEFHSGEHLGESLGMSRAAINKHIQTIREWGLDVFTVPGKGYSLPGAIQLLEAERILSLLEDKR
VSVLPVVDSTNQYLLDRIAELHSGDACVAEYQQAGRGRRGRQWISPFGANLYLSMFWRLEQGPAAAMGLSLVIGMVMAEV
LQRLGAADVRVKWPNDLYLNDRKLAGILVELTGKTGDAAQLVIGAGINLAMRDTNASAITQGWINLQEAGIQIDRNELAA
TLLNELRQSLKQFEIDGLAPFIGRWRTLDNFIDRPVKLLIGERQIVGIARGIDAQGALLLEQDGEIKPFIGGEISLRSAE

>WP_046899368.1
MRDTKVPLKLIALLADGEFHSGEQLGESLGMSRAAINKHIQTVREWGLDVFTVPGKGYSLPAPMQLLEAERILSGLDDKR
VTVLPVVDSTNQYLQDRIETLQSGDACVAEYQQAGRGRRGRQWISPFGANLYLSMFWRLEQGPAAAMGLSLVIGMVMAEV
LQRLGAKDVRVKWPNDLYLNDRKLAGILVELTGKTGDAAQLVIGAGINLAMRDTNASGINQGWINLQEAGINIDRNELTA
TLLNELRQSLKQFEIDGLAPFIGRWRTLDNFIDRPVKLLIGERQIVGIARGIDSQGALLLEQEGEIKPFIGGEISLRSAE

>WP_047569744.1
MKDTKVPLKLIALLADGEFHSGEHLGESLGMSRAAINKHIQTIREWGLDVFTVPGKGYSLPGAIQLLEAERILSLLEDKR
VSVLPVVDSTNQYLLDRIAELHSGDACVAEYQQAGRGRRGRQWISPFGANLYLSMFWRLEQGPAAAMGLSLVIGMVMAEV
LQRLGAADVRVKWPNDLYLNDRKLAGILVELTGKTGDAAQLVIGAGINLAMRDTNASAITQGWINLQEAGVQIDRNELAA
TLLNELRQSLKQFEIDGLAPFIGRWRTLDNFIDRPVKLLIGERQIVGIARGIDSQGALLLEQDGEIKPFIGGEISLRSAE

>WP_013507395.1
MKDHTVPLKLVALLADGEFHSGEQLGEVLGMSRAAINKHVQTLKSWGLDVYTVTGKGYSLPAPVQLLNESEILSRLDQPN
LAVIPVIDSTNQYLLDRMDQLVSGDACIAEYQQAGRGRRGRQWFSPFGANLYMSMYWRLEQGPAAAMGLSLVIGIVMAEV
IQSLGAKDVRVKWPNDLYLHDRKLAGILVELTGKTGDAAQIVIGAGINLAMRSEGASQINQGWINLQEAGVQIDRNQLSA
QLINSLREALPLFERDGLAPFIERWDALDNFINRPVKLLIGDREVHGIARGVDKQGGLLLEQEGEVKAWVGGEISLRPDN

>WP_060431318.1
MKDTKVPLKLIALLADGEFHSGEHLGESLGMSRAAINKHIQTIREWGLDVFTVPGKGYSLPGAIQLLEAERILSLLEDKR
VSVLPVVDSTNQYLLDRIAELHSGDACVAEYQQAGRGRRGRQWISPFGANLYLSMFWRLEQGPAAAMGLSLVIGMVMAEV
LQRLGAADVRVKWPNDLYLNDRKLAGILVELTGKTGDAAQLVIGAGINLAMRDTNASAITQGWINLQEAGIQIDRNELAA
TLLNELRQSLKQFEIDGLAPFIGRWRTLDNFIERPVKLLIGERQIVGIARGIDSQGALLLEQDGEIKPFIGGEISLRSAE

>WP_049213554.1
MKDTKVPLKLIALLADGEFHSGEHLGESLGMSRAAINKHIQTIREWGLDVFTVPGKGYSLPGAIQLLEAERILSLLEDKR
VSVLPVVDSTNQYLLDRITELHSGDACVAEYQQAGRGRRGRQWISPFGANLYLSMFWRLEQGPAAAMGLSLVIGMVMAEV
LQRLGAADVRVKWPNDLYLNDRKLAGILVELTGKTGDAAQLVIGAGINLAMRDTNASAITQGWINLQEAGIQIDRNELAA
TLLNELRQSLKQFEIDGLAPFIGRWRTLDNFIDRPVKLLIGERQIVGIARGIDSQGALLLEQDGEIKPFIGGEISLRSAE

>WP_049272021.1
MKDTKVPLKLIALLADGEFHSGEHLGESLGMSRAAINKHIQTIREWGLDVFTVPGKGYSLPGAIQLLEAERILSLLEDKR
VSVLPVVDSTNQYLLDRIAELRSGDACVAEYQQAGRGRRGRQWISPFGANLYLSMFWRLEQGPAAAMGLSLVIGMVMAEV
LQRLGAADVRVKWPNDLYLNDRKLAGILVELTGKTGDAAQLVIGAGINLAMRDTNASAITQGWINLQEAGIQIDRNELAA
TLLNELRQSLKQFEIDGLAPFIGRWRTLDNFIDRPVKLLIGERQIVGIARGIDLQGALLLEQDGEIKPFIGGEISLRSAE

>WP_073534930.1
MKDTKVPLKLIALLADGEFHSGEHLGESLGMSRAAINKHIHTIREWGLDVFTVPGKGYSLPGAIQLLEAERILSLLEDKR
VSVLPVVDSTNQYLLDRIAELHSGDACVAEYQQAGRGRRGRQWISPFGANLYLSMFWRLEQGPAAAMGLSLVIGMVMAEV
LQRLGAEGVRVKWPNDLYLNDRKLAGILVELTGKTGDAAQLVIGAGINLAMRDANAGAINQGWINLQEAGIQIDRNELAA
TLLNELRQSLKQFEIDGLAPFIGRWRVLDNFIDRPVKLLIGDRQIVGIARGIDSQGALLLEQDGEIKPFIGGEISLRSAE

>WP_094142284.1
MRDTKVPLKLIALLADGEFHSGEQLGESLGMSRAAINKHIQTVREWGLDVFTVPGKGYSLPAPMQLLEAERILTGLDDKR
VTVLPVVDSTNQYLQDRIETLQSGDACVAEYQQAGRGRRGRQWISPFGANLYLSMFWRLEQGPAAAMGLSLVIGMVMAEV
LQRLGAKDVRVKWPNDLYLNDRKLAGILVELTGKTGDAAQLVIGAGINLAMRDTNASGINQGWINLQEAGINIDRNELTA
TLLNELRQSLKQFEIDGLAPFIGRWRTLDNFIDRPVKLLIGERQIVGIARGIDSQGALLLEQEGEIKPFIGGEISLRSAE

>WP_076944230.1
MKDTKVPLKIVSLLADGEFHSGEHLGESLGMSRAAINKHIQTIREWGLDVFTVPGKGYSLPGVMNLLDAEHILDKLEDKR
VTVLPVVDSTNQYLLDRIAELTSGDACIAEYQHAGRGRRGRQWVSPFGANLYLSMFWRLEQGPAAAMGLSLVIGIVMAEV
LQRLGAEQVRVKWPNDLYLNDRKLAGILVELTGRTGDAAQLVLGAGINMAMRETYANKIDQQWINLQETGINIDRNELAA
TLLNELRRSLMQFETEGLSPFITRWRQLDNFIDRPVKLLIGEQQIFGIARGIDQQGALLLEQDGVVKPFIGGEISLRSAE

>PVZ77809.1
MKDTKVPLKIISLLADGEFHSGEYLGESLGMSRAAINKHIQTIREWGVDVFTLPGKGYSLPVALELLDAERILSLLEDKR
VTVLPIIDSTNQYLLDRITELTSGDACIAEYQQAGRGRRGRQWVSPFGSNLYLSMFWRLEQGPAAAMGLSLVIGIVMAEV
LQRLGAEKVRVKWPNDLYLNDRKLAGILVELIGKTGDAAQLVMGAGINLAMRETNAESIDQRWINLQEAGINIERNELAA
NLLNELRYSLRLFEIEGLAPFISRWRDLDNFIDRPVKLLIGEQQVLGISRGIDQQGALLLEQDGVIKPFIGGEISLRSAE

>WP_064291448.1
MKDTKVPLKLIALLADGEFHSGEHLGESLGMSRAAINKHIQTIREWGLDVFTVPGKGYSLPGAIQLLEAERILSLLEDKR
VSVLPVVDSTNQYLLDRIAELHSGDACVAEYQQAGRGRRGRQWISPFGANLYLSMFWRLEQGPAAAMGLSLVIGMVMAEV
LQRLGAADVRVKWPNDLYLNDRKLAGILVELTGKTGDAAQLVIGAGINLAMRDTNASAITQGWINLQEAGIQIDRNELAA
TLLNELRQSLKQFEIDGLAPFIGRWRTLDNFIDRPVKLLIGERQIVGIARGIDLQGALLLEQDGEIKPFIGGEISLRSAE

>WP_075686717.1
MKDTKVPLKLIALLADGEFHSGEHLGESLGMSRAAINKHIQTIREWGLDVFTVPGKGYSLPGAIQLLEAERILSLLEDKR
VSVLPVVDSTNQYLLDRIAELNSGDACVAEYQQAGRGRRGRQWISPFGANLYLSMFWRLEQGPAAAMGLSLVIGMVMAEV
LQRLGAADVRVKWPNDLYLNDRKLAGILVELTGKTGDAAQLVIGAGINLAMRDTNAGGINQGWINLQEAGINIDRNELTA
TLLNELRQSLKQFEIDGLAPFIGRWRTLDNFIDRPVKLLIGERQIVGIARGIDSQGALLLEQDGEIKPFIGGEISLRSAE

>WP_019456481.1
MKDTKVPLKLIALLADGEFHSGEHLGESLGMSRAAINKHIQTIREWGLDVFTVPGKGYSLPGAIQLLEAERILSLLEDKR
VSVLPVVDSTNQYLLDRIAELNSGDACVAEYQQAGRGRRGRQWISPFGANLYLSMFWRLEQGPAAAMGLSLVIGMVMAEV
LQRLGAADVRVKWPNDLYLNDRKLAGILVELTGKTGDAAQLVIGAGINLAMRDTNAGGINQGWINLQEAGINIDRNELTA
TLLNELRQSLKQFEIDGLAPFIGRWRALDNFIDRPVKLLIGERQIVGIARGIDSQGALLLEQDGEIKPFIGGEISLRSAE

>WP_033638970.1
MKDTKVPLKLIALLADGEFHSGEHLGESLGMSRAAINKHIQTIREWGLDVFTVPGKGYSLPGAIQLLEAKRILSLLEDKR
VSVLPVVDSTNQYLLDRIDELHSGDACVAEYQQAGRGRRGRQWISPFGANLYLSMFWRLEQGPAAAMGLSLVIGMVMAEV
LQRLGAADVRVKWPNDLYLNDRKLAGILVELTGKTGDAAQLVIGAGINLAMRDTNASAITQRWINLQEAGIQIDRNELAA
TLLNELRQSLKQFEIDGLAPFIGRWRTLDNFIDRPVKLLIGERQIVGIARGIDSQGALLLEQDGEIKPFIGGEISLRSAE

>WP_008106989.1
MKDNSVPLKLVALVADGEFHSGEQLGEALGMSRAAINKHIQTLKSWGLDVYTVTGKGYSLPEPIQLLDEEVILSHLHQPN
LAVIPVIDSTNQYLLDRMDQLPSGYACIAEYQQAGRGRRGRKWFSPFGSNLYMSMYWRLEQGPAAAMGLSLVIGIIMAEV
IQSLGAPDVRVKWPNDLYLNDRKLAGILVELTGKTGDAAQIVIGAGVNLLMRSEGTAEINQGWINLQEAGVDIDRNELAA
KLINSLREALPIFERDGLAPFVSRWEVLDNFINRPVKLLIGDREVYGIARGIDKQGGLLLEQDGVIKSWVGGEISLRPDN

>WP_061720545.1
MKDNSVPLKLVALVADGEFHSGEQLGEALGMSRAAINKHIQTLKSWGLDVYTVTGKGYSLPEPIQLLDEEVILSHLHQPN
LAVIPVIDSTNQYLLDRMDQLPSGYACIAEYQQAGRGRRGRKWFSPFGSNLYMSMYWRLEQGPAAAMGLSLVIGIIMAEV
IQSLGAPDVRVKWPNDLYLNDRKLAGILVELTGKTGDAAQIVIGAGVNLLMRSEGTAEINQGWINLQEAGVEIDRNELAA
KLINSLREALPIFERDGLAPFVSRWEALDNFINRPVKLLIGDREVYGIARGIDKQGGLLLEQDGVIKSWVGGEISLRPDN

>WP_021186491.1
MKDHSVPLKLVALLADGEFHSGEQLGEVLGMSRAAINKHIQTLKSWGLDVYTVTGKGYSLPAPIQLLNEEEILSRLHQPN
LAVIPVIDSTNQYLLERMDQLVSGDACIAEYQQAGRGRRGRQWFSPFGANLYMSMYWRLEQGPAAAMGLSLVIGIVMAEV
IQSLGAKDVRVKWPNDLYLHDRKLAGILVELTGKTGDAAQIVIGAGINLAMRSEGATQINQGWINLQEAGVQIDRNQLAA
QLINSLREALPLFERDGLAPFIERWDALDNFINRPVKLLIGDREVHGIARGVDKQGGLLLEQDGAVKAWVGGEISLRPDN

>WP_049233882.1
MKDTKVPLKLIALLADGEFHSGEHLGESLGMSRAAINKHIQTIREWGLDVFTVPGKGYSLPGAIQLLEAERILSLLEDKR
VSVLPVVDSTNQYLLDRIAELHSGDACVAEYQQAGRGRRGRQWISPFGANLYLSMFWRLEQGPAAAMGLSLVIGMVMAEV
LQRLGAADVRVKWPNDLYLNDSKLAGILVELTGKTGDAAQLVIGAGINLAMRDTNASAITQGWINLQEAGIQIDRNELAA
TLLNELRQSLKQFEIDGLAPFIGRWRTLDNFIDRPVKLLIGERQIVGIARGIDSQGALLLEQDGEIKPFIGGEISLRSAE

>WP_060435485.1
MKDTKVPLKLIAQLADGEFHSGEHLGESLGMSRAAINKHIQTIREWGLDVFTVPGKGYSLPGAIQLLEAERILSLLEDKR
VSVLPVVDSTNQYLLDRIAELHSGDACVAEYQQAGRGRRGRQWISPFGANLYLSMFWRLEQGPAAAMGLSLVIGMVMAEV
LQRLGAADVRVKWPNDLYLNDRKLAGILVELTGKTGDAAQLVIGAGINLAMRDTNASAITQGWINLQEAGIQIDRNELAA
TLLNELRQSLKQFEIDGLAPFIGRWRTLDNFIDRPVKLLIGERQIVGIARGIDSQGALLLEQDGEIKPFIGGEISLRSAE

>WP_058781848.1
MKDHSVPLKLVALLADGEFHSGEQLGEALGMSRAAVNKHIQTLKSWGLDVYTVTGKGYSLPAPIQLLNEEAILAHLHQAD
LAVIPVIDSTNQYLLDRMDQLNSGYACIAEYQQAGRGRRGRKWFSPFGANLYMSMYWRLEQGPAAAMGLSLVIGIVMAEV
IQSLGAADVRVKWPNDLYLQDRKLAGILVELTGKTGDAAQIVMGAGINLVMRGEGTAEINQGWINLQEAGIEINRNELAA
MLINRLREALPLFERDGLAPFVGRWEALDNFIHRPVKLLIGDREVHGIARGIDKQGGLLLEQDGEIKSWVGGEISLRPAN

>WP_033644354.1
MRDTKVPLKLIALLADGEFHSGEQLGESLGMSRAAINKHIQTVREWGLDVFTVPGKGYSLPAPMQLLEAERILRGLDDKR
VTVLPVVDSTNQYLLDRIETLQSGDACIAEYQLAGRGRRGRQWISPFGANLYLSMFWRLEQGPAAAMGLSLVIGMVMAEV
LQRLGAKDVRVKWPNDLYLNDRKLAGILVELTGKTGDAAQLVIGAGINLAMRDTNASGINQGWINLQEAGINIDRNELTA
TLLNELRQSLKQFEIDGLAPFIGRWRTLDNFIDRPVKLLIGERQIVGIARGIDAQGALLLEQEGEIKPFIGGEISLRSAE

>WP_009092668.1
MKDHNVPLKLVDILSDGEFHSGEQLGETLGMSRAAINKHIQTLKSWGLDVYTVTGKGYSLPAPIQLLDEQAILAQVEQGN
VSVIPVIDSTNQYLLERMHDMPSGAACIAEYQQAGRGRRGRQWFSPFGANLYMSMYWRLEQGPAAAMGLSLVIGIIMAET
LRSLGADEVRVKWPNDIYLNDRKLAGILVELTGKTGDAAQIVIGAGINLAMRTADASQINQGWINLQEAGVTVNRNELAA
RLINRLREALPLFEQEGLAPFVTRWAALDNFINRPVKLLIGEREVHGIARGVDSQGGLLLEQDGEIKAWVGGEISLRPV

>WP_084826985.1
MKDTKVPLKLIALLADGEFHSGEHLGESLGMSRAAINKHIQTIREWGLDVFTVPGKGYSLPGAIQLLEAERILSLLEDKR
VSVLPVVDSTNQYLLDRIAELHSGDACVAEYQQAGRGRRGRQWISPFGANLYLSMFWRLEQGPAAAMGLSLVIGMVMAEV
LQCLGAADVRVKWPNDLYLNDRKLAGILVELTGKTGDAAQLVIGAGINLAMRDTNASAITQGWINLQEAGIQIDRNELAA
TLLNELRQSLKQFEIDGLAPFIGRWRTLDNFIDRPVKLLIGERQIVGIARGIDLQGALLLEQDGEIKPFIGGEISLRSAE

>WP_074053666.1
MKDTKVPLKLIALLADGEFHSGEHLGESLGMSRAAINKHIQTIREWGLDVFTVPGKGYSLPGAIQLLEAEHILSLLEDKR
VSVLPVVDSTNQYLLDRIAELNSGDACVAEYQQAGRGRRGRQWISPFGANLYLSMFWRLEQGPAAAMGLSLVIGMVMAEV
LQRLGAADVRVKWPNDLYLNDRKLAGILVELTGKTGDAAQLVIGAGINLAMRDTNAGGIDQGWINLQEAGINIDRNELTA
TLLNELRQSLKQFEIDGLAPFIGRWRALDNFIDRPVKLLIGERQIVGIARGIDSQGALLLEQDGEIKPFIGGEISLRSAE

>WP_047024908.1
MRDTKVPLKLIALLADGEFHSGEQLGESLGMSRAAINKHIQTVREWGLDVFTVPGKGYSLPAPMQLLEAERILRGLDDKR
VTVLPVVDSTNQYLLDRIETLQSGDACIAEYQLAGRGRRGRQWISPFGANLYLSMFWRLEQGPAAAMGLSLVIGMVMAEV
LQRLGAKDVRVKWPNDLYLNDRKLAGILVELTGKTGDAAQLVIGAGINVAMRDTNASGINQGWINLQEAGINIDRNELTA
TLLNELRQSLKQFEIDGLAPFIGRWRTLDNFIDRPVKLLIGERQIVGIARGIDAQGALLLEQEGEIKPFIGGEISLRSAE

>WP_034794987.1
MKDITVPLHLISILSDGEFHSGEQLGTELGMSRAAINKHIQTVRDWGVDIFTVPGKGYSLPSPIQLLDEAQLLSFLPEGR
VSVLPVIDSTNQYLLDRIAKLSSGDACVAEYQQAGRGRRGRKWFSPFGSNLYLSMYWKLEQGPAAAMGLSLVIGIIMAEV
LQKLGAADVRVKWPNDLYLKDRKLAGILVELTGKTGDAAHLVIGAGINLRMREPSADSIDQGWINLQEAGVNIDRNQLTA
TLLTELRLALRQFEIDGLAPFISRWRSLDNFIDRPVKLLIGEQEIHGIERGIDQQGALLLEQDGVIKPYIGGEISLRGR

>WP_046100986.1
MKDHNVPLKLVDILSDGEFHSGEQLGETLGMSRAAINKHIQTLKSWGLDVYTVTGKGYSLPAPIQLLDEQAILAQVEQGN
VSVIPVIDSTNQYLLERMHDMPSGAACIAEYQQAGRGRRGRQWFSPFGANLYMSMYWRLEQGPAAAMGLSLVIGIIMAET
LRSLGADEVRVKWPNDIYLNDRKLAGILVELTGKTGDAAQIVIGAGINLAMRTADASQINQGWINLQEAGVTVNRNELAA
RLINRLREALPLFEQEGLAPFVARWAALDNFINRPVKLLIGEREVHGIARGVDSQGGLLLEQDGEIKAWVGGEISLRPV

>WP_013577418.1
MKDITVPLQLISILADGEFHSGEQLGTVIGMSRAAINKHIQTVRDWGVDIFTVPGKGYSLPYPIQLLDEEKILKLLPAGQ
VRVLSVIDSTNQYLLDRIGELSSGDACVAEYQQAGRGRRGRKWFSPFGSNLYLSMYWKLEQGPAAAMGLSLVIGIVMAEV
LQRLGAKDVRVKWPNDLYLNDRKLAGILVELTGKTGDAAQLVIGAGINLKMREPASDAITQGWINLQEAGVNIDRNELTA
MLLKELRSALLHFEQEGLAPFIPRWRGLDNFLDRQVKLLIGDQEIHGIERGIDPQGALLLEQDAVVKPYIGGEISLRGI

>WP_106441268.1
MKDIRVPLRLVSILSDGSFHSGEQLGETLGMSRAAINKHMQTIRDWGLDVFTVPGKGYSLPTSIQLLDEQKILSYLPAGH
VTVLPVVDSTNQYLLDRITELKSGDACVAEYQQAGRGRRGRQWVSPFGANLYLSMYWRLEQGPAAAMGLSLVVGIVMAEV
LQNLGAEKVRVKWPNDLYLNDKKLAGILVELTGKTGDAAQLVIGAGINLTMRGSETNVINQDWINLQDAGVTIDRNKLTA
EILSELRLAVVKFENEGLSAFLSRWQKMDNYLNRPVKLIIGNQEIFGIARGIDQQGALLLEQDGNIKPYIGGEISLRGV

>WP_049635391.1
MKDIKIPLRLISILADGAFHSGEQLGETFGMSRAAINKHMQTLREWGLDVFTVPGKGYSLPSAIQLLDEQAILSYLPAGQ
VTVLPVVDSTNQYLLERIAELKSGDACVAEYQHAGRGRRGRHWVSPFGANLYLSMFWRLEQGPAAAMGLSLVVGIVMAEV
LRKLGAEQVRVKWPNDLYLNDKKLAGILVELTGKTGDAAQLVIGAGINLTMRESTTNVINQHWINLQEAGVNIDRNKLTA
ELLSELRLAVVKFENEGLSAFISRWREMDNYLDRPVKLIIGDQEIFGIARGIDEQGALLLDQDGIIKPYIGGEISLRGV

>WP_049647356.1
MKDFKIPLRLIGILADGAFHSGEQLGEMFGMSRAAINKHIQTVREWGLDVFTVPGKGYSLPAPIQLLDEQKILSYLPAGQ
VAVLPVVDSTNQYLLDRIGELKSGDACVAEYQHAGRGRRGRQWVSPFGANLYLSMFWRLEQGPAAAMGLSLVVGIVMAEV
LHKLGAEKVRVKWPNDLYLNDKKLAGILVELTGKTGDAAQLVIGAGINLTMRESTTNVINQDWINLQEAGVIIDRNKLTA
ELLSELRRAVVKFENEGLSAFISRWREMDNYLDRPVKLIIGNQEIYGIARGIDQQGALLLEQDGVIKPYIGGEISLRGA

>WP_084877340.1
MKDHSVPLKLVALLADGEFHSGEQLGEVLGMSRAAINKHVQTLKGWGLDVYTVTGKGYSLPAPIQLLNEEEILSRLHQPN
LSVIPVIDSTNQYLLERMDQLVSGDACIAEYQQSGRGRRGRQWFSPFGANLYMSMYWRLEQGPAAAMGLSLVIGIVMAEV
IQSLGANDVRVKWPNDLYLHDRKLAGILVELTGKTGDAAQIVIGAGINLAMRSEGASQINQGWINLQEAGIDIDRNQLAA
TLINRLREALPLFERDGLAPFIERWDMLDNFINRPVKLLIGDREVYGIARGVDKQGGLLLEQDGETKAWVGGEISLRPDN

>WP_037403541.1
MKDTKVPLKIISLLADGEFHSGEHLGEFLGMSRAAINKHIQTIREWGLDVFTVPGKGYSLPAAMNLLDAERILSMLEDKR
VTVLPVVDSTNQYLLDRVADLESGDACVAEYQQAGRGRRGRQWISPFGANLYLSMFWRLEQGPAAAMGLSLVIGIVMAEV
LQRLGAEQVRVKWPNDLYLNDRKLAGILVELTGKTGDAAQLVLGAGINMAMRETHANKIDQRWVNLQETGINIDRNELAA
TLLNELRQSLQQFEIEGLSSFISRWRQLDNFIDRPVKLLIGEQQIFGIARGIDQQGALLLEQEGVIKPFIGGEISLRSAS

>WP_050540497.1
MKDFKIPLRLIGILADGAFHSGEQLGEMFGMSRAAINKHIQTVREWGLDVFTVPGKGYSLPAPIQLLDEQKILSYLPAGQ
VAVLPVVDSTNQHLLDRIGELKSGDACVAEYQQAGRGRRGRQWVSPFGANLYLSMFWRLEQGPAAAMGLSLVVGIVMAEV
LHKLGAEKVRVKWPNDLYLNDKKLAGILVELTGKTGDAAQLVIGAGINLTMRESTTNVINQDWINLQEAGVIIDRNKLTA
ELLSELRLAVVKFENEGLSAFISRWREMDNYLDRPVKLIIGNQEIYGVARGIDQQGALLLEQDGVIKPYIGGEISLRGA

>WP_067434431.1
MKDHTIPLKLVAALADGEFHSGEQLGEALGMSRAAINKHMQTLKSWGLDVYTVTGKGYSLPGPIQLLDEAAILARLHQPN
LAIIPVIDSTNQYLLDRLSELQSGDACIAEYQQAGRGRRGRQWFSPFGANLYMSMYWRLEQGPAAAMGLSLVIGIIMAEV
LQALGAPDVRVKWPNDLYLKDRKLAGILVELTGKTGDAAQIVMGAGINLAMRSADAAQINQGWINLQEAGIAINRNELAA
TLINSLREALALFEQEGLVPFIGRWAALDNFIDRPVKLIMGDREVYGIARGVDKQGGLLLEQEGEIKSWMGGEISLRPQ

>WP_050144666.1
MKDFKIPLRLIGILADGAFHSGEQLGEMFGMSRAAINKHIQTVREWGLDIFTVPGKGYSLPAPIQLLDEQKILSYLPAGQ
VAVLPVVDSTNQYLLDRIGELKSGDACVAEYQHAGRGRRGRQWVSPFGANLYLSMFWRLEQGPAAAMGLSLVVGIVMAEV
LHKLGAEKVRVKWPNDLYLNDKKLAGILVELTGKTGDAAQLVIGAGINLTMRESTTNVINQDWINLQEAGVIIDRNKLTA
ELLSELRRAVVKFENEGLSAFISRWREMDNYLDRPVKLIIGNQEIYGIARGIDQQGALLLEQDGVIKPYIGGEISLRGA

>WP_033851916.1
MKDIRVPLRLVSILSDGSFHSGEQLGETLGMSRAAINKHMQTIRDWGLDVFTVPGKGYSLPTSIQLLDEQKILSYLPTGH
VTVLPVVDSTNQYLLDRITELKSGDACVAEYQQAGRGRRGRQWVSPFGANLYLSMYWRLEQGPAAAMGLSLVVGIVMAEV
LQNLGAEKVRVKWPNDLYLNDKKLAGILVELTGKTGDAAQLVIGAGINLTMRGSETNVINQDWINLQDAGVTIDRNKLTA
EILSELRLAVVKFENEGLSAFLSRWQKMDNYLNRPVKLIIGNQEIFGIARGIDQQGALLLEQDGNIKPYIGGEISLRGV

>WP_047608736.1
MKDITVPLQLISLLADGEFHSGEQLGTAMGMSRAAINKHIQTVRDWGVDIFTVPGKGYSLPSPIQLLDEEKILARLPTGQ
VRVLSVIDSTNQYLLDRIGELSSGDACVAEYQQAGRGRRGRKWFSPFGSNLYLSMYWKLEQGPAAAMGLSLVIGIVMAEV
LQRLGAKDVRVKWPNDLYLNDRKLAGILVELTGKTGDAAQLVIGAGINLRMREPASDTITQGWINLQEAGVNIDRNELTA
TLLKELRSALLHFELEGLAPFIPRWRGLDNFLDRQVKLLIGDQEIHGIERGIDSQGALLLEQNGVVKPYIGGEISLRGI

>WP_034899865.1
MKGNTVPLTLISILADGEFHSGEQLGERLGMSRAAINKHIQTLKDWGIDVFTVTGKGYSLPAPMPLLNEEKIAEQLEQGR
LAVIPVIDSTNQYLLERMDTLQSGDACVAEYQQAGRGRRGRQWFSPFGSNLYLSMYWRLEQGPMAAMGLSLVIGIVIAEV
LRSLGANDVRVKWPNDLYLNDRKLAGILVELTGKTGDAAQLVIGAGINLAMRTPDASIVNQGWINLQEAGVNVDRNTLTA
RLVNNMRKSLPLFEREGLAPFIERWSELDNFINRPVKLLIGDRVILGIARGIDQQGGLILEQEGVRKSWVGGEISLRPQE

>WP_033652744.1
MRDIKVPLKLIALLADGEFHSGEQLGESLGMSRAAINKHIQTVREWGLDVFTVPGKGYSLPAPMQLLEAERILRGLDDKR
VTVLPVVDSTNQYLLDRIETLQSGDACIAEYQLAGRGRRGRQWISPFGANLYLSMFWRLEQGPAAAMGLSLVIGMVMAEV
LQRLGAKDVRVKWPNDLYLNDRKLAGILVELTGKTGDAAQLVIGAGINLAMRDTNASGINQGWINLQEAGINIDRNELTA
TLLNELRQSLKQFEIDGLAPFIGRWRTLDNFIDRPVKLLIGERQIVGIARGIDAQGALLLEQEGEIKPFIGGEISLRSAE

>WP_032815228.1
MKDFKIPLRLIGILADGAFHSGEQLGEMFGMSRAAINKHIQTVREWGLDVFTVPGKGYSLPAPIQLLDEQKILSYLPAGQ
VAVLPVVDSTNQYLLDRIGELKSGDACVAEYQQAGRGRRGRQWVSPFGANLYLSMFWRLEQGPAAAMGLSLVVGIVMAEV
LHKLGAEKVRVKWPNDLYLNDKKLAGILVELTGKTGDAAQLVIGAGINLTMRESTTNVINQDWINLQEAGVIIDRNKLTA
ELLSELRLAVVKFENEGLSAFISRWREMDNYLDRPVRLIIGNQEIYGVARGIDQQGALLLEQDGVIKPYIGGEISLRGV

>WP_015699044.1
MKDITVPLQLISLLADGEFHSGEQLGTAMGMSRAAINKHIQTVRDWGVDIFTVPGKGYSLPSPIQLLDEEKILARLPAGQ
VRVLSVIDSTNQYLLDRIGELSSGDACVAEYQQAGRGRRGRKWFSPFGSNLYLSMYWKLEQGPAAAMGLSLVIGIVMAEV
LQRLGAKDVRVKWPNDLYLNDRKLAGILVELTGKTGDAAQLVIGAGINLRMREPASDTITQGWINLQEAGVNIDRNELTA
TLLKELRSALLHFELEGLAPFIPRWRGLDNFLDRQVKLLIGDQEIHGIERGIDPQGALLLEQNGVVKPYIGGEISLRGI

>WP_025382232.1
MKDIRVPLRLVSILSDGTFHSGEQLGETLGMSRAAINKHMQTIRDWGLDVFTVPGKGYSLPTSIQLLDEQKILSYLPTGH
VTVLPVVDSTNQYLLDRITELKSGDACVAEYQQAGRGRRGRQWVSPFGANLYLSMYWRLEQGPAAAMGLSLVVGIVMAEV
LQNLGAEKVRVKWPNDLYLNDKKLAGILVELTGKTGDAAQLVIGAGINLTMRGSEKNVINQDWINLQDAGVTIDRNKLTA
EILSELRLAVVKFENEGLSAFLSRWQKMDNYLNRPVKLIIGNQEVFGIARGIDQQGALLLEQDGNVKPYIGGEISLRGV

>WP_050539348.1
MKDFKIPLRLIGILADGAFHSGEQLGEMFGMSRAAINKHIQTVREWGLDVFTVPGKGYSLPAPIQLLDEQKILSYFPAGQ
VAVLPVVDSTNQHLLDRIGELKSGDACVAEYQQAGRGRRGRQWVSPFGANLYLSMFWRLEQGPAAAMGLSLVVGIVMAEV
LHKLGAEKVRVKWPNDLYLNDKKLAGILVELTGKTGDAAQLVIGAGINLTMRESTTNVINQDWINLQEAGVIIDRNKLTA
ELLSELRLAVVKFENEGLSAFISRWREMDNYLDRPVKLIIGNQEIYGVARGIDQQGALLLEQDGVIKPYIGGEISLRGA

>AML56027.1
MLADGDFHSGEQLGEYLGMSRAAVNKHIQTVREWGVDVFTVPGKGYSLPAPIQLLEAQRIAALLDEKQVTVLPVVDSTNQ
YLLDRIGSLQSGDACVAEYQQAGRGRRGHQWVSPFGANLYLSMFWRLEQGPAAAIGLSLVIGIVMTEVLQRLGAEKVRVK
WPNDLYLNDRKLAGILVELTGKTGDAAQIVIGAGINLAMRDTHSDSINQGWINLQEAGIAIDRNELAATLLNEMRQSLRQ
FESEGLAPFITRWRELDNFIDRPVKLLIGEQQIFGIARGIDQQGALLLEQDGVIKPFIGGEISLRSAE

>WP_100935473.1
MKDITVPLHLISILSDGEFHSGEQLGIELGMSRAAINKHIQTVRDWGVDIFTVPGKGYSLPSPIQLLDEAQILSFLPEGR
ASVLPVIDSTNQYLLDRIATLSSGDACVAEYQQAGRGRRGRKWFSPFGSNLYLSMYWKLEQGPAAAMGLSLVIGIIMAEV
LQKLGAADVRVKWPNDLYLKDRKLAGILVELTGKTGDAAHLVIGAGINLRMREPSADSIDQGWINLQEAGVNIDRNQLTA
TLLTELRLALRQFEIDGLAPFISRWSSLDNFIDRPVKLLIGEQEIHGIERGIDQQGALLLEQDGVIKPYIGGEISLRGR

>WP_079946341.1
MKDTTVPLTLISLLADGEFHSGEQLGERLGMSRAAINKHIQTLRDWGVDVFTVPGKGYSLPEPIQLLDADRIHSQLDSGN
VAVLPVIDSTNQYLLDRIGELRSGDACVAEYQQAGRGRRGRKWFSPFGANLYLSMYWRLEQGPAAAIGLSLVIGIVMAEV
LRELGADKVRVKWPNDLYLLDRKLAGILVELTGKTGDAAQIVIGAGINMAMRRVEEDVINQGWITLQEAGITLDRNMLAA
KLIYKLRAALELFEQEGLSPYLSRWKKLDNFIDR

>WP_064514262.1
MKDTTVPLRLIGMLADGAFHSGEQLGETLGMSRAAINKHVQTIREWGLDVFTVPGKGYSLPEPIQLLNADAIATYLPEGK
VSVLPVVDSTNQYLLDRINELQSGDACVAEYQQAGRGRRGRHWVSPFGANLYLSMFWRLEQGPAAAMGLSLVVGIVMAEV
LRKLGAADVKVKWPNDLYLNDKKLAGILVELTGKTGDAAQLVIGAGINLSMRESSNNVISQDWINLQEAGVSIDRNKLTA
ELLSELRRAVIKFENEGLGAFISRWRELDNYLDRPVKLIIGNQEIFGIARGIDQQGGLLLEQDGDVKPYIGGEISLRGVN
P

>WP_033793153.1
MKDHSIPLKLVDILSDGEFHSGEQLGESLGMSRAAINKHIQTLKSWGLDIYTVTGKGYSLPGPMQLLNEEAILAQLNQPN
LAIIPVIDSTNQYLLERMNELQSGDACIAEYQQAGRGRRGRQWFSPFGANLYMSMYWRLEQGPAAAMGLSLVIGIVIAET
LQQLGAQDVRVKWPNDLYLQDRKLAGILVELTGKTGDAAQIVMGAGINLAMRGAEAAQINQGWINLQEAGIAIDRNDLAA
RLINSLREALPLFERDGLAPFTERWKALDNFFNRPVKLLIGEREIHGIARGIDKQGGLLLEQDGEVKSWVGGEISLRSQ

>WP_058759910.1
MKDHSVPLKLVALLADGEFHSGEQLGEALGMSRAAVNKHIQTLKSWGLDVYTVTGKGYSLPAPIQLLNEEAILAHLHQAD
LAVIPVIDSTNQYLLDRMDQLNSGYACIAEYQQAGRGRRGRKWFSPFGANLYMSMYWRLEQGPAAAMGLSLVIGIVMAEV
IQSLGAADVRVKWPNDLYLQDRKLAGILVELTGKTGDAAQIVMGAGINLVMRGEGTAEINQGWINLQEAGIEINRNELAA
RLINRLREALPLFERDGLAPFVGRWEALDNFIHRPVKLLIGDREVHGIARGIDKQGGLLLEQDGEIKSWVGGEISLRPAN

>WP_083162038.1
MKDIKIPLRLIGILADGAFHSGEQLGETFGMSRAAINKHMQTIREWGLDVFTVPGKGYSLPAPIQLLNEQTILNYLPAGQ
VAILPVVDSTNQYLLDRITELKSGDACVAEYQHAGRGRRGRQWISPFGANLYLSMFWRLEQGPAAAMGLSLVVGIVMAEV
LRKLGAEQVRVKWPNDLYLNDKKLAGILVELTGKTGDAAQLVIGAGINLTMRESTTNVISQDWINLQEAGVNIDRNKLTA
ELLSELRLAVVKFENEGLSAFISRWREMDNYLDRPVKLIIGNQEIFGIARGIDQQGALLLEQNGNVKPYIGGEISLRGV

>WP_010261004.1
MKDHNVPLKLVDILSDGEFHSGEQLGETLGMSRAAINKHIQTLKSWGLDVYTVTGKGYSLSAPIQLLDEQAILSQVTQGN
VSVIPVIDSTNQYLLERMHEMESGAACIAEYQQAGRGRRGRQWFSPFGANLYMSMYWRLEQGPAAAMGLSLVIGIIMAET
LRSLGADDVRVKWPNDIYLNDRKLAGILVELTGKTGDAAQIVIGAGINLAMRTADASQINQGWINLQEAGVTVNRNELAA
RLINSLREALPLFEQEGLTPFVARWAALDNFINRPVKLLIGEREVHGIARGVDSQGGLLLEQDGEIKAWVGGEISLRPV

>WP_016590187.1
MKDIRVPLRLVSILSDGFFHSGEQLGETLGMSRAAINKHMQTIRDWGLDVFTVPGKGYSLPTSIQLLDEQKILSYLPTGH
VTVLPVVDSTNQYLLDRITELKSGDACVAEYQQAGRGRRGRQWVSPFGANLYLSMYWRLEQGPAAAMGLSLVVGIVMAEV
LQNLGAEKVRVKWPNDLYLNDKKLAGILVELTGKTGDAAQLVIGAGINLTMRGSETNAINQDWINLQDAGVTIDRNKLTA
EILSELRLAVVKFENEGLSAFLSRWQKMDNYLNRPVKLIIGNQEIFGIARGIDQQGALLLEQDGNIKPYIGGEISLR

>WP_104189833.1
MKDQSVPLKLVALLADGEFHSGEQLGEALGMSRAAVNKHIQTLKSWGLDVYTVTGKGYSLPAPIQLLNEEAILAHLHQAD
LAVIPVIDSTNQYLLDRMDQLNSGYACIAEYQQAGRGRRGRKWFSPFGANLYMSMYWRLEQGPAAAMGLSLVIGIVMAEV
IQSLGAADVRVKWPNDLYLQDRKLAGILVELTGKTGDAAQIVMGAGINLVMRGEGTAEINQGWINLQEAGIEINRNELAA
RLINRLREALPLFERDGLAPFVGRWEALDNFIHRPVKLLIGDREVHGIARGIDKQGGLLLEQDGEIKSWVGGEISLRPAN

>WP_099755203.1
MKDNTVPLTLIGILADGEFHSGEQLGEQLGMSRAAINKHIQTLKEWGIDVFTVTGKGYSLPAAMQLLNEQAINARLDNGR
LAVIPVIDSTNQYLLDRMDTLQSGDACVAEYQQAGRGRRGRQWFSPFGSNLYLSMYWRLEQGPAAAMGLSLVIGIVLAEA
LQEQGAPDIRVKWPNDIYLDDRKLAGILVELTGKTGDAAQIVIGAGINLAMRAPAADVINQGWINLQEAGVSVDRNALSA
LIVNKMRTALVEFEQEGLAPFIERWARLDNFINRPVKLLIGDREIFGIARGIDQQGGLILEQDGVRKSWVGGEISLRPQS

>WP_042547150.1
MKDIKIPLRLISILADGAFHSGEQLGETFGMSRAAINKHMQTLREWGLDVFTVPGKGYSLPSAIQLLDEQAILSYLPAGQ
VTVLPVVDSTNQYLLERIAELKSGDACVAEYQHAGRGRRGRHWVSPFGANLYLSMFWRLEQGPAAAMGLSLVVGIVMAEV
LRKLGAEQVRVKWPNDLYLNDKKLAGILVELTGKTGDAAQLVIGAGINLTMRESTTNVINQHWINLQEAGVNIDRNKLTA
ELLSELRLAVVKFENEGLSAFISRWREMDNYLGRPVKLIIGDQDIFGIARGIDEQGALLLDQDGIIKPYIGGEISLRGV

>WP_103797724.1
MKDHSIPLKLVEILSDGEFHSGEQLGESLGMSRAAINKHIQTLKSWGLDIYTVTGKGYSLPAPMQLLNEEAIVSQLHQPN
LAIIPVIDSTNQYLLERMNELQSGDACIAEYQQAGRGRRGRQWFSPFGANLYMSMYWRLEQGPAAAMGLSLVIGIVIAEA
LQQLGAQDVRVKWPNDLYLQDRKLAGILVELTGKTGDAAQIVMGAGINLAMRGAEAAQINQGWINLQEAGITIDRNDLAA
KLINSLREALPLFERDGLAPFTERWKTLDNFINRPVKLLIGEREIQGIARGIDKQGGLLLEQDGEIKSWVGGEISLRPQ

>KMV73018.1
MKDNTVPLTLIGILADGEFHSGEQLGEQLGMSRAAINKHIQTLKEWGIDVFTVTGKGYSLPAAMQLLNEQAINARLDNGR
LAVIPVIDSTNQYLLDRMDTLQSGDACVAEYQQAGRGRRGRQWFSPFGSNLYLSMYWRLEQGPAAAMGLSLVIGIVLAEA
LQEQGAPDIRVKWPNDIYLDDRKLAGILVELTGKTGDAAQIVIGAGINLAMRAPAADVINQGWINLQEAGVSVDRNALSA
LIVNKMRTALVEFEQEGLAPFIERWARLDNFINRPVKLLIGDREIFGIARGIDQQGGLILEQDGVRKSWIGGEISLRPQS

>WP_088517822.1
MKDHSVPLKLVALLADGEFHSGEQLGEALGMSRAAVNKHIQTLKSWGLDVYTVTGKGYSLPAPIQLLNEEAILAHLYQAD
LAVIPVIDSTNQYLLDRMDQLNSGYACIAEYQQAGRGRRGRKWFSPFGANLYMSMYWRLEQGPAAAMGLSLVIGIVMAEV
IQSLGAADVRVKWPNDLYLQDRKLAGILVELTGKTGDAAQIVMGAGINLVMRGEGTAEINQGWINLQEAGIEINRNELAA
RLINRLREALPLFERDGLAPFVGRWEALDNFIHRPVKLLIGDREVHGIARGIDKQGGLLLEQDGEIKSWVGGEISLRPAN

>WP_049613339.1
MKDFKIPLRLIGILADGAFHSGEQLGEMFGMSRAAINKHIQTVREWGLDIFTVPGKGYSLPAPIQLLDEQKILSYLPAGQ
VAVLPVVDSTNQYLLDRIGELKSGDACVAEYQHAGRGRRGRQWVSPFGANLYLSMFWRLEQGPAAAMGLSLVVGIVMAEV
LHKLGAEKVRVKWPNDLYLNDKKLAGILVELTGKTGDAAQLVIGAGINLTMRESTTNVINQDWINLQEAGVIIDRNKLTA
ELLSELRRAVVKFENEGLSAFISRWREMDNYLDRPVKLIIGNQEIYGIARGIDQQGALLLEQAGVIKPYIGGEISLRGA

>WP_048781227.1
MKDHSIPLKLVEILSDGEFHSGEQLGESLGMSRAAINKHIQTLKSWGLDIYTVTGKGYSLPAPMQLLNEEAILAQLHQPN
LAIIPVIDSTNQYLLERMNELQSGDACIAEYQQAGRGRRGRQWFSPFGANLYMSMYWRLEQGPAAAMGLSLVIGIVIAET
LQQLGAQNVRVKWPNDLYLQDRKLAGILVELTGKTGDAAQIVMGAGINLAMRGAEAAQINQGWINLQEAGIAIDRNDLAA
KLINSLREALPLFERDGLAPFTERWKALDNFFNRPVKLLIGEREIHGIARGIDKQGGLLLEQDGEVKSWVGGEISLRPQ

>WP_016605662.1
MKDIRVPLRLVSILSDGFFHSGEQLGETLGMSRAAINKHMQTIRDWGLDVFTVPGKGYSLPTSIQLLDEQKILSYLPTGH
VTVLPVVDSTNQYLLDRITELKSGDACVAEYQQAGRGRRGRQWVSPFGANLYLSMYWRLEQGPAAAMGLSLVVGIVMAEV
LQNLGAEKVRVKWPNDLYLNDKKLAGILVELTGKTGDAAQLVIGAGINLTMRGSETNAINQDWINLQDAGVTIDRNKLTA
EILSELRLAVVKFENEGLSAFLSRWQKMDNYLNRPVKLIIGNQEIFGIARGIDQQGALLLEQDGNIKPYIGGEISLRG

>WP_006709808.1
MKDSKVPLKLIALLADGGSHSGEHLGESLGMSRAAINKHIQTIREWGVDVFTVPGKGYSLPNPIQLLEADRILKLLEDKR
VTVLPVVDSTNQYLLDRICKLQSGDACIAEYQQAGRGRRGRQWVSPFGTNLYLSMFWRLEQGPAAAMGLSLVIGIVMAEV
LQRLGAEDVRVKWPNDLYLNDRKLAGILVELTGKTGDAAHLVMGAGINLAMCGTNADAINQGWINLQEAGISIDRNELAA
TLLNELRQSLKQFENDGLTPFVARWHSLDNFIDRPIKLLIGEQQIFGIARGIDQQGALLLDQQGVIKPFIGGEISLRSAE

>WP_002212289.1
MKDIRVPLRLVSILSDGFFHSGEQLGETLGMSRAAINKHMQTIRDWGLDVFTVPGKGYSLPTSIQLLDEQKILSYLPTGH
VTVLPVVDSTNQYLLDRITELKSGDACVAEYQQAGRGRRGRQWVSPFGANLYLSMYWRLEQGPAAAMGLSLVVGIVMAEV
LQNLGAEKVRVKWPNDLYLNDKKLAGILVELTGKTGDAAQLVIGAGINLTMRGSETNAINQDWINLQDAGVTIDRNKLTA
EILSELRLAVVKFENEGLSAFLSRWQKMDNYLNRPVKLIIGNQEIFGIARGIDQQGALLLEQDGNIKPYIGGEISLRGV

>WP_033756005.1
MKDHSIPLKLVEILSDGEFHSGEQLGESLGMSRAAINKHIQTLKSWGLDIYTVTGKGYSLPAPMQLLNEEAILAQLHQPN
LAIIPVIDSTNQYLLERMNELQSGDACIAEYQQAGRGRRGRQWFSPFGANLYMSMYWRLEQGPAAAMGLSLVIGIVIAET
LQQLGAQDVRVKWPNDLYLQDRKLAGILVELTGKTGDAAQIVMGAGINLAMRGAEAAQINQGWINLQEAGIAIDRNDLAA
KLINSLREALPLFERDGLAPFTERWKALDNFFNRPVKLLIGEREIHGIARGIDKQGGLLLEQDGEVKSWVGGEISLRPQ

>WP_021508689.1
MKDHSVPLKLVALLADGEFHSGEQLGEALGMSRAAVNKHIQTLKSWGLDVYTVTGKGYSLPAPIQLLNEEAILAHLHQPD
LAVIPVIDSTNQYLLDRMDQLNSGYACIAEYQQAGRGRRGRKWFSPFGANLYMSMYWRLEQGPAAAMGLSLVIGIVMAEV
IQSLGAADVRVKWPNDLYLQDRKLAGILVELTGKTGDAAQIVMGAGINLVMRGEGTAEINQGWINLQEAGIEINRNELAA
RLINRLREALPLFERDGLAPFVGRWEALDNFIHRPVKLLIGDREVHGIARGIDKQGGLLLEQDGEIKSWVGGEISLRPAN

>WP_033787297.1
MKDHNVPLKLVDILSDGEFHSGEQLGETLGMSRAAINKHIQTLKSWGLDVYTVTGKGYSLSAPIQLLDEQAILSQVTQGN
VSVIPVIDSTNQYLLERMHEMESGAACIAEYQQTGRGRRGRQWFSPFGANLYMSMYWRLEQGPAAAMGLSLVIGIIMAET
LRSLGADDVRVKWPNDIYLNDRKLAGILVELTGKTGDAAQIVIGAGINLAMRTADASQINQGWINLQEAGVTVNRNELAA
RLINSLREALPLFEQEGLTPFVARWAALDNFINRPVKLLIGEREVHGIARGVDSQGGLLLEQDGEIKAWVGGEISLRPV

>WP_022625149.1
MKDHNVPLKLVDILSDGEFHSGEQLGETLGMSRAAINKHIQTLKSWGLDVYTVTGKGYSLSAPIQLLDEQAILSQVTQGN
VSVIPVIDSTNQYLLERMHEMESGAACIAEYQQAGRGRRGRQWFSPFGANLYMSMYWRLEQGPAAAMGLSLVIGIIMAET
LRSLGADNVRVKWPNDIYLNDRKLAGILVELTGKTGDAAHIVIGAGINLAMRTADASQINQGWINLQEAGVTVNRNELAA
RLINSLREALPLFEQEGLTPFVARWAALDNFINRPVKLLIGEREVHGIARGVDSQGGLLLEQDGEIKAWVGGEISLRPV

>WP_039392057.1
MKDHNVPLKLVDILSDGDFHSGEQLGETLGMSRAAINKHIQTLKSWGLDVYTVTGKGYSLSAPIQLLDEQAILSQITQGN
VSVIPVIDSTNQYLLERMHEMESGAACIAEYQQAGRGRRGRQWFSPFGANLYMSMYWRLEQGPAAAMGLSLVIGIIMAET
LRSLGADDVRVKWPNDIYLNDRKLAGILVELTGKTGDAAQIVIGAGINLAMRTADASQINQGWINLQEAGVTVNRNDLAA
RLINSLREALPLFEQEGLTPFVARWAALDNFINRPVKLLIGEREVHGIARGVDSQGGLLLEQDGEIKAWVGGEISLRPV

>WP_050321297.1
MKDIRVPLRLVSILSDGFFHSGEQLGETLGMSRAAINKHMQTIRDWGLDVFTVPGKGYSLPTSIQLLDEQKILSYLPTGH
VTVLPVVDSTNQYLLDRITELKSGDACVAEYQQAGRGRRGRQWVSPFGANLYLSMYWRLEQGPAAAMGLSLVVGIVMAEV
LQNLGAEKVRVKWPNDLYLNDKKLAGILVELTGKTGDAAQLVIGAGINLTMRGSETNAINQDWINLQDAGVTIDRNKLTA
EILSELRLAVVKFENEGLSAFLSRWQKMDNYLNRPVKLIIGNQEVFGIARGIDQQGALLLEQDGNIKPYIGGEISLRGV

>WP_049602137.1
MKDITVPLRLIGMLADGAFHSGEQLGETLGMSRAAINKHVQTIREWGLDVFTVPGKGYSLPAPIQLLNADAIATYLPEGK
VSVLPVVDSTNQYLLDRINELQSGDACVAEYQQAGRGRRGRHWVSPFGANLYLSMFWRLEQGPAAAMGLSLVVGIVMAEV
LRKLGAADVKVKWPNDLYLSDKKLAGILVELTGKTGDAAQLVIGAGINLSMRDSSNNVINQDWINLQEAGVSIDRNKLTA
ELLSELRRAVIKFENEGLGAFISRWRELDNYLDRPVKLIIGNQEIFGIARGIDQQGGLLLEQDGDVKPYIGGEISLRGVN
S

>WP_064740324.1
MKDNGVPLKLVALMSDGEFHSGEQLGEALGMSRAAINKHIQTLKSWGLDVYTVTGKGYSLPGPIQLLDEEVILSHLHQPN
LAVIPVIDSTNQYLLDRMDQLPSGYACIAEYQQAGRGRRGRKWFSPFGSNLYMSMYWRLEQGPAAAMGLSLVIGIIMAEV
IQSLGAADVRVKWPNDLYLKDRKLAGILVELTGKTGDAAQIVIGAGVNLLMRSEGATEINQGWINLQEAGVDIDRNELAA
KLINSLRQALPVFEQDGLTPFISRWEALDNFINRPVKLLIGDREVYGIARGIDKQGGLLLEQDGAIKSWVGGEISLRPDT

>WP_058769984.1
MKDHSVPLKLVALLADGEFHSGEQLGEALGMSRAAVNKHIQTLKSWGLDVYTVTGKGYSLPAPIQLLNEEAILAHLHQPD
LAVIPVIDSTNQYLLDRMDQLNSGYACIAEYQQAGRGRRGRKWFSPFGANLYMSMYWRLEQGPAAAMGLSLVIGIVMAEV
IQSLGAADVRVKWPNDLYLQDRKLAGILVELTGKTGDAAQIVMGAGINLVMRGEGTAEINQGWINLQEAGIEINRNELAA
RLINRLREALPLFERDGLAPFVGRWEVLDNFIHRPVKLLIGDREVHGIARGIDKQGGLLLEQDGEIKSWVGGEISLRPAN

>WP_101762582.1
MKDNSVPLKLVALVADGEFHSGEQLGEALGMSRAAINKHIQTLKSWGLDVYTVTGKGYSLPEPIQLLDEEIILSLLHQPN
LAVIPVIDSTNQYLLDRMDQLPSGYACIAEYQQAGRGRRGRKWFSPFGSNLYMSMYWRLDQGPAAAMGLSLVIGIIMAEV
IQSLGAPDVRVKWPNDLYLNDRKLAGILVELTGKTGDAAQIVIGAGVNLLMRSEGTAEINQGWINLQEAGVDIDRNELAA
KLINSLREALPIFERDGLAPFVSRWETLDNFINRPVKLLIGDREVHGIARGIDKQGGLLLEQNGVIKSWVGGEISLRPDN

>WP_025304935.1
MKDTKVPLKLIALLADGEFHSGEHLGESLGMSRAAINKHIQTIREWGLDVFTVPGKGYSLPAPMPLLEAERILKGLDDKR
VTVLPVVDSTNQYLLDRIETLQSGDACIAEYQLAGRGRRGRQWISPFGANLYLSMFWRLEQGPAAAMGLSLVIGMVMAEV
LQRLGAKDVRVKWPNDLYLNDRKLAGILVELTGKTGDAAQLVIGAGINLAMRDTNAGGINQGWINLQEAGINIDRNELTA
TLLNELRQSLKQFEIDGLGPFIGRWRTLDNFIDRPVKLLIGERQIVGIARGIDSQGALLLEQDGEIKPFIGGEISLRSAE

>WP_084886554.1
MKDHSIPLKLVDILSDGEFHSGEQLGESLGMSRAAINKHIQTLKSWGLDIYTVTGKGYSLPGPMQLLNEEAILAQLNQPN
LAIIPVIDSTNQYLLERMNELQSGDACIAEYQQAGRGRRGRQWFSPFGANLYMSMYWRLEQGPAAAMGLSLVIGIVIAET
LQQLGAQDVRVKWPNDLYLQDRKLAGILVELTGKTGDAAQIVMGAGINLAMRGAEAAQINQGWINLQEAGIAIDRNDLAA
RLINSLREALPLFERDGLAPFTERWKALDNFFNRPVKLLIGEREIHGIARGIDKQGGLLLEQDGEVKSWVGGEISLRPQ

>WP_040264635.1
MKDSKVPLKLIALLADGGSHSGEHLGESLGMSRAAINKHIQTIREWGVDVFTVPGKGYSLPNPIQLLEADRILKLLEDKR
VTVLPVVDSTNQYLLDRICMLQSGDACIAEYQQAGRGRRGRQWVSPFGTNLYLSMFWRLEQGPAAAMGLSLVIGIVMAEV
LQRLGAEDVRVKWPNDLYLNDRKLAGILVELTGKTGDAAHLVMGAGINLAMCGTNADAINQGWINLQEAGISIDRNELAA
TLLNELRQSLKQFENDGLTPFVARWHSLDNFIDRPVKLLIGDQQIFGIARGIDQQGALLLDQQGVIKTFIGGEISLRSAE

>WP_011191550.1
MKDIRVPLRLVSILSDGFFHSGEQLGETLGMSRAAINKHMQTIRDWGLDVFTVPGKGYSLPTSIQLLDEQKILSYLPTGH
VTVLPVVDSTNQYLLDRITELKSGDACVAEYQQAGRGRRGRQWVSPFGANLYLSMYWRLEQGPAAAMGLSLVVGIVMAEV
LQNLGAEKVRVKWPNDLYLNDKKLAGILVELTGKTGDAAQLVIGAGINLTMRGSETNAINQDWINLQDAGVTIDRNKLTA
EILSELRLAVVKFENDGLSAFLSRWQKMDNYLNRPVKLIIGNQEIFGIARGIDQQGALLLEQDGNIKPYIGGEISLRGV

>WP_002421696.1
MKDIRVPLRLVSILSDGFFHSGEQLGETLGMSRAAINKHMQTIRDWGLDVFTVPGKGYSLPTSIQLLDEQKILSYLPTGH
VTVLPVVDSTNQYLLDRITELKSGDACVAEYQQAGRGRRGRQWVSPFGANLYLSMYWRLEQGPAAAMGLSLVVGIVMAEV
LQNLGAEKVRVKWPNDLYLNDKKLAGILVELTGKTGDAAQLVIGAGINLTMRGSETNAINQDWINLQDAGVTIDRNKLTA
EILSELRLAVVKFENEGLSAFLSRWQKMDNYLNRPVKLIIGNQEIFGIARGIDQQGALLLEQDGNIKPYIGGEISL

>WP_090967285.1
MKDHNVPLKLVDILSDGEFHSGEQLGETLGMSRAAINKHIQTLKSWGLDVYTVTGKGYSLSAPMQLLDEQAILSQVAQGN
VSVIPVIDSTNQYLLERMHDMQSGAACIAEYQQAGRGRRGRQWFSPFGANLYMSMYWRLEQGPAAAMGLSLVIGIIMAET
LRSLGADDVRVKWPNDIYLNDRKLAGILVELTGKTGDAAQIVIGAGINLAMRTADASQINQGWINLQEAGVTVNRNELAA
RLINSLREALPLFEQEGLTPFIARWAALDNFINRPVKLLIGEREVHGIARGVDSQGGLLLEQDGEIKAWVGGEISLRPI

>WP_049601325.1
MKDIRVPLRLVSILSDGTFHSGEQLGETLGMSRAAINKHMQTIRDWGLDVFTVPGKGYSLPTSIQLLDEQKILSYLPTGH
VTVLPVVDSTNQYLLDRITELKSGDACVAEYQQAGRGRRGRQWVSPFGANLYLSMYWRLEQGPAAAMGLSLVVGIVMAEV
LQNLGAEKVRVKWPNDLYLNDKKLAGILVELTGKTGDAAQLVIGAGINLTMRGSEKNVINQDWINLQDAGVTIDRNKLTA
EILSELRLAVVKFENEGLSVFLSRWQKMDNYLNRPVKLIIGNQEVFGIARGIDQQGALLLEQYGNVKPYIGGEISLRGV

>WP_049604506.1
MKDIKIPLRLIGILADGAFHSGEQLGETFGMSRAAINKHMQTLREWGLDVFTVPGKGYSLPTAIQLLDEQAILSYLPAGQ
VTVLPVVDSTNQYLLERIAELKSGDACVAEYQHAGRGRRGRHWVSPFGANLYLSMFWRLEQGPAAAMGLSLVVGIVMAEV
LRKLGAEQVRVKWPNDLYLNDKKLAGILVELTGKTGDAAQLVIGAGINLTMRESITNVINQHWINLQEAGVNIDRNKLTA
ELLSELRLAVVKFENEGLSAFIPRWREMDNYLDRPVKLIIGDQEIFGIARGIDEQGALLLDQDGIIKPYIGGEISLRGV

>WP_042840338.1
MKDIKIPLRLIGILADGAFHSGEQLGETFGMSRAAINKHMQTLREWGLDVFTVPGKGYSLPTAIQLLDEQTILSYLPAGQ
VTVLPVVDSTNQYLLERIAELKSGDACVAEYQHAGRGRRGRHWVSPFGANLYLSMFWRLEQGPAAAMGLSLVVGIVMAEV
LRKLGAEQVRVKWPNDLYLNDKKLAGILVELTGKTGDAAQLVIGAGINLTMRESITNVINQHWINLQEAGVNIDRNKLTA
ELLSELRLAVVKFENEGLSAFIPRWREMDNYLDRPVKLIIGDQEIFGIARGIDEQGALLLDQDGIIKPYIGGEISLRGV

>WP_029570852.1
MKDHSVPLKLIDILADGEFHSGEQLGETLGMSRAAINKHIQTLKSWGLEVYTVTGKGYSFPAPLQLLNEQEILGQLSQAD
IAVIPVIDSTNQYLLERMHSLPSGSVCLAEYQQAGRGRRGRHWFSPFGANLYMSMYWRLEQGPAAAMGLSLVIGIIMAET
LRSLGAQDVRVKWPNDIYLHDRKLAGILVELTGKTGDAAQIVIGAGINLAMRTAEAAQINQGWINLQEAGVTINRNELAA
TLINRLREALPVFEQEGLTPFVTRWAELDNFINRPVKLLIGEREVHGIARGIDNQGGLQLEQDGKIQSWVGGEISLRPV

>WP_050087853.1
MKDIKVPLRLISILADGAFHSGEQLGEAFGMSRAAINKHIQTIREWGLDVFTVPGKGYSLPAPIQLLNEQAILSYLPAGQ
VTVLPVVDSTNQYLLDRITELKSGDACVAEYQHAGRGRRGRQWVSPFGTNLYLSMFWRLEQGPAAAMGLSLVVGIVMAEV
LRKLGAEQVRVKWPNDLYLNDKKLAGILVELTGKTGDAAQLVIGAGINLTMRESITNAINQDWINLQEAGVNIDRNKLTA
ELLSELRLAVVKFENEGLSAFISRWREMDNYLDRPVKLIIGNQEIFGIARGIDQQGALLLEQNGNVKPYIGGEISLRGV

>WP_050078931.1
MKDIKVPLRLIGILADGTFHSGEQLGEVLGMSRAAINKHMQTIREWGLDVFTVPGKGYSLPTPIQLLDEQAILSYLPAGQ
VTVLPVVDSTNQYLLDRITELKSGDACVAEYQQAGRGRRGRQWVSPFGANLYLSMFWRLEQGPAAAMGLSLVVGIVMAEV
LHKLGAEQVRVKWPNDLYLNDKKLAGILVELTGKTGDAAQLVIGAGINLTMRELTTNVISQDWINLQEAGVIIDRNKLTA
ELLSELRLAVVKFENEGLAAFISRWREMDNYLDRPVKLIIGNQEIFGIARGIDQQGALLLEQDGHVKPYIGGEISLRGVN

>WP_013024112.1
MKDHSVPLKLIDILADGEFHSGEQLGETLGMSRAAINKHIQTLKSWGLEVYTVTGKGYSFPAPLQLLNEQKILGQLSQAD
IAVIPVIDSTNQYLLERMHSLPSGSVCLAEYQQAGRGRRGRHWFSPFGANLYMSMYWRLEQGPAAAMGLSLVIGIIMAET
LRSLGAQDVRVKWPNDIYLHDRKLAGILVELTGKTGDAAQIVIGAGINLAMRTAEAAQINQGWINLQEAGVTINRNELAA
TLINRLREALPVFEQEGLTPFVTRWAELDNFINRPVKLLIGEREVHGIARGIDNQGGLQLEQDGKIQSWVGGEISLRPV

>WP_095706383.1
MKDHSVPLKLVDILSDGEFHSGEQLGDTLGMSRAAINKHIQTLKSWGLDVYTVTGKGYSLSAPIQLLDEQAILSQVKQGN
VSVIPVIDSTNQYLLERMHDLQSGAACIAEYQQAGRGRRGRQWFSPFGANLYMSMYWRLEQGPAAAMGLSLVIGIVMAET
LRALGADDVRVKWPNDIYLNDRKLAGILVELTGKTGDAAQIVMGAGINLAMRTADASQINQGWINLQEAGVSVNRNELAA
RLINSLREALPLFEQEGLTAFISRWAALDNFINRPVKLLIGEREVHGIARGVDSQGGLLLEQDGEIKAWVGGEISLRPV

>WP_010672228.1
MKDHNVPLKLVDILSDGEFHSGEQLGERLGMSRAAINKHIQTLKSWGLDVYTVTGKGYSLSAPIQLLDEQAILSQVTQGN
VSVIPVIDSTNQYLLERMHEMESGAACIAEYQQAGRGRRGRQWFSPFGANLYMSMYWRLEQGPAAAMGLSLVIGIIMAET
LRSLGADDVRVKWPNDIYLNDRKLAGILVELTGKTGDAAQIVIGAGINLAMRTADASQINQGWINLQEAGVTVNRNELAA
RLINSLREALPLFEQEGLTPFVARWAALDNFINRPVKLLIGEREVHGIARGVDSQGGLLLEQDGEIKAWVGGEISLRPV

>WP_011815379.1
MKDIKVPLRLIGILADGAFHSGEQLGEMLGMSRAAINKHMHTIREWGLDVFTVPGKGYSLPAPIQLLDEQTILSYLPAGQ
VAVLPVVDSTNQYLLDRITELKSGDACVAEYQQAGRGRRGRQWVSPFGANLYLSMFWRLEQGPAAAMGLSLVVGIVMAEV
LHKLGAEHVRVKWPNDLYLNDKKLAGILVELTGKTGDAAQLVIGAGINLTMRESTTNVISQDWINLQEAGVNIDRNKLTA
ELLSELRLAVVKFENEGLPAFISRWREMDNYLDRPVKLIIGNQEIFGIARGIDQQGALLLEQDGNIKPYIGGEISLRGV

>WP_019080256.1
MKDIKVPLRLIGILADGAFHSGEQLGEILGMSRAAINKHMHTIREWGLDVFTVPGKGYSLPAPIQLLDEQTILSYLPAGQ
VAVLPVVDSTNQYLLDRITELKSGDACVAEYQQAGRGRRGRQWVSPFGANLYLSMFWRLEQGPAAAMGLSLVVGIVMAEV
LHKLGAEHVRVKWPNDLYLNDKKLAGILVELTGKTGDAAQLVIGAGINLTMRESTTNVISQDWINLQEAGVNIDRNKLTA
ELLSELRLAVVKFENEGLPAFISRWREMDNYLDRPVKLIIGNQEIFGIARGIDQQGALLLEQDGNIKPYIGGEISLRGV

>WP_013649078.1
MKDIKVPLRLIGILADGAFHSGEQLGEMLGMSRAAINKHMHTIREWGLDVFTVPGKGYSLPAPIQLLDEQTILSYLPAGQ
VAVLPVVDSTNQYLLDRITELKSGDACVAEYQQAGRGRRGRQWVSPFGANLYLSMFWRLEQGPAAAMGLSLVVGIVMAEV
LHKLGAEHVRVKWPNDLYLNDKKLAGILVELTGKTGDAAQLVIGAGINLTMRESTTNVISQDWINLQEAGVNIDRNKLTA
ELLSELRLAVVKFENEGLSAFISRWREMDNYLDRPVKLIIGNQEIFGIARGIDQQGALLLEKDGNIKPYIGGEISLRGV

>WP_106465023.1
MKDIRVPLRLVSILSDGFFHSGEQLGETLGMSRAAINKHMQTIRDWGLDVFTVPGKGYSLPTSIQLLDEQKILSYLPTGH
VTVLPVVDSTNQYLLDRITELKSGDACVAEYQHAGRGRRGRQWVSPFGANLYLSMYWRLEQGPAAAMGLSLVVGIVMAEV
LQNLGAEKVRVKWPNDLYLNDKKLAGILVELTGKTGDAAQLVIGAGINLTMRGSETNAINQDWINLQDAGVTIDRNKLTA
EILSELRLAVVKFENDGLSAFLSRWQKMDNYLNRPVKLIIGNQEIFGIARGIDQQGALLLEQDGNIKPYIGGEISLRGV

>WP_087768185.1
MKDIRVPLRLVSILSDGFFHSGEQLGETLGMSRAAINKHMQTIRDWGLDVFTVPGKGYSLPTSIQLLDEQKILSYLPTGH
VTVLPVVDSTNQYLLDRITELKSGDACVAEYQQAGRGRRGRQWVSPFGANLYLSMYWRLEQGPAAAMGLSLVVGIVMAEV
LQNLGAEKVRVKWPNDLYLNDKKLAGILVELTGKTGDAAQLVIGAGINLTMRGSETNAINQDWINLQDAGVTIDRNKLTA
EILSELRLAVVKFENEGLSAFLSRWQKMDNYLNRPVKLIIGNQEIFGIARGIDQQGALLLEQDGNIKPYIGGEIFLRGV

>WP_032912033.1
MKDIKVPLRLIGILADGAFHSGEQLGETLGMSRAAINKHMQTIREWGLDVFTVPGKGYSLPAPIQLLDEQAILHYLPTGQ
VAVLPVVDSTNQYLLDRITELKSGDACVAEYQQAGRGRRGRQWVSPFGANLYLSMFWRLEQGPAAAMGLSLVVGIVMAEV
LHKLGAEQVRVKWPNDLYLNDKKLAGILVELTGKTGDAAQLVIGAGINLTMRESTTNVISQDWINLQEAGVIIDRNKLTA
ELLSELRLAVVKFENEGLSAFISRWREMDNYLDRPVKLIIGNQEIFGIARGIDQQGALLLEQDGNVKPYIGGEISLRGI

>WP_105077909.1
MKDHSVPLKLIDILADGEFHSGEQLGETLGMSRAAINKHIQTLKSWGLEVYTVTGKGYSFPAPLQLLNEQEILGQLSQAD
IAVIPVIDSTNQYLLERMHSLPSGSVCLAEYQQAGRGRRGRHWFSPFGANLYMSMYWRLEQGPAAAMGLSLVIGIIMAET
LRSLGAQDVRVKWPNDIYLHDRKLAGILVELTGKTGDAAQIVIGAGINLAMRTAEAAQINQGWINLQEAGVTINRNELAA
TLINRLREALPVFEQEGLMPFVTRWAELDNFINRPVKLLIGEREVHGIARGIDNQGGLQLEQDGKIQSWVGGEISLRPV

>WP_024966044.1
MKGNTVPLTLINILADGEFHSGEQLGEMLGMSRAAINKHIHTLKDWGIDVFTVTGKGYSLPAPVQLLDEAVITSQLEEGR
LAVVPVIDSTNQYLLERMDSLQSGDACVAEYQQAGRGRRGRQWFSPFGSNLYLSMYWKLEQGPVAAMGLSLVIGIVTAEV
LQGLGASDVRVKWPNDLYLNDRKLAGILVELTGKTGDAAQIVMGTGINLAMRSPDTTIVNQGWINLQEAGVTIDRNKLAA
SLVNNMRSSLQVFEKEGLAPFIDRWSKLDNFINRPVKLLIGDREILGIARGIDQQGGLILEQNGIRKSWVGGEISLRPQN

>WP_013200288.1
MKANTVPLTLIGLLADGEFHSGEQLGEQLGMSRAAINKHIQTLKDWGIDVFTVTGKGYSLPAPMQLLDEETIMAQLKEKR
LAVIPVIDSTNQYLLERMDSLQSGDACVAEYQQAGRGRRGRQWFSPFGSNLYLSLYWRLDQGPMAAMGLSLVIGIVIAEV
LQSLGAKDVRVKWPNDLYLNDRKLAGILVELTGKTGDAAQLVIGAGINLAMRSPDAGIVNQGWINLQEAGVNVDRNTLTA
HLINNMRESLPIFEREGLAPFIDRWSELDNFINRPVKLLIGDKEIPGIARGIDQQGGLILEQDGVRKSWVGGEISLRPQD

>WP_032907894.1
MKDIKVPLRLINILADGAFHSGEQLGEAFGMSRAAINKHIQTIREWGLDVFTVPGKGYSLPAPIQLLNEQTILSYLPAGQ
VTVLPVVDSTNQYLLDRITELKSGDACVAEYQHAGRGRRGRQWVSPFGTNLYLSMFWRLEQGPAAAMGLSLVVGIVMAEV
LRKLGAEQVRVKWPNDLYLNDKKLAGILVELTGKTGDAAQLVIGAGINLTMRESITNAINQDWINLQEAGVNIDRNKLTA
ELLSELRLAVVKFENEGLSAFISRWREMDNYLDRPVKLIIGNQEIFGIARGIDQQGALLLEQNGNVKPYIGGEISLRGV

>WP_033734845.1
MKDHSVPLKLVDILSDGEFHSGEQLGETLGMSRAAINKHIQTLKSWGLDVYTVTGKGYSLSAPIQLLDEQAILSQVKQGN
VSVIPVIDSTNQYLLERMHDMPSGAACIAEYQQAGRGRRGRQWFSPFGANLYMSMYWRLEQGPAAAMGLSLVIGIVMAET
LRALGADDVRVKWPNDIYLNDRKLAGILVELTGKTGDAAQIVMGAGINLAMRTADASQINQGWINLQEAGVSVNRNELAA
RLINSLREALPLFEQEGLTAFISRWAALDNFINRPVKLLIGEREVHGIARGVDSQGGLLLEQDGEIKAWVGGEISLRPV

>WP_094112319.1
MKDQSVPLKLAALLADGEFHSGEHLGEALGMSRAAVNKHIQTLKSWGLDVFTVTGKGYSLAAPLQLLDEALIHAHLENPG
IAVIPVIDSTNQYLLDRMDQLESGFACVAEYQQAGRGRRGRKWFSPFGANLYLSMYWRLEQGPAAAMGLSLVIGIVMAEV
IQSLGAENVRVKWPNDLYLNDRKLAGILVELTGKTGDAAQIVMGAGINLGMRGEGTSEINQGWINLQEAGVTIDRNQLAA
SIINSLRAALPLFERDGLAPFIQRWEKLDNFINRPVKLLIGEREVYGIARGIDKQGGLLLEQEGVIKSWVGGEISLRPDN
G

>WP_050111267.1
MKDIKVPLRLIGILADGAFHSGEQLGEMLGMSRAAINKHMQTIREWGLDVFTVPGKGYSLPAPIQLLDEKAILRYLPAGQ
VAVLPVVDSTNQYLLDRITELKSGDACVAEYQQAGRGRRGRQWVSPFGANLYLSMFWRLEQGPAAAMGLSLVVGIVMAEV
LHKLGAEQVRVKWPNDLYLNDKKLAGILVELTGKTGDAAQLVIGAGINLTMRESTTNVISQDWINLQEAGVIIDRNKLTA
ELLSELRLAVVKFENEGLSAFISRWREMDNYLDRPVKLIIGNQEIFGIARGIDQQGALLLEQDGNVKPYIGGEISLRGI

>WP_039309211.1
MKDITVPLKLIKILSDGEFYSGEVLGEMMGMSRAAINKHIQTIRDWGIDVFTVTGKGYSLPAPMQLLDQDIILKHLPEGG
VTVLPVVDSTNQYILERLDTLSSGDACLAEYQQSGRGRRGRQWFSPFGANLYLSLYWRLEQGPAAAVGVSLVIGIVMAEV
LHKLGADGVRVKWPNDLYLKDRKLAGILVELTGKTGDAANLVIGAGINLKMREPATDIINQGWINLQEAGIDISRNTLAS
TLISELRSALAVFELEGLKPFISRWEKLDNYFNRPVRLIIGNREIYGIDRGIDRQGALLLENDGMITPYIGGEISLRGA

>WP_016598424.1
MKDIRVPLRLVSILSDGFFHSGEQLGETLGMSRAAINKHMQTIRDWGLDVFTVPGKGYSLPTSIQLLDEQKILSYLPTGH
VTVLPVVDSTNQYLLDRITELKSGDACVAEYQQAGRGRRGRQWVSPFGANLYLSMYWRLEQGPAAAMGLSLVVGIVMAEV
LQNLGAEKVRVKWPNDLYLNDKKLAGILVELTGKTGDAAQLVIGAGINLTMRGSETNAINQDWINLQDAGVTIDRNKLTA
EILSELRLAVVKFENEGLSAFLSRWQKMDNYLNRPVKLIIGNQEIFGIARGIDQQGALLLEQDGNIKPYIGGEIS

>WP_014606968.1
MKDHSVPLKLIDILADGEFHSGEQLGETFGMSRAAINKHIQTLKSWGLEVYTVTGKGYSFPAPLQLLNEQKILGQLSQAD
IAVIPVIDSTNQYLLERMHSLPSGSVCLAEYQQAGRGRRGRHWFSPFGANLYMSMYWRLEQGPAAAMGLSLVIGIIMAET
LRSLGAQDVRVKWPNDIYLHDRKLAGILVELTGKTGDAAQIVIGAGINLAMRTAEAAQINQGWINLQEAGVTINRNELAA
TLINRLREALPVFEQEGLTPFVTRWAELDNFINRPVKLLIGEREVHGIARGIDNQGGLQLEQDGKIQSWVGGEISLRPV

>WP_050147583.1
MKDIKVPLRLIGILADGAFHSGEQLGEMLGMSRAAINKHMQTIREWGLDVFTVPGKGYSLPAPIQLLDEKTILRYLPAGQ
VAVLPVVDSTNQYLLDRITELKSGDACVAEYQQAGRGRRGRQWVSPFGANLYLSMFWRLEQGPAAAMGLSLVVGIVMAEV
LHKLGAEQVRVKWPNDLYLNDKKLAGILVELTGKTGDAAQLVIGAGINLTMRESTTNVISQDWINLQEAGVIIDRNKLTA
ELLSELRLAVVKFENEGLSAFISRWREMDNYLDRPVKLIIGNQEIFGIARGIDQQGALLLEQDGNVKPYIGGEISLRGI

>WP_083171338.1
MKDIKVPLRLIGILADGAFHSGEQLGEMLGMSRAAINKHMHTIREWGLDVFTVPGKGYSLPAPIQLLDEQTILSYLPAGQ
VAVLPVVDSTNQYLLDRITELKSGDACVAEYQQAGRGRRGRQWVSPFGTNLYLSMFWRLEQGPAAAMGLSLVVGIVMAEV
LHKLGAEHVRVKWPNDLYLNDKKLAGILVELTGKTGDAAQLVIGAGINLTMRESTTNVISQDWINLQEAGVNIDRNKLTA
ELLSELRLAVVKFENEGLPAFISRWREMDNYLDRPVKLIIGNQEIFGIARGIDQQGALLLEQDGNIKPYIGGEISLRGV

>WP_015701287.1
MKDHSVPLKLIDILADGEFHSGEQLGETLGMSRAAINKHIQTLKSWGLEVYTVTGKGYSFPAPLQLLNEQEILGQLSQAD
IAVIPVIDSTNQYLLERMHSLPSGSVCLAEYQQAGRGRRGRHWFSPFGANLYMSMYWRLEQGPAAAMGLSLVIGIIMAET
LRSLGAQDVRVKWPNDIYLHDRKLAGILVELTGKTGDAAQIVMGAGINLAMRTAEAAQINQGWINLQEAGVTINRNELAA
TLINRLREALPVFEQEGLTPFVTRWAELDNFINRPVKLLIGEREVHGIARGIDNQGGLQLEQDGKIQSWVGGEISLRPV

>WP_060681488.1
MKDHNVPLKLVDILSDGEFHSGEQLGERLGMSRAAINKHIQTLKSWGLDVYTVTGKGYSLSAPIQLLDELAILSQVTQGN
VSVIPVIDSTNQYLLERMHEMESGAACIAEYQQAGRGRRGRQWFSPFGANLYMSMYWRLEQGPAAAMGLSLVIGIIMAET
LRSLGADDVRVKWPNDIYLNDRKLAGILVELTGKTGDAAQIVIGAGINLAMRAADASQINQGWINLQEAGVTVNRNELAA
RLINSLREALPLFEQEGLTPFVARWAALDNFINRPVKLLIGEREVHGIARGVDSQGGLLLEQDGEIKAWVGGEISLRPV

>WP_022547085.1
MKDHSVPLKLVALLADGEFHSGEQLGEALGMSRAAVNKHIQTLKSWGLDVYTVTGKGYSLPAPIQLLNEEAILAHLHQAD
LAVIPVIDSTNQYLLDRMDQLNSGYASIAEYQQAGRGRRGRKWFSPFGANLYMSMYWRLEQGPAAAMGLSLVIGIVMAEV
IQSLGAADVRVKWPNDLYLQDRKLAGILVELTGKTGDAAQIVMGAGINLVMRSEGTAEINQGWINLQEAGIEINRNELAA
RLINRLREALPLFERDGLAPFVGRWEALDNFIHRPVKLLIGDREAHGIARGIDKQGGLLLEQDGEIKSWVGGEISLRPAN

>WP_077295854.1
MKDIKVPLRLIGILADGTFHSGEQLGEVLGMSRAAINKHMHTIREWGLDVFTVPGKGYSLPTPIQLLDEQAILSYLPAGQ
VTVLPVVDSTNQYLLDRITELKSGDACVAEYQQAGRGRRGRQWVSPFGANLYLSMFWRLEQGPAAAMGLSLVVGIVMAEV
LHKLGAEQVRVKWPNDLYLNDKKLAGILVELTGKTGDAAQLVIGAGINLTMRELTTNVISQDWINLQEAGVIIDRNKLTA
ELLSELRLAVVKFENEGLAAFISRWREMDNYLDRPVKLIIGNQEIFGIARGIDQQGALLLEQDGHVKPYIGGEISLRGVN

>WP_039381823.1
MKDQSVPLKLAALLADGEFHSGEHLGEALGMSRAAVNKHIQTLKSWGLDVFTVTGKGYSLAAPLQLLDEALIHTHLETPG
IAVIPVIDSTNQYLLDRMDQLESGFACVAEYQQAGRGRRGRKWFSPFGANLYLSMYWRLEQGPAAAMGLSLVIGIVMAEV
IQSLGAENVRVKWPNDLYLNDRKLAGILVELTGKTGDAAQIVMGAGINLGMRGEGTSEINQGWINLQEAGVTIDRNQLAA
SIINSLRAALPLFERDGLAPFIQRWEKLDNFINRPVKLLIGEREVYGIARGIDKQGGLLLEQEGVIKSWVGGEISLRPDN
G

>WP_075339223.1
MKDIKVPLRLIGILADGAFHSGEQLGEMLGMSRAAINKHMHTIREWGLDVFTVPGKGYSLPAPIQLLDEQTILSYLPAGQ
VAVLPVVDSTNQYLLDRITELKSGDACVAEYQQAGRGRRGRQWVSPFGTNLYLSMFWRLEQGPAAAMGLSLVVGIVMAEV
LHKLGAEHVRVKWPNDLYLNDKKLAGILVELTGKTGDAAQLVIGAGINLTMRESTTNVISQDWINLQEAGVNIDRNKLTA
ELLSELRLAVVKFENEGLSAFISRWREMDNYLDRPVKLIIGNQEIFGIARGIDQQGALLLEQNGNIKPYIGGEISLRGV

>WP_005165815.1
MKDIKVPLRLIGILADGAFHSGEQLGEMLGMSRAAINKHMHTIREWGLDVFTVPGKGYSLPAPIQLLDEQTILSYLPVGQ
VAVLPVVDSTNQYLLDRITELKSGDACVAEYQQAGRGRRGRQWVSPFGANLYLSMFWRLEQGPAAAMGLSLVVGIVMAEV
LHKLGAEHVRVKWPNDLYLNDKKLAGILVELTGKTGDAAQLVIGAGINLTMRESTTNVISQDWINLQEAGVNIDRNKLTA
ELLSELRLAVVKFENEGLSAFISRWREMDNYLDRPVKLIIGNQEIFGIARGIDQQGALLLEKDGNIKPYIGGEISLRGV

>OWF77600.1
MKDIKVPLRLIGILADGAFHSGEQLGEMLGMSRAAINKHMQTIREWGLDVFTVPGKGYSLPAPIQLLDEKTILRYLPTGQ
VAVLPVVDSTNQYLLDRITELKSGDACVAEYQQAGRGRRGRQWVSPFGANLYLSMFWRLEQGPAAAMGLSLVVGIVMAEV
LHKLGAEQVRVKWPNDLYLNDKKLAGILVELTGKTGDAAQLVIGAGINLTMRESTTNVISQDWINLQEAGVIIDRNKLTA
ELLSELRLAVVKFENEGLSAFISRWREMDNYLDRPVKLIIGNQEIFGIARGIDQQGALLLEQDGNVKPYIGGEISLRGI

>WP_063877938.1
MKDHSVPLKLIDILADGEFHSGEQLGETLGMSRAAINKHIQTLKSWGLDVYTVTGKGYSFPAPLQLLNEQEILAQLSQPD
IAVIPVIDSTNQYLLERMNSLPSGSVCVAEYQQAGRGRRGRHWFSPFGANLYMSMYWRLDQGPAAAMGLSLVIGIIMAET
LRSLGAQDVRVKWPNDIYLNDRKLAGILVELTGKTGDAAHIVIGAGINLAMRNAEAAQINQGWINLQEAGVTINRNELAA
KLINRLREALPVFEQEGLVPFVARWAELDNFINRPVKLLIGEREVHGIARGIDNQGGLRLEQDGIIKSWVGGEISLRPL

>WP_098051827.1
MKDHSVPLKLVDILSDGEFHSGEQLGDTLGMSRAAINKHIQTLKSWGLDVYTVTGKGYSLSAPIQLLDEQAILSQVKQGN
VSVIPVIDSTNQYLLERMHDMPSGAACIAEYQQAGRGRRGRQWFSPFGANLYMSMYWRLEQGPAAAMGLSLVIGIVMAET
LRSLGADDVRVKWPNDIYLNDRKLAGILVELTGKTGDAAQIVMGAGINLAMRTADASQINQGWINLQEAGVSVNRNELAA
RLINSLREALPLFEQEGLTAFISRWAALDNFINRPVKLLIGEREVHGIARGVDSQGGLLLEQDGEIKAWVGGEISLRPV

>WP_072136279.1
MKDHSVPLKLIDILADGEFHSGEQLGETLGMSRAAINKHIQTLKSWGLEVYTVTGKGYCFPAPLQLLNEQEILGQLSQAD
IAVIPVIDSTNQYLLERMHSLPSGSVCLAEYQQAGRGRRGRHWFSPFGANLYMSMYWRLEQGPAAAMGLSLVIGIIMAET
LRSLGAQDVRVKWPNDIYLHDRKLAGILVELTGKTGDAAQIVIGAGINLAMRTAEAAQINQGWINLQEAGVTINRNELAA
TLINRLREALPVFEQEGLTPFVTRWAELDNFINRPVKLLIGEREVHGIARGIDNQGGLQLEQDGKIQSWVGGEISLRPV

>WP_049602985.1
MKDYKIPLRLIGILADGAFHSGEQLGATFGMSRAAINKHIQTIREWGLDVFTVPGKGYSLPAPIQLLDEQKILSHLPTGQ
VAVLPVVDSTNQYLLDRIAELKSGDACVAEYQHAGRGRRGRQWVSPFGANLYLSMFWRLEQGPAAAMGLSLVVGIVMAEV
LHKLGAENVRVKWPNDLYLNDKKLAGILVELTGKTGDAAQLVIGAGINLTMRESTINVINQEWINLQEAGVIIDRNKLTA
ELLSELRLAVVKFENEGLSAFISRWRQMDNYLDRPVKLIIGNQEIYGIARGIDQQGALLLEQNGDIKPYIGGEISLRGA

>WP_050124090.1
MKDIKVPLRLIGILADGAFHSGEQLGEMLGMSRAAINKHMQTIREWGLDVFTVPGKGYSLPAPIQLLDEKAILRYLPAGQ
VAVLPVVDSTNQYLLDRITELKSGDACVAEYQQAGRGRRGRQWVSPFGANLYLSMFWRLEQGPAAAMGLSLVVGIVMAEV
LHKLGAKQVRVKWPNDLYLNDKKLAGILVELTGKTGDAAQLVIGAGINLTMRESTTNVISQDWINLQEAGVIIDRNKLTA
ELLSELRLAVVKFENEGLSAFISRWREMDNYLDRPVKLIIGNQEIFGIARGIDQQGALLLEQDGNVKPYIGGEISLRGI

>WP_096011184.1
MKDHSVPLKLIDILADGEFHSGEQLGETLGMSRAAINKHIQTLKSWGLDVYTVTGKGYSFPAPLQLLNEQEILAQLSQPD
IAVIPVIDSTNQYLLERMNSLPSGSVCVAEYQQAGRGRRGRHWFSPFGANLYMSMYWRLEQGPAAAMGLSLVIGIIMAET
LQSLGAQDVRVKWPNDIYLNDRKLAGILVELTGKTGDAAHIVIGAGINLAMRNAEAAQINQGWINLQEAGVTINRNELAA
KLINRLREALPVFEQEGLVPFVARWAELDNFINRPVKLLIGEREVHGIARGIDNQGGLRLEQDGIIKSWVGGEISLRPL

>WP_033784444.1
MKDHSVPLKLVDILSDGEFHSGEQLGDTLGMSRAAINKHIQTLKSWGLDVYTVTGKGYSLSAPIQLLDEQAILSQVKQGN
VSIIPVIDSTNQYLLERMHDMPSGTACIAEYQQAGRGRRGRQWFSPFGANLYMSMYWRLEQGPAAAMGLSLVIGIVMAET
LRALGADDVRVKWPNDIYLNDRKLAGILVELTGKTGDAAQIVMGAGINLAMRTADASQINQGWINLQEAGVSVNRNELAA
RLINSLREALPLFEQEGLTAFISRWAALDNFINRPVKLLIGEREVHGIARGVDSQGGLLLEQDGEIKAWVGGEISLRPV

>WP_104933013.1
MKDHSVPLKLIDILADGEFHSGEQLGETLGMSRAAINKHIQTLKSWGLEVYTVTGKGYSFPAPPQLLNEQKILGQLSQAD
IAVIPVIDSTNQYLLERMHSLPSGSVCLAEYQQAGRGRRGRHWFSPFGANLYMSMYWRLEQGPAAAMGLSLVIGIIMAET
LRSLGAQDVRVKWPNDIYLHDRKLAGILVELTGKTGDAAQIVIGAGINLAMRTAEAAQINQGWINLQEAGVTINRNELAA
TLINRLREALPVFEQEGLTPFVTRWAELDNFINRPVKLLIGEREVHGIARGIDNQGGLQLEQDGKIQSWVGGEISLRPV

>WP_035604805.1
MRDITVPLKLIALLSDGDFHSGEHLGESLGMSRAGINKHIQTLRDWGIDVFTVPGKGYCLPTPMQLLNAEAITAQLPHAR
VTVLPVVDSTNQYLLDRISELQSGDACVAEYQQAGRGRRGRQWFSPFGANLYLSMYWKLEQGPAAAMGLSLVIGIVMAEV
LRELGADGVKVKWPNDLYLNDRKLAGILVELTGKTGDAANIVIGAGINLMMRNPDANVVDQQWINLQEAGVTIDRNRLVA
CLLGRLRATLTEFELRGLAPFIARWRALDNFIDRPVRLLIGEQTIHGIARGIDAQGALLLERDGVVTPFIGGEISLRAG

>CRY01231.1
MVKDIKVPLRLIGILADGAFHSGEQLGEMLGMSRAAINKHMHTIREWGLDVFTVPGKGYSLPAPIQLLDEQTILSYLPAG
QVAVLPVVDSTNQYLLDRITELKSGDACVAEYQQAGRGRRGRQWVSPFGANLYLSMFWRLEQGPAAAMGLSLVVGIVMAE
VLHKLGAEHVRVKWPNDLYLNDKKLAGILVELTGKTGDAAQLVIGAGINLTMRESTTNVISQDWINLQEAGVNIDRNKLT
AELLSELRLAVVKFENEGLSAFISRWREMDNYLDRPVKLIIGNQEIFGIARGIDQQGALLLEKDGNIKPYIGGEISLRGV

>WP_034933275.1
MKANIVPLALIRLLADGEFHSGEQLGEQLGMSRAAINKHIQTLKDWGIDVFTVVGKGYSLPAPIQLLDEQTITAQLVDGR
LAVIPVIDSTNQYLLDRMDQLQSGDACVAEYQQAGRGRRGRQWFSPFGSNLYLSMYWRLEHGPVAAMGLSLVIGIVTAEV
LQESGASDVRVKWPNDLYLHDRKLAGILVELTGKTGDAAQIVMGTGINLAMRSPDTTIVNQGWINLHEAGVDIDRNLLTA
RLVNKMRQSLTLFESEGLAPFIDRWRALDNFIDRPVKLLIGDREIPGIARGIDQQGGLLLEQDGIVKSWVGGEISLRPQD
K

>PVF12842.1
MRVPLRLVSILSDGFFHSGEQLGETLGMSRAAINKHMQTIRDWGLDVFTVPGKGYSLPTSIQLLDEQKILSYLPTGHVTV
LPVVDSTNQYLLDRITELKSGDACVAEYQQAGRGRRGRQWVSPFGANLYLSMYWRLEQGPAAAMGLSLVVGIVMAEVLQN
LGAEKVRVKWPNDLYLNDKKLAGILVELTGKTGDAAQLVIGAGINLTMRGSETNAINQDWINLQDAGVTIDRNKLTAEIL
SELRLAVVKFENEGLSAFLSRWQKMDNYLNRPVKLIIGNQEIFGIARGIDQQGALLLEQDGNIKPYIGGEISLRGV

>KGD84600.1
MKDHSVPLKLIDILSDGEFHSGEQLGETLGMSRAAINKHIQTLKSWGLEVYTVTGKGYSFPAPLQLLNEEAILGQLSQPD
VAVIPVIDSTNQYLLERMDSLPSGAVCVAEYQQAGRGRRGRHWFSPFGANLYMSMYWRLEQGPAAAMGLSLVIGIVMAET
LQSLGAEDVRVKWPNDIYLHDRKLAGILVELTGKTGDAAQIVMGAGINLAMRNADAAQINQGWINLQEAGVTLDRNDLAA
TLINRLREALPVFEQEGLAPFVARWAGLDNFINRPVRLLVGEREVHGIARGIDNQGGLLLEQEGEIKSWMGGEISLRPL

>WP_103061449.1
MKDNSVPLKLVSILADGEFHSGEQIGEKLGMSRAAINKHIQTLKEWGLDVFTVTGKGYCLPAPVQLLDEAEINQNLEQQG
LAVIPVIDSTNQYLLERMGSLKTGDACVAEYQQAGRGRRGRQWFSPFGANLYLSMYWRLEQGPAAAMGLSLVIGIVIAEV
LQRLGADGVRVKWPNDLYLNDRKLAGILVEMIGKTGDAAQIVFGAGINLKMRTPDASVVNQGWINLQEAGIAINRNELVS
LLINQLRHSLRDFEREGLAPFLPRWQRLDNFINRPVKLLIGDREVLGIARGIDHQGGLLLEQNGVTKSWIGGEISLRPQN

>WP_061061309.1
MKDHSVPLKLVDILSDGEFHSGEQLGDTLGMSRAAINKHIQTLKSWGLDVYTVTGKGYSLSVPIQLLDEQAILSQVKQGN
VSVIPVIDSTNQYLLERMHDMPSGAACIAEYQQAGRGRRGRQWFSPFGANLYMSMYWRLEQGPAAAMGLSLVIGIVMAET
LRALGADDVRVKWPNDIYLNDRKLAGILVELTGKTGDAAQIVMGAGINLAMRTADASQINQGWINLQEAGVSVNRNELAA
RLINSLREALPLFEQEGLTAFISRWAALDNFINRPVKLLIGEREVHGIARGVDSQGGLLLEQDGEIKAWVGGEISLRPV

>WP_038244643.1
MRDITVPLRLIALLADGSFHSGQQLGETLGMSRAAINKHVQTLREWGLDVFTVPGKGYSFPAPIQLLDADVIAGYLPEGQ
VTVLPVIDSTNQYLLDRISELQSGDACVAEYQQAGRGRRGRPWVSPFGANLYLSMFWRLDQGPAAAMGLSLVVGIVMTEV
LRKLGAAEVKVKWPNDLYLNDKKLAGILVELTGKTGDAAQLVIGAGINLTMRESLNNVINQDWINLQEAGVSIDRNKLTA
ELLSELRSAIIKFESEGLSVFISRWRELDNYLDRPVKLIIGNQEIFGIARGIDQQGALLLEQNGILNSYIGGEISLRGIK

>WP_105088950.1
MKDHSVPLKLIDILADGEFHSGEQLGETLGMSRAAINKHIQTLKSWGLEVYTVTGKGYCFPAPLQLLNEQEILGQLSQAD
IAVIPVIDSTNQYLLERMHSLPSGSVCLAEYQQAGRGRRGRHWFSPFGANLYMSMYWRLEQGPAAAMGLSLVIGIIMAET
LRSLGAQDVRVKWPNDIYLHDRKLAGILVELTGKTGDAAQIVIGAGINLAMRTAEAAQINQGWINLQEAGVTINRNELAA
TLINRLREALPVFEQEGLMPFVTRWAELDNFINRPVKLLIGEREVHGIARGIDNQGGLQLEQDGKIQSWVGGEISLRPV

>WP_050152512.1
MKDIKVPLRLIGILADGAFHSGEQLGEMLGMSRAAINKHMQTIREWGLDVFTVPGKGYSLPAPIQLLDEQTILRYLPAGQ
VAVLPVVDSTNQYLLDRITELKSGDACVAEYQQAGRGRRGRQWVSPFGANLYLSMFWRLEQGPAAAMGLSLVVGIVMAEV
LHKLGAEQVRVKWPNDLYLNDKKLAGILVELTGKTGDAAQLVIGAGINLTMRESTTNVISQDWINLQEAGVIIDRNKLTA
ELLSELRLAVVKFENEGLSAFISRWREMDNYLDRPVKLIIGNQEIFGIARGIDQQGALLLEQDGNVKPYIGGEISLRGI

>WP_013359727.1
MKDHSVPLKLVDILSDGEFHSGEQLGNTLGMSRAAINKHIQTLKSWGLDVYTVTGKGYSLSAPIQLLDEQAILSQVKQGN
VSIIPVIDSTNQYLLERMHDMPSGTACIAEYQQAGRGRRGRQWFSPFGANLYMSMYWRLEQGPAAAMGLSLVIGIVMAET
LRALGADDVRVKWPNDIYLNDRKLAGILVELTGKTGDAAQIVMGAGINLAMRTADASQINQGWINLQEAGVSVNRNELAA
RLINSLREALPLFEQEGLTAFISRWAALDNFINRPVKLLIGEREVHGIARGVDSQGGLLLEQDGEIKAWVGGEISLRPV

>WP_065648481.1
MKDHSVPLKLAALLADGEFHSGEQLGEALGMSRAAVNKHIQTLKSWGLDIYTVTGKGYSLAMPLQLLDEALIQAHLETSG
IAVIPVIDSTNQYLLDRMDQLESGFACVAEYQQAGRGRRGRKWFSPFGANLYLSMYWRLEQGPAAAMGLSLVIGIVMAEV
IQSLGAENVRVKWPNDLYLNDRKLAGILVELTGKTGDAAQIVMGAGINLGMRGEGTSEINQGWINLQEAGVTIDRNQLAA
HIINSLRAALPLFERDGLAPFIPRWEKLDNFINRPVKLLIGEREVYGIARGIDKQGGLLLEQEGVSKSWVGGEISLRPDN
G

>WP_006121490.1
MKDHSVPLKLIDILSDGEFHSGEQLGETLGMSRAAINKHIQTLKSWGLEVYTVTGKGYSFPAPLQLLNEEAILGQLSQPD
VAVIPVIDSTNQYLLERMDSLPSGAVCVAEYQQAGRGRRGRHWFSPFGANLYMSMYWRLEQGPAAAMGLSLVIGIVMAET
LQSLGAEDVRVKWPNDIYLHDRKLAGILVELTGKTGDAAQIVMGAGINLAMRNADAAQINQGWINLQEAGVTLDRNDLAA
TLINRLREALPVFEQEGLAPFVARWAGLDNFINRPVRLLMGEREVHGIARGIDNQGGLLLEQEGEIKSWMGGEISLRPL

>WP_050929505.1
MKDIKVPLRLIGILADGAFHSGEQLGEMLGMSRAAINKHMHTIREWGLDVFTVPGKGYSLPAPIQLLDEQTILSYLPAGQ
VAVLPVVDSTNQYLLDRITELKSGDACVAEYQQAGRGRRGRQWVSPFGANLYLSMFWRLEQGPAAAMGLSLVVGIVMAEV
LHKLGAEHVRVKWPNDLYLNDKKLAGILVELTGKTGDAAQLVIGAGINLTMRESTTNVISQDWINLQEAGVNIDRNKLTA
ELLSELRLAVVKFENEGPSAFISRWREMDNYLDRPVKLIIGNQEIFGIARGIDQQGALLLEKDGNIKPYIGGEISLRGV

>WP_016598821.1
MKDIRVPLRLVSILSDGFFHSGEQLGETLGMSRAAINKHMQTIRDWGLDVFTVPGKGYSLPTSIQLLDEQKILSYLPTGH
VTVLPVVDSTNQYLLDRITELKSGDACVAEYQQAGRGRRGRQWVSPFGANLYLSMYWRLEQGPAAAMGLSLVVGIVMAEV
LQNLGAEKVRVKWPNDLYLNDKKLAGILVELTGKTGDAAQLVIGAGINLTMRGSETNAINQDWINLQDAGVTIDRNKLTA
EILSELRLAVVKFENEGLSAFLSRWQKMDNYLNRPVKLIIGNQEIFGIARGIDQQGALLLEQDGNIKPYIGGEI

>WP_101829436.1
MKDLTTPLHLVHILSDGEFHSGEQLGNELGMSRAAVNKHIQTIREWGLDIFTIPGKGYSLPAPIQLLDKEKIIANLPEGN
ITVLSVIDSTNQYLLDRISELKSGDACVAEYQHAGRGRRGRQWVSPFGANLYLSMFWRLEQGPAAAMGLSLVIGIVMAEV
LQQLGAADVRVKWPNDLYLQDRKLAGILVELTGKTGDAAQLVIGAGINLAMRESNSQAINQGWINLQEAGVVIDRNQLSA
MLLRHLRQALREFEVEGLSPFIKRWNQLDNFKDREVKLLIGDQEIYGIARGIDAQGGLLLERDGIIKPFIGGEISLRGV

>WP_034950983.1
MKGNTVPLTLIGILADGQFHSGEMLGEKLGMSRAAINKHIHTIKDWGIDVFTVTGKGYSLPTPIQLLDEDIILSQLDHGR
LAVIPVIDSTNQYLLDRMDALQSGDACVAEYQQAGRGRRGRQWFSPFGTNLYLSMYWRLEQGPVAAMGLSLVIGVVVAEV
LRALGAENVRVKWPNDLYLNDRKLAGILVELTGKTGDAAQIVIGAGINLAMRTASAIDQGWINLQEAGITVDRNQLAAQL
VNKMRESLQLFEKEGLTPFIERWSKLDNFLNRPVKLLIGEREILGIARGIDPQGGLILEQDGVRKAWVGGEISLRPQD

>WP_067710296.1
MKDNTVPLTLVSILADGEFHSGEQLGERLGMSRAAINKHIQTLRDWGIDVFTVTGKGYSLAAPVQLLDEKIIMSQLDQGR
LAVIPVIDSTNQYLLDRMPTLQPGDACVAEYQQAGRGRRGRQWFSPFGSNLYLSMYWCLEQGPVAAMGLSLVIGIVTAEV
LRALGANDVRVKWPNDLYLNDRKLAGILVELTGKTGDSAHIVIGTGINLAMRMPDTDVVNQGWINLEEAGVAIDRNKLAA
TLVNKTRESLQLFEREGLASFIDRWSALDNFIDRPVKLLIGDREILGIARGIDQQGGLILEQDGVRKSWVGGEISLRPQN

>WP_088901214.1
MKDHSVPLKLIDILADGEFHSGEQLGETLGMSRAAINKHIQTLKSWGLEVYTVTGKGYSFPAPLQLLNEQKILGQLSQAD
IAVIPVIDSTNQYLLERMHSLPSGSVCLAEYQQAGRGRRGRHWFSPFGTNLYMSMYWRLEQGPAAAMGLSLVIGIIMAET
LRSLGAQDVRLKWPNDIYLHDRKLAGILVELTGKTGDAAQIVIGAGINLAMRTAEAAQINQGWINLQEAGVTINRNELAA
TLINRLREALPVFEQEGLTPFVTRWAELDNFINRPVKLLIGEREVHGIARGIDNQGGLQLEQDGKIQSWVGGEISLRPV

>WP_005175717.1
MKDIKVPLRLIGILADGAFHSGEQLGEMLGMSRAAINKHMHTIREWGLDVFTVPGKGYSLPAPIQLLDEQTILSYLPAGQ
VAVLPVVDSTNQYLLDRITELKSGDACVAEYQQAGRGRRGRQWVSPFGANLYLSMFWRLEQGPAAAMGLSLVVGIVMAEG
LHKLGAEHVRVKWPNDLYLNDKKLAGILVELTGKTGDAAQLVIGAGINLTMRESTTNVISQDWINLQEAGVNIDRNKLTA
ELLSELRLAVVKFENEGLPAFISRWREMDNYLDRPVKLIIGNQEIFGIARGIDQQGALLLEQDGNIKPYIGGEISLRGV

>PVY72558.1
MKDITVPLKLIKILSDGEFYSGELLGEMMGMSRAAINKHIQTIRDWGIDVFTVTGKGYSLPAPMQLLDAEVILKHLPEGG
VTVLPVVDSTNQYILERLDTLSSGDACLAEYQQSGRGRRGRQWFSPFGANLYLSLYWRLEQGPAAAVGVSLVIGIVMAEV
LHKLGADGVRVKWPNDLYLKDRKLAGILVELTGKTGDAANLVIGAGINLQMREPAPDTINQGWINLQEAGIEINRNTLAS
TLISELRSALVIFELQGLEPFISRWEKLDNYFNRPVRLIIGNREIHGIDRGIDRQGALLLESDGLITPYIGGEISLRGA

>WP_109718364.1
MKDHSVPLKLIDILADGEFHSGEQLGETLGMSRAAINKHIQTLKSWGLDVYTVTGKGYSFPAPLQLLNEQEILAQLSQPD
IAVIPVIDSTNQYLLERMNSLPSGSVCVAEYQQAGRGRRGRHWFSPFGANLYMSMYWRLDQGPAAAMGLSLVIGIIMAET
LQSLGAQDVRVKWPNDIYLNDRKLAGILVELTGKTGDAAHIVIGAGINLAMRNAEAAQINQGWINLQEAGVTINRNELAA
KLINRLREALPVFEQEGLVPFVARWAELDNFINRPVKLLIGEREVHGIARGIDNQGGLQLEQDGIIKSWVGGEISLRPL

>WP_072933837.1
MKDLTTPLHLVHILSDGEFHSGEQLGNELGMSRAAVNKHIQTIREWGLDIFTIPGKGYSLPAPIQLLDKEKIIANLPEGN
ITVLSVIDSTNQYLLDRISELKSGDACVAEYQHAGRGRRGRQWVSPFGANLYLSMFWRLEQGPAAAMGLSLVIGIVMAEV
LQQLGAADVRVKWPNDLYLQDRKLAGILVELTGKTGDAAQLVIGAGINLAMRESNSQAINQGWINLQEAGVVIDRNQLSA
MLLRHLRQALREFEVEGLSPFIKRWNQLDNFKDREVKLLIGDQEIYGIARGIDAQGGLLLERDGVIKPFIGGEISLRGV

>WP_104958837.1
MKDNSVPLKLVAILADGEFHSGEQIGEQLGMSRAAINKHIQTLKEWGLDVFTVTGKGYCLPAPIELLDEEKITPTLEQPG
VSVIPVIDSTNQYLLARMNTLQTGDACVAEYQQAGRGRRGRQWFSPFGANLYLSMYWRLDQGPAAAMGLSLVIGIVIAEV
LQQLGAEKVRVKWPNDLYLNDRKLAGILVEMTGKTGDAAQIVFGAGINLAMRSPDANIVNQGWINLQEAGIAINRNQLVG
VLVNQLRRSLKEFEREGLAPFVSRWQRLDNFINRPVKLLIGDREVLGIARGIDPQGGLLLEQDGVTKAWVGGEISLRPQG

>WP_072138487.1
MKDHSVPLKLIDILADGEFHSGEQLGETLGMSRAAINKHIQTLKSWGLEVYTVTGKGYSFPAPLQLLNEQEILGQLSQDD
IAVIPVIDSTNQYLLERMHSLPSGSVCLAEYQQAGRGRRGRHWFSPFGANLYMSMYWRLEQGPAAVMGLSLVIGIIMAET
LRSLGAQDVRVKWPNDIYLHDRKLAGILVELTGKTGDAAQIVIGAGINLAMRTAEAAQINQGWINLQEAGVTINRNELAA
TLINRLREALPVFEQEGLMPFVTRWAELDNFINRPVKLLIGEREVHGIARGIDNQGGLQLEQDGKIQSWVGGEISLRPV

>WP_081142486.1
MKDHSIPLKLVEILADGEFHSGEQLGDTLGMSRAAINKHIQTLKSWGLDIYTVTGKGYSLPAPMQLLDRAAILAQLNQPR
LEVIPVIDSTNQYLLDRMNTLQSGDACIAEYQQAGRGRRGRQWFSPFGANLYMSMYWRLEQGPAAAMGLSLVIGIVMAET
LQQLGAQDVRVKWPNDLYLNDRKLAGILVELTGKTGDAAQIVMGAGINLAMRGAETAQINQGWINLQEAGIAINRNDLAA
KLINSLREALPLFERDGLAPFTHRWKALDNFIDRPVKLLIGDREIHGIARGIDKQGGLVLEQDGELKSWVGGEISLRPQ

>WP_109412604.1
MKDITVPLKLIKTLSDGEFYSGELLGEMMGMSRAAINKHIQTIRDWGIDVFTVTGKGYSLPAPMQLLDAEVILKHLPEGG
VTVLPVVDSTNQYILERLDTLSSGDACLAEYQQSGRGRRGRQWFSPFGANLYLSLYWRLEQGPAAAVGVSLVIGIVMAEV
LHKLGADGVRVKWPNDLYLKDRKLAGILVELTGKTGDAANLVIGAGINLQMREPAPDTINQGWINLQEAGIEINRNTLAS
TLISELRSALVIFELQGLEPFISRWEKLDNYFNRPVRLIIGNREIHGIDRGIDRQGALLLENDGLITPYIGGEISLRGA

>WP_008927172.1
MKDNSIPLKLVDILSDGEFHSGEQLGETLGMSRAAINKHIQTLKSWGLDVYTVTGKGYSLSAPMQLLDEQAIVAQVKQGN
ISVIPVIDSTNQYLLERMHEMESGAACIAEYQQAGRGRRGRQWFSPFGANLYMSMYWRLEQGPAAAMGLSLVIGIIIAET
LRSLGADDVRVKWPNDIYLNDRKLAGILVELTGKTGDAAHIVMGAGINLAMRTADASQINQGWINLQEAGVSVNRNELAA
HLINNLREALPLFEQEGLTPFVTRWMVLDNFIHRPVKLLIGEREVHGIARGIDSQGGLLLEQDGEIKAWVGGEISLRPL

>WP_032899175.1
MKDYKIPLRLIGILADGAFHSGEQLGATFGMSRAAINKHIQTIREWGLDVFTVPGKGYSLPAPTQLLDEQKILSHLPTGQ
VAVLPVVDSTNQYLLDRIAELKSGDACVAEYQHAGRGRRGRQWVSPFGANLYLSMFWRLEQGPAAAMGLSLVVGIVMAEV
LHKLGAENVRVKWPNDLYLNDKKLAGILVELTGKTGDAAQLVIGAGINLTMRESTINVINQEWINLQEAGVIIDRNKLTA
ELLSELRLAVVKFENEGLSAFISRWRQMDNYLDRPVKLIIGNQEIYGIARGIDQQGALLLEQNGDIKPYIGGEISLRGA

>WP_105595816.1
MKDNTVPLKLVSILANGEFHSGEQLGEQLGMSRAAINKHIQTLKEWGIDVFTVTGKGYSLSSSMQLLNEDEINAQLDNGR
LAVIPVIDSTNQYLLDRMDRLQSGDACVAEYQQAGRGRRGRQWISPFGVNLYLSMYWRLEQGPAAAMGLSLVIGIVLAEA
LQELGAANVRVKWPNDIYLEDRKLAGILVELTGKTGDAAQIVIGAGINLGMRAPAAEAINQGWINLQEAGVTVNRNALSA
RIVNKLRSALAQFEQDGLTPFVGRWARLDNFIDRPVKLLIGDREIFGIARGIDQQGGLILEQNGVKKSWVGGEISLRPQH

>WP_087816717.1
MKDIKVPLRLIGILADGAFHSGEQLGEMLGMSRAAINKHMQTIREWGLDVFTVPGKGYSLPAPIQLLDEQAILRYLPAGQ
VAVLPVVDSTNQYLLDRITELKSGDACVAEYQQAGRGRRGRQWVSPFGANLYLSMFWRLEQGPAAAMGLSLVVGIVMAEV
LHKLGAEQVRVKWPNDLYLNDKKLAGILVELTGKTGDAAQLVIGAGINLTMRESTTNVISQDWINLQEAGVIIDRNKLTA
ELLSELRLAVVKFENEGLSAFIARWREMDNYLDRPVKLIIGNQEIFGIARGIDQQGALLLEQDGNVKPYIGGEISLRGI

>WP_034911332.1
MKGNTVPLTLIGILADGQFHSGEMLGEKLGMSRAAINKHIHTIKDWGIDVFTVTGKGYSLPTPIQLLDEDIILSQLDHGR
LAVIPVIDSTNQYLLDRMDTLQSGDACVAEYQQAGRGRRGRQWFSPFGTNLYLSMYWRLEQGPVAAMGLSLVIGVVVAEV
LRALGAENVRVKWPNDLYLNDRKLAGILVELTGKTGDAAQIVIGAGINLAMRTASAIDQGWINLQEAGITVDRNQLAAQL
VNKMRESLQLFEKEGLIPFIERWSKLDNFLNRPVKLLIGEREILGIARGIDPQGGLILEQDGVRKAWVGGEISLRPQD

>WP_050101905.1
MKDIKVPLRLIGILADGAFHSGEQLGEMLGMSRAAINKHMQTIREWGLDVFTVPGKGYSLPAPIQLLDEEAILRYLPSGQ
VTVLPVVDSTNQYLLERIAELKSGDACVAEYQQAGRGRRGRQWVSPFGANLYLSMFWRLEQGPAAAMGLSLVVGIVMAEV
LHKLGAEQVRVKWPNDLYLNDKKLAGILVELTGKTGDAAQLVIGAGINLTMRASTTNVINQDWINLQEAGVIIDRNKLTA
ELLSELRLAVVKFENEGLSAFISRWREMDNYLDRPVKLIIGNQEIFGIARGIDQQGALLLEQDGNVKPYIGGEISLRGI

>WP_058709278.1
MKDHSVPLKLIDILSDGEFHSGEQLGETLGMSRAAINKHMQTLKSWGLEVYTVTGKGYSFPAPLQLLNEEAILGQLSQPD
VAVIPVIDSTNQYLLERMDSLPSGAVCVAEYQQAGRGRRGRHWFSPFGANLYMSMYWRLEQGPAAAMGLSLVIGIVMAET
LQSLGAEDVRVKWPNDIYLHDRKLAGILVELTGKTGDAAQIVMGAGINLAMRNADAAQINQGWINLQEAGVTLDRNDLAA
TLINRLREALPVFEQEGLAPFVARWAGLDNFINRPVRLLMGEREVHGIARGIDNQGGLLLEQEGEIKSWMGGEISLRPL

>WP_085069537.1
MKDNSVPLKLVSILADGEFHSGEQIGEKLGMSRAAINKHIQTLKEWGLDVFTVTGKGYCLPAPVQLLDEAEINRNLEQQG
LAVIPVIDSTNQYLLERMGSLQTGDACVAEYQQAGRGRRGRQWFSPFGANLYLSMYWRLEQGPAAAMGLSLVIGIVIAEV
LQRLGAEGVRVKWPNDLYLNDRKLAGILVEMIGKTGDAAQIVFGAGINLKMRTPDATVVNQGWINLQEAGIAINRNELVS
LLVNQLRHSLRDFEREGLVPFLSRWQRLDNFINRPVKLLIGDREVLGIARGIDQQGGLLLEQDGVTKSWVGGEISLRPQN

>WP_103863056.1
MKDITVPLKLIKILSDGEFYSGELLGEMMGMSRAAINKHIQTIRDWGIDVFTVTGKGYSLPAPMQLLDADVILKHLPEGG
VTVLPVVDSTNQYILERLDTLSSGDACLAEYQQSGRGRRGRQWFSPFGANLYLSLYWRLEQGPAAAVGVSLVIGIVMAEV
LHKLGADGVRVKWPNDLYLKDRKLAGILVELTGKTGDAANLVIGAGINLQMREPAPDTINQGWINLQEAGIEINRNTLAS
TLISELRSALVIFELQGLEPFISRWEKLDNYFNRPVRLIIGNREIHGIDRGIDRQGALLLESDGLITPYIGGEISLRGA

>ORM67753.1
MKDQSVPLKLVALLADGEFHSGEQLGEALGMSRAAINKHIQTLKSWGLDVYTVTGKGYSLPAPVQLLDENAILAHLHQAN
LAVIPVIDSTNQHLLDRMDQLSSGYACIAEYQQAGRGRRGRKWFSPFGANLYMSMYWRLEQGPAAAMGLSLVIGIVMAEV
IQSLGAPDVRVKWPNDLYLHDRKLAGILVELTGKTGDAAQIVIGAGINLMMRTEGTAEINQGWINLQEAGIKIDRNELAA
KMINSLREALPLFERDGLAPFIQRWQALDNFINRPVKLLIGDREVQGIARGIDQQGGLLLEQNGEIKSWVGGEISLRPGS

>WP_034828891.1
MKDNSVPLKLVALLADGEFHSGEQLGEALGMSRAAINKHIQTLKSWGLDVYTVTGKGYSLPAPIQLLNEADILSHLHQPD
LDVIPVIDSTNQYLLDRMDQLPSGHACIAEYQQAGRGRRGRKWFSPFGSNLYLSMYWRLEQGPAAAMGLSLVIGIVMAEV
IQSLGAPDVRVKWPNDLYLNDRKLAGILVELTGKTGDAAQIVMGAGVNLVMRSEGASEINQGWINLQEAGVEINRNELAA
KIINRLREALPIFERDGLAPFVERWDALDNFINRPVKLLIGDREVHGIARGIDKQGGLLLEQEGEVKSWVGGEISLRPGN

>WP_005280505.1
MRDITVPLKLIALLSDGDFHSGEHLGESLGMSRAGINKHIQTLRDWGIDVFTVPGKGYCLPTPMQLLSAEAITAQLPHAR
VTVLPVVDSTNQYLLDRISELQSGDACVAEYQQAGRGRRGRQWFSPFGANLYLSMYWKLEQGPAAAMGLSLVIGIVMAEV
LRELGADGVKVKWPNDLYLNDRKLAGILVELTGKTGDAANIVIGAGINLMMRNPDANVVDQQWINLQEAGVTIDRNRLVA
CLLGRLRATLTEFELRGLAPFIARWRALDNFIDRPVRLLIGEQTIHGIARGIDAQGALLLERDGVVTPFIGGEISLRAG

>ELP22916.1
MQCCRGNRMKDNSIPLKLVDILSDGEFHSGEQLGETLGMSRAAINKHIQTLKSWGLDVYTVTGKGYSLSAPMQLLDEQAI
VAQVKQGNISVIPVIDSTNQYLLERMHEMESGAACIAEYQQAGRGRRGRQWFSPFGANLYMSMYWRLEQGPAAAMGLSLV
IGIIIAETLRSLGADDVRVKWPNDIYLNDRKLAGILVELTGKTGDAAHIVMGAGINLAMRTADASQINQGWINLQEAGVS
VNRNELAAHLINNLREALPLFEQEGLTPFVTRWMVLDNFIHRPVKLLIGEREVHGIARGIDSQGGLLLEQDGEIKAWVGG
EISLRPL

>WP_049614730.1
MKDIKVPLRLIGILADGAFHSGEQLGEMFGMSRAAINKHMQTIREWGLDVFTVPGKGYSLPAPIQLLDEKTILSYLPAGQ
VTVLPVVDSTNQYLLDRIAELKSGDACVAEYQQAGRGRRGRQWVSPFGANLYLSMFWRLEQGPAAAMGLSLVVGIVMAEV
LHKLGAEQVRVKWPNDLYLNDKKLAGILVELTGKTGDAAQLVIGAGINLTMRESTSNVINQDWINLQEAGVIIDRNKLTA
ELLSELRLAVVKFENEGLSAFISRWREMDNYLDRPVKLIIGSQEIFGVARGIDQQGALLLEQYGSVRPYIGGEISLRGI

>WP_100700160.1
MKDNSVPLKLVALLADGEFHSGEQLGEVLGMSRAAINKHIQTLKSWGLDVYTVTGKGYSLPAPIQLLDEAEILSHLHQPN
LDVIPVIDSTNQYLLDRMDQLASGYACIAEYQQAGRGRRGRKWFSPFGSNLYLSMYWRLEQGPAAAMGLSLVIGIVMAEV
IQSLGAPDVRVKWPNDLYLNDRKLAGILVELTGKTGDAAQIVMGAGVNLVMRSEGASEINQGWINLHEAGVEIDRNELAA
KIINSLREALPIFERDGLAPFLDRWGALDNYINRPVKLLIGDREVHGIARGIDKQGGLLLEQDGEIKSWVGGEISLRPGH

>AGO53249.1
MADGSFHSGEHLGEYLGMSRAAINKHIQTIREWGLDVFTVPGKGYSLPAPIQLLDSKRILGQLADKRVTVLSVVDSTNQY
LLDRITELQSGDACVAEYQQAGRGRRGRQWISPFGANLYLSMFWRLEQGPAAAMGLSLVIGIVMAEVLQRLGAEEVRVKW
PNDLYLNDRKLAGILVELTGKTGDAAQLVMGAGINLAMRESNANAINQGWINLQEAGISIDRNELAATLLNELRQSLQQF
EIDGLVPFISRWRALDNFIDRPVKLLIGEQQIFGIARGIDQQGALLLEQNGAIKPFIGGEISLRSAE

>WP_042526342.1
MRDITVPLRLIALLADGSFHSGQQLGETLGMSRAAINKHVQTLREWGLDVFTVPGKGYSFPAPIQLLDADVIAGYLPEGQ
VTVLPVIDSTNQYLLDRISELQSGDACVAEYQQAGRGRRGRPWVSPFGANLYLSMFWRLDQGPAAAMGLSLVVGIVMTEV
LRKLGAAEVKVKWPNDLYLNDKKLAGILVELTGKTGDAAQLVIGAGINLTMRESLINVINQDWINLQEAGVSIDRNKLTA
ELLSELRSAIIKFESEGLNAFISRWRELDNYLDRPVKLIIGNQEIFGIARGIDQQGALLLEQNGILNSYIGGEISLRGIK

>WP_016677271.1
MKDIRVPLRLVSILSDGFFHSGEQLGETLGMSRAAINKHMQTIRDWGLDVFTVPGKGYSLPTSIQLLDEQKILSYLPTGH
VTVLPVVDSTNQYLLDRITELKSGDACVAEYQQAGRGRRGRQWVSPFGANLYLSMYWRLEQGPAAAMGLSLVVGIVMAEV
LQNLGAEKVRVKWPNDLYLNDKKLAGILVELTGKTGDAAQLVIGAGINLTMRGSETNAINQDWINLQDAGVTIDRNKLTA
EILSELRLAVVKFENEGLSAFLSRWQKMDNYLNRPVKLIIGNQEIFGIARGIDQQGALLLEQDGNIKPYIGGE

>WP_097119823.1
MKDNSVPLKLVALLADGEFHSGEQLGEALGMSRAAINKHIQTLKSWGLDVYTVTGKGYSLPAPIQLLNEADILSHLHQPD
LDVIPVIDSTNQYLLDRMDQLPSGHACIAEYQQAGRGRRGRKWFSPFGSNLYLSMYWRLEQGPAAAMGLSLVIGIVIAEV
IQSLGAPDVRVKWPNDLYLNDRKLAGILVELTGKTGDAAQIVMGAGVNLVMRSEGAAEINQGWINLQEAGVEIDRNELAA
KIINNLREALPIFERDGLAPFVERWDALDNFINRPVKLLIGDREVHGIARGIDKQGGLLLDQDGEVKSWVGGEISLRPGN

>WP_094122085.1
MKDHNVPLKLVDILSDGEFHSGEQLGDTLGMSRAAINKHIQTLKSWGLDVYTVTGKGYSLAAPIQLLDEQAILSRVKQGN
ISVIPVIDSTNQYLLERMHELQSGAACIAEYQQAGRGRRGRQWFSPFGANLYMSMYWRLDQGPAAAMGLSLVIGIVMAET
LRAMGADDVRVKWPNDIYLKDRKLAGILVELTGKTGDAAHIVMGAGINLAMRTADASQINQGWINLQEAGVTVNRNELAA
SLINSLRDALPVFEQEGLTPFIARWAALDNFINRPVKLLIGEREVHGIARGVDSQGGLLLEQDGEIKSWVGGEISLRPV

>WP_084984630.1
MKDITVPLRLISTLSNGEFHSGEQLGTELGMSRAAINKHIQTVREWGLDIFTVPGKGYRLPAPIQLLNSDKILAALPEGK
VDVLPVIDSTNQYLMDRINQLKSGDACVAEYQQAGRGRRGRKWFSPFGSNLYLSMYWKLDQGPAAAMGLSLVIGIVMAEV
MQRLGAADVRVKWPNDLYLKDRKLAGILVELTGKTGDAAHLVIGAGINLRMREPAADVINQGWINLQEAGINIDRNELTV
TLLKDLRAALRQFELDGLSPFIARWRSIDNFLDRPVKLLIGDKEIHGIERGIDPQGALLLEIDGEIKTFIGGEISLRGL

>WP_007886340.1
MKDNSVPLKLVALVADGEFHSGEQLGEALGMSRAAINKHIQTLKSWGLDVYTVTGKGYSLAGPIQLLDEDIILSHLHQPN
LAVIPVIDSTNQYLLDRMDQLPSGYACIAEYQQAGRGRRGRKWFSPFGSNLYMSMYWRLEEGPAAAMGLSLVIGIIMAEV
IQSLGAPEVRVKWPNDLYLNDRKLAGILVELTGKTGDAAQIVIGAGVNLLMRSEGATEINQGWINLQEAGIDIDRNVLAA
KLLNSLREALPIFERDGLAPFVKRWETLDNFINRPVKLLIGDREVYGIARGIDKQGGLLLEQDGEVKSWVGGEISLRPDN

>WP_032818154.1
MKDIKVPLRLISILADGAFHSGEQLGEMLGMSRAAINKHMQRIREWGLDVFTVPGKGYSLPAPIQLLDADVISSYLPEGN
VRVLPVIDSTNQYLLDRISELQSGDACVAEYQHAGRGRRGRQWISPFGSNLYLSMFWRLEQGPAAAMGLSLVVGIVMAEV
LHKLGAEQVRVKWPNDLYLNDKKLAGILVELTGKTGDAAQLVIGAGINLTMRESTTNVINQDWINLQEAGVIIDRNKLTA
ALLSELRLAVVKFENEGLAAFISRWREIDNYLDRPVKLIIGNQEIFGIARGIDQQGALLLEQDGIVKPYIGGEISLRGV

>WP_050083723.1
MKDIKIPLRLIGILADGAFHSGEQLGEVFGMSRAAINKHIQTIREWGLDVFTVPGKGYSLPAPIQLLDEKKILSYLPAGQ
VAVLPVVDSTNQYLLDRITELKSGDACVAEYQHAGRGRRGRQWISPFGANLYLSMFWRLEQGPAAAMGLSLVVGIVMAEV
LHKLGAGDVRVKWPNDLYLNDKKLAGILVELTGKTGDAAQLVIGAGINLTMRESTTNVISQDWINLQEAGVIIDRNKLTA
ELLSELRLAVVKFENEGLSAFISRWREMDNYLDRPVKLIIGNQEIYGVARGIDQQGALLLEQNGNIKPYIGGEISLRGA

>WP_104086182.1
MKDQSVPLKLAALLADGEFHSGEHLGEALGMSRAAVNKHIQTLKSWGLDVFTVTGKGYSLAAPLQLLDEALIHTHLETPG
IAVIPVIDSTNQYLLDRMDQLESGFACVAEYQQAGRGRRGRKWFSPFGANLYLSMYWRLEQGPAAAMGLSLVIGIVMAEV
IQSLGAENVRVKWPNDLYLNDRKLAGILVELTGKTGDAAQIVMGAGINLGMRGEGTSEINQGWINLQEAGVTIDRNQLAA
SIINSLRAALPLFERDGLAPFIQRWEKLDNFINRPVKLLVGEREVYGIARGIDKQGGLLLEQEEVIKSWVGGEISLRPDN
G

>WP_022622937.1
MKDHSVPLKLIDILADGEFHSGEQLGETLGMSRAAINKHIQTLKSWGLEVYTVTGKGYSFPAPLQLLNEQEILGQLSQAD
IAVIPVIDSTNQYLLERMHSLPSGSVCLAEYQQAGRGRRGRHWFSPFGANLYMSMYWCLEQGPAAAMGLSLVIGIIMAET
LRSLGVQDVRVKWPNDIYLHDRKLAGILVELTGKTGDAAQIVIGAGINLAMRTAEAAQINQGWINLQEAGVTINRNELAA
TLINRLREALPVFEQEGLTPFVTRWAELDNFINRPVKLLIGEREVHGIARGIDNQGGLQLEQDGKIQSWVGGEISLRPV

>WP_075183690.1
MKDNSVPLKLVTLLADGEFHSGEQLGERLGMSRAAINKHMQTLKEWGLDVFTVTGKGYSLSGPIQLLNAADIEAGLEEGG
VAVIPVIDSTNQYLLDNMPQLQPGDACVAEYQQAGRGRRGRQWFSPFGANLYLSMYWRLDQGPAAAMGLSLVIGIVMAEV
LQSLGADGVRVKWPNDLYLNDRKLAGILVELTGKTGDAAHVVLGAGINLAMRSPDAQVVNQGWINLQEAGMTIDRNALAA
RLINQLRTSLREFEREGLTPFIPRWAALDNFIHRPVKLLIGDREIPGIARGIDSQGGLLLEQEGEVKAWVGGEISLRPRH
PASS

>WP_108088188.1
MKDIKIPLRLIGILADGAFHSGEQLGEVFGMSRAAINKHIQTIREWGLDVFTVPGKGYSLPAPIQLLDEKKILSYLPAGQ
VAVLPVVDSTNQYLLDRITELKSGDACVAEYQHAGRGRRGRHWISPFGANLYLSMFWRLEQGPAAAMGLSLVVGIVMAEV
LHKLGAGDVRVKWPNDLYLNDKKLAGILVELTGKTGDAAQLVIGAGINLTMRESTTNVISQDWINLQEAGVIIDRNKLTA
ELLSELRLAVVKFENEGLSAFISRWREMDNYLDRPVKLIIGNQEIYGVARGIDQQGALLLEQNGNIKPYIGGEISLRGA

>WP_089562634.1
MKDHNVPLKLVDILSDGEFHSGEQLGETLGMSRAAINKHIQTLKSWGLDVYTVTGKGYSLSAPIQLLDEQAILSRVKQGN
VSVIPVIDSTNQYLLERMHELQSGAACIAEYQQAGRGRRGRQWFSPFGANLYMSMYWRLDQGPAAAMGLSLVIGIIMAET
LHALGATDVRVKWPNDIYLNDRKLAGILVELTGKTGDAAHIVMGAGINLAMRSADASQINQGWINLQEAGVTVNRNELAA
SLINSLRDALPMFEQEGLAPFVTRWAALDNFINRPVKLLIGEREVHGIARGVDSQGGLLLEQDGEIKSWVGGEISLRPV

>WP_045815748.1
MKDNSVPLKLVALLADGEFHSGEQLGEALGMSRAAINKHIQTLKSWGLDVYTVTGKGYSLPAPIQLLNEADILSHLHQQD
LDVIPVIDSTNQYLLDRMDQLPSGHACIAEYQQAGRGRRGRKWFSPFGSNLYLSMYWRLEQGPAAAMGLSLVIGIVMAEV
IQSLGVPDVRVKWPNDLYLNDRKLAGILVELTGKTGDAAQIVMGAGVNLVMRSEGASEINQGWINLQEAGVEINRNELAA
KIINSLREALPIFERDGLAPFVERWDALDNFINRPVKLLIGDREVHGIARGIDKQGGLLLEQEGEVKSWVGGEISLRPGH

>WP_095701237.1
MKDITVPLKLIKTLSDGEFYSGELLGEMMGMSRAAINKHIQTIRDWGIDVFTVTGKGYSLPAPMQLLDEEVILKHLPEGG
VTVLPVVDSTNQYILERLDTLSSGDACLAEYQQSGRGRRGRQWFSPFGANLYLSLYWRLEQGPAAAVGVSLVIGIVMAEV
LHKLGADGVRVKWPNDLYLKDRKLAGILVELTGKTGDAANLVIGAGINLQMREPAPDTINQGWINLQEAGIEINRNTLAS
TLISELRSALVIFELQGLEPFISRWEKLDNYFNRPVRLIIGNREIHGIDRGIDRQGALLLENDGLITPYIGGEISLRGA

>WP_077257374.1
MNKHIQTLRDWGVDVFTVPGKGYSLPEPIHLLDEKKISQQIEHGRVTVLPVIDSTNQYLLDRLDELTSGDACVAEYQQAG
RGRRGRKWFSPFGANLYLSMYWRLEQGPAAAIGLSLVIGIVIAEVLQQLGADQVRVKWPNDIYLQDRKLSGILVELTGKT
GDAAQIVSGAGINLVMRRVESDVVNQGWISLQEAGVVIDRNLLAARLIKELRLGLELFEQEGLAPYLPRWEKLDNFIHRP
VKLIIGDKEIYGISRGIDAQGALLLEQDGVIKAWVGGEISLRSAE

>WP_032821175.1
MKDIKVPLRLIGILADGAFHSGEQLGEMLGMSRAAINKHMQTIREWGLDVFTVPGKGYSLPAPIQLLDEQAILSYLPAGQ
VAVLPVVDSTNQYLLDRISELKSGDACVAEYQQAGRGRRGRQWVSPFGANLYLSMFWRLEQGPAAAMGLSLVVGIVMAEV
LHKLGAGQVRVKWPNDLYLNDKKLAGILVELTGKTGDAAQLVIGAGINLTMRESTTNVISQDWINLQETGVIIDRNKLTA
ELLSELRLAVVKFENEGLSAFISRWREMDNYLDRPVKLIIGNQEIFGIARGIDQQGALLLEQNGNVKPYIGGEISLRGV

>WP_101986670.1
INKHIQTLRDWGVDVFTVPGKGYSLPEPIHLLDEKKISQEIDHGRVTVLPVIDSTNQYLLDRLDELTSGDACVAEYQQAG
RGRRGRKWFSPFGANLYLSMYWRLEQGPAAAIGLSLVIGIVIAEVLQQLGAEQVRVKWPNDIYLQDRKLSGILVELTGKT
GDAAQIVSGAGINLVMRRVESDVVNQGWISLQEAGVVIDRNLLAARLIKELRLGLELFEQEGLAPYLPRWEKLDNFIHRP
VKLIIGDKEIYGISRGIDAQGALLLEQDGVIKAWVGGEISLRSAE

>WP_024914502.1
MKDTKIPLKIISQLADGEFHSGEHLGEFLGMSRAAINKHIQTIREWGVDVFTVPGKGYSLPGGMNLLEAERILGMLEDKR
VIVLPVVDSTNQYLLDRITELTSGDACVAEYQQAGRGRRGRQWVSPFGTNLYLSMFWRLEQGPAAAMGLSLVIGIVMAEV
LQNLGAEQVRVKWPNDLYLNDRKLAGILVELTGKTGDAAQLVLGAGINMAMCGTNTDKIDQQWVNLQETGLNIDRNELAA
TLLNNLRHSLRQFEIEGLAPFISRWHRLDNFLDRPVKLLIGEQQIFGIAKGIDQQGALLLEQDGEIKPFIGGEISLRSAD

>WP_049616220.1
MKDIKVPLRLISILADGAFHSGEQLGEMLGMSRAAINKHMQRIREWGLDVFTVPGKGYSLPAPIQLLDADVISSYLPEGN
VRVLPVIDSTNQYLLDRISELQSGDACVAEYQHAGRGRRGRQWISPFGSNLYLSMFWRLEQGPAAAMGLSLVVGIVMAEV
LHKLGAEQVRVKWPNDLYLNDKKLAGILVELTGKTGDAAQLVIGAGINLTMRESTTNVINQDWINLQEAGVIIDRNKLTA
ALLSELRLAVVKFENEGLAAFISRWREIDNYLDRPVKLIIGNQEIFGIARGIDQQGALLLEQEGIVKPYIGGEISLRGV

>WP_095993411.1
MKDITVPLKLIKILSDGEFYSGELLGEMMGMSRAAINKHIQTIRDWGIDVFTVTGKGYSLPAPMQLLDEEVILKHLPEGG
VTVLPVVDSTNQYILERLDTLSSGDACLAEYQQSGRGRRGRQWFSPFGANLYLSLYWRLEQGPAAAVGVSLVIGIVMAEV
LHKLGADGVRVKWPNDLYLKDRKLAGILVELTGKTGDAANLVIGAGINLQMREPAPDTINQGWINLQEAGIEINRNTLAS
TLISELRSALVIFELQGLEPFISRWEKLDNYFNRPVRLIIGNREIHGIDRGIDHQGALLLENDGLITPYIGGEISLRGA

>WP_012772928.1
MKDTTVPLKLIKILSDGEFYSGELLGEMMGMSRAAINKHIQTIRDWGIDVFTVTGKGYSLPAPMQLLDEEVILKHLPEGG
VTVLPVVDSTNQYILDRLDILSSGDACLAEYQQSGRGRRGRQWFSPFGANLYLSLYWRLEQGPAAAVGVSLVIGIVMAEV
LHKLGADGVRVKWPNDLYLKDRKLAGILVELTGKTGDAANLVIGAGINLQMREPAPDTISQGWINLQEAGIDINRNTLAS
TLISELRGALAIFELQGLEPFIPRWEKLDNYFNRPVRLIIGNREIYGIDRGIDRQGALLLENDGLVTPYIGGEISLRGA

>WP_061770884.1
MKDSKVSLKLIALLADGGSHSGEHLGESLGMSRAAINKHIQTIREWGVDVFTVPGKGYSLPNPIQLLEADRILKLLEDKR
VTVLPVVDSTNQYLLDRICKLQSGNACIAEYQQAGRGRRGRQWVSPFGTNLYLSMLWRLEQGPAAAMGLSLVIGIVMAEV
LQRLGAEDVRVKWPNDLYLNDRKLAGILVELTGKTGDAAHLVMGAGINLAMCGTNADSINQGWINLKEAGVSIDRNELAA
TLLNELRQSLKQFENDGLTPFVARWHSLDNFIDRPVKLLIGEQQIFGIARGIDQQGALLLDQQGVIKPFIGGEISLRSAE

>WP_035599307.1
MRDITVPLKLIALLSDGDFHSGEHLGESLGMSRAGINKHIQTLRDWGIDVFTVPGKGYCLPTPMQLLSAEAITAQLPHAR
VTVLPVVDSTNQYLLDRISELQSGDACVAEYQQAGRGRRGRQWFSPFGANLYLSMYWKLEQGPAAAMGLSLVIGIVMAEV
LRELGADGVKVKWPNDLYLNDRKLAGILVELTGKTGDAANIVIGAGINLMMRNPDANVVDQQWINLQEVGVTIDRNRLVA
CLLGRLRATLTEFELRGLAPFIARWRALDNFIDRPVRLLIGEQTIHGIARGIDAQGALLLERDGVVTPFIGGEISLRAG

>WP_095846276.1
MKDTTVPLKLVALLADGNFHSGEHLGEALGMSRAAINKHIQTIREWGLDVFTVPGKGYSLPAPIQLLDAERITHLLTEQR
ITVLPVVDSTNQYLLDRIAELQSGDACVAEYQQAGRGRRGRRWVSPFGANLYLSMFWRLEQGPAAAIGLSLVIGIVMAET
LQRLGAENVRVKWPNDLYLNDRKLAGILVELTGKTGDAAQLVIGAGINLAMRDTHAIDQGWINLQEAGIDIDRNELTATL
LNELRRTLPQFEQQGLAPFVARWRQLDNFIDRPVKLLIGEQQIFGIARGIDQQGALLLEQDGVIKPFIGGEISLRSAQ

>WP_107170959.1
MKDITVPLKLVKILSDGEFYSGEVLGEMMGMSRAAINKHIQTIRDWGIDVFTVTGKGYSLPAPMQLLDKEAILKHLPEGG
VTVLPVVDSTNQYILERLGTLSSGDACLAEYQQSGRGRRGRQWFSPFGANLYLSLYWRLEQGPAAAVGVSLVIGIVMAEV
LHKLGADGVRVKWPNDLYLKDRKLAGILVELTGKTGDAANLVIGAGINLQMREPTPDTINQGWINLQEAGIGINRNTLAS
TLISELRNSLAVFELEGLEPFISRWEKLDNYFNRSVRLIIGNREIHGVDRGIDRQGALLLESDGLITPYIGGEISLRGA

>WP_016677836.1
MKDIRVPLRLVSILSDGFFHSGEQLGETLGMSRAAINKHMQTIRDWGLDVFTVPGKGYSLPTSIQLLDEQKILSYLPTGH
VTVLPVVDSTNQYLLDRITELKSGDACVAEYQQAGRGRRGRQWVSPFGANLYLSMYWRLEQGPAAAMGLSLVVGIVMAEV
LQNLGAEKVRVKWPNDLYLNDKKLAGILVELTGKTGDAAQLVIGAGINLTMRGSETNAINQDWINLQDAGVTIDRNKLTA
EILSELRLAVVKFENEGLSAFLSRWQKMDNYLNRPVKLIIGNQEIFGIARGIDQQGALLLEQDGNIKPYIGG

>WP_029096025.1
MKNIAVPLKLVNILSDGEFHSGEQLGTDLGMSRAAINKYMQTLRDWGLDVFTVPGKGYSLPAPIQLLDEQAIAEFLPEGG
VTVLPVVDSTNQYLMERLGELRSGDACVAEYQQAGRGRRGRQWFSPFGANLYMSMYWKLDQGPAAAIGLSLVIGIVMAEV
LHKLGAADVRVKWPNDLYLKDRKLAGILVELTGKTGDAANVVIGAGINLSMREPDSSVVNQLWSNLSDGGIAIDRNQLVA
TLLSTLRETLQQFEQQGLAPFITRWRKLDNFIDRPVKLLIGENQIHGIARGIDKQGALLLEQDGVVKPYIGGEISLRAAD

>WP_039488109.1
MKDITVPLKLIKILSDGEFYSGELLGEMMGMSRAAINKHIQTIRDWGIDVFTVTGKGYSLPAPMQLLDEEVILKHLPEGG
VTVLPVVDSTNQYILERLDTLSSGDACLAEYQQSGRGRRGRQWFSPFGANLYLSLYWRLEQGPAAAVGVSLVIGIVMAEV
LHKLGADGVRVKWPNDLYLKDRKLAGILVELTGKTGDAANLVIGAGINLQMREPAPDTINQGWINLQQAGIEINRNTLAS
TLISELRSALVIFELQGLEPFISRWEKLDNYFNRPVRLIIGNREIHGIDRGIDRQGALLLENDGLITPYIGGEISLRGA

>WP_050116432.1
MKDIKVPLRLIGVLADGAFHSGEQLGEMLGMSRAAINKHMQTIKEWGLDVFTVPGKGYSLPVPIQLLDEQAILSYLPAGQ
VAVLPVVDSTNQYLLDRITELKSGDACVAEYQQAGRGRRGRQWISPFGANLYLSMFWRLEQGPAAAMGLSLVVGIVMAEV
LHKLGAGQVRVKWPNDLYLNDKKLAGILVELTGKTGDAAQLVIGAGINLTMRESMTNVISQDWINLQEAGVIIDRNKLTA
ELLSELRLAVVKFENEGLSAFISRWREMDNYLDRPVKLIIGNQEIFGIARGIDQQGALLLEQNGNVKPYIGGEISLRGV

>WP_039336561.1
MKDHNVPLKLVALLADGEFHSGEHLGESLGMSRAAINKHIQTLKSWGLDVYTVTGKGYSLPAPIQLLDEAEILSHLQQPD
LAVIPVIDSTNQYLLERMDQLVSGYACIAEYQQAGRGRRGRKWFSPFGANLYLSMYWRLEQGPAAAMGLSLVIGIVMAEV
LQSLGAPDVRVKWPNDLYLNDRKLAGILVELTGKTGDAAQIVMGAGVNLVMRSESATEINQGWINLQEAGVKINRNELAA
KIINSLRDALPVFERDGLTPFVGRWDALDNFINRPVKLLIGDREVHGIARGIDKQGGLLLEQDGEIKSWVGGEISLRPGY

>WP_069730104.1
MKDHNVPLKLVDILSDGEFHSGEQLGETLGMSRAAINKHIQTLKSWGLDVYTVTGKGYSLSAPIQLLDEQAILSRVKQGN
VSVIPVIDSTNQYLLERMHELQSGAACIAEYQQAGRGRRGRQWFSPFGANLYMSMYWRLDQGPAAAMGLSLVIGIIMAET
LHALGATDVRVKWPNDIYLNDRKLAGILVELTGKTGDAAHIVMGAGINLAMRSADASQINQGWINLQEAGVTVNRNELAV
SLINSLRDALPMFEQEGLAPFVTRWAALDNFINRPVKLLIGEREVHGIARGVDSQGGLLLEQDGEIKSWVGGEISLRPV

>WP_103972521.1
MKDITVPLKLIKILSDGEFYSGELLGGMMGMSRAAINKHIQTIRDWGIDVFTVTGKGYSLPAPMQLLDAEVILKHLPEGG
VTVLPVVDSTNQYILERLDTLSSGDACLAEYQQSGRGRRGRQWFSPFGANLYLSLYWRLEQGPAAAVGVSLVIGIVMAEV
LHKLGADGVRVKWPNDLYLKDRKLAGILVELTGKTGDAANLVIGAGINLQMRAPAPDTINQGWINLQEAGIEINRNTLAS
TLISELRSALVIFELQGLEPFISRWEKLDNYFNRPVRLIIGNREIHGIDRGIDRQGALLLESDGLITPYIGGEISLRGA

>WP_049850541.1
MKDNSVPLKLVALVADGEFHSGEQLGEALGMSRAAINKHIQTLKSWGLDVYTVTGKGYSLAGPIQLLDEDIILSHLHQPN
LAVIPVIDSTNQYLLDRMDQLPSGYACIAEYQQAGRGRRGRKWFSPFGSNLYMSMYWRLEEGPAAAMGLSLVIGIIMAEV
IQSLGAPEVRVKWPNDLYLNDRKLAGILVELTGKTGDAAQIVIGAGVNLLMRSEGATEINQGWINLQEAGIDIDRNVLAA
KLLNSLREALPIFERDGLAPFVKRWEALDNFINRPVKLLIGDREVYGIARGIDKQGGLLLERDGEVKSWVGGEISLRPDN

>WP_050290659.1
MKDIKVPLRLIGILADGAFHSGEQLGDMLGMSRAAINKHMHTIREWGLDVFTVPGKGYSLPAPIQLLDEQAILSYLPAGQ
VAVLPVVDSTNQYLLDRISELKSGDACVAEYQQAGRGRRGRQWVSPFGANLYLSMFWRLEQGPAAAMGLSLVVGIVMAEV
LHKLGAGQVRVKWPNDLYLNDKKLAGILVELTGKTGDAAQLVIGAGINLTMRESTTNVISQDWINLQEAGVIIDRNKLTA
ELLSELRLAVVKFENEGLSAFISRWREMDNYLDRPVKLIIGNQEIFGIARGIDQQGALLLEQNGNIKPYIGGEISLRGV

>WP_024525033.1
MRDITVPLKLIALLSDGDFHSGEHLGESLGMSRAGVNKHIQTLRDWGIDVFTVPGKGYCLPAAMQLLSAEAITAQLPQSR
VTVLPVVDSTNQYLLDRINELQSGDACVAEYQQAGRGRRGRQWFSPFGANLYLSMYWRLEQGPAAAMGLSLVIGIVMAEV
LRELGADDVKVKWPNDLYLNDRKLAGILVELTGKTGDAANIVIGAGINLMMRNPDAKVVDQQWINLQEAGVSIDRNRLVA
CLLGRLRATLTEFELRGLAPFIARWRALDNFIDRPVRLLIGEQTIHGIARGIDAQGALLLERDGVVTPFIGGEISLRAG

>WP_038629785.1
MKDNSVPLKLVAILADGEFHSGEQIGEQLGMSRAAINKHIQTLKEWGLDVFTVTGKGYCLPAPIELLDEDKINTALKQQG
VAVIPVIDSTNQYLLERMNTLQTGDACVAEYQQAGRGRRGRQWFSPFGANLYLSMYWRLDQGPAAAMGLSLVIGIVIAEV
LQQLGAEDVRVKWPNDLYLNDRKLAGILVEMTGKTGDAAQIVFGAGINLAMRSPDANVVNQGWINLQEAGIAINRNELVS
VLVNQLRRSLKEFEREGLTPFISRWQRLDNFINRPVKLLIGEREVLGIARGIDPQGGLLLEQDGVTKAWVGGEISLRPQD

>OWF81653.1
MKDIKVPLRLIGILADGAFHSGEQLGDMLGMSRAAINKHMHTIREWGLDVFTVPGKGYSLPAPIQLLDEQAILNYLPAGQ
VAVLPVVDSTNQYLLDRISELKSGDACVAEYQQAGRGRRGRQWVSPFGANLYLSMFWRLEQGPAAAMGLSLVVGIVMAEV
LHKLGAGQVRVKWPNDLYLNDKKLAGILVELTGKTGDAAQLVIGAGINLTMRESTTNVISQDWINLQEAGVIIDRNKLTA
ELLSELRLAVVKFENEGLSAFISRWREMDNYLDRPVKLIIGNQEIFGIARGIDQQGALLLEQNGSVKPYIGGEISLRGV

>WP_101818528.1
MKDLTIPLHLIHILSDGEFHSGEQLGNQLGMSRAAVNKHIQTIREWGLDIFTIPGKGYSLPAAIQLLDKEKIVENLPEGN
ITVLSVIDSTNQYLLDRIGELKSGDACVAEYQHAGRGRRGRQWISPFGANLYLSMFWRLEQGPAAAMGLSLVIGIVMAEV
LQQLGADDVRVKWPNDLYLRDRKLAGILVELTGKTGDAAQLVIGAGINLAMRESTSQAINQGWINLQEAGVVIDRNQLSA
MLLMHLRQALREFEVEGLSPFIKRWNQLDNFKDREVKLLIGDQEIYGIARGIDAQGGLLLERSGIIKPFIGGEISLRGV

>ORM75628.1
MKDHSVPLKLVDILSDGEFHSGEQLGETLGMSRAAINKHIQTLKSWGLDVFTVTGKGYSLSAPIQLLDEQLILSLVKQGN
VSVIPVIDSTNQYLLERMNELASGAACIAEYQQAGRGRRGRQWFSPFGANLYMSMYWRLEQGPAAAMGLSLVIGIIMAET
LRSSGASDVRVKWPNDIYLNDRKLAGILVELTGKTGDAAQIVMGAGINLAMRSADAAQINQGWINLQEAGVTVNRNELAA
RLINSLRDALPLFEQEGLTPFIERWAALDNFINRPVKLLIGEREVHGIARGVDSQGGLLLEQEGEIKSWVGGEISLRPV

>WP_054883194.1
MKDIKVPLRLISILADGAFHSGEQLGEMLGMSRAAINKHMQRIREWGLDVFTVPGKGYSLPAPIQLLDADVISSYLPEGN
VRVLPVIDSTNQYLLDRISELQSGDACVAEYQHAGRGRRGRQWISPFGSNLYLSMFWRLEQGPAAAMGLSLVVGIVMAEV
LHKLGAEQVRVKWPNDLYLNDKKLAGILVELTGKTGDAAQLVIGAGINLTMRESTTNVINQDWINLQEAGVIIDRNKLTA
ALLSELRLAVVKFENEGLAAFISRWREIDNYLDRPVKLIIGNQEIFGMARGIDQQGALLLEQEGIVKPYIGGEISLRGV

>WP_049563678.1
MKDIKVPLRLIGILADGAFHSGEQLGDMLGMSRAAINKHMHTIREWGLDVFTVPGKGYSLPAPIQLLDEQAILSYLPAGQ
VAVLPVVDSTNQYLLDRISELKSGDACVAEYQQAGRGRRGRQWVSPFGANLYLSMFWRLEQGPAAAMGLSLVVGIVMAEV
LHKLGAGQVRVKWPNDLYLNDKKLAGILVELTGKTGDAAQLVIGAGINLTMRESTTNVISQDWINLQEAGVIIDRNKLTA
ELLSELRLAVVKFENEGLSAFISRWREMDNYLDRPVKLIIGNQEIFGIARGIDQQGALLLEQNGNVKPYIGGEISLRGV

>WP_055775331.1
MKDITVPLRLISTLSNGEFHSGEQLGTELGMSRAAINKHIQTVREWGLDIFTVPGKGYRLPAPIQLLNGDKILAALPEGK
VDVLPVIDSTNQYLMDRINQLKSGDACVAEYQQAGRGRRGRKWFSPFGSNLYLSMYWKLDQGPAAAMGLSLVIGIVMAEV
MQRLGAADVRVKWPNDLYLKDRKLAGILVELTGKTGDAAHLVIGAGINLRMREPAADVINQGWINLQEAGIDIDRNELTV
TLLKDLRAALRQFELDGLSPFIARWRSIDNFLDRPVKLLIGDKEIHGIERGIDPQGALLLEIDGEIKTFIGGEISLRGL

>WP_084938435.1
MKDNSVPLKLVALLADGEFHSGEQLGEALGMSRAAINKHIQTLKSWGLDVYTVTGKGYSLPAPVQLLNEADILSHLHQPD
LDVIPVIDSTNQYLLDRMDQLPSGHACIAEYQQAGRGRRGRKWFSPFGSNLYLSMYWRLEQGPAAAMGLSLVIGIVMAEV
IQSLGVPDVRVKWPNDLYLNDRKLAGILVELTGKTGDAAQIVMGAGVNLVMRSEGASEINQGWINLQEAGVEIDRNELAA
KIINSLREALPIFERDGLAPFVGRWDALDNFINRPVKLLIGDREVHGIARGIDKQGGLLLEQEDELKSWVGGEISLRPGN

>WP_038643761.1
MKDNSVPLKLVALLADGEFHSGEQLGEALGMSRAAINKHIQTLKSWGLDVYTVTGKGYSLPAPIQLLNEADILSHLHQQD
LDVIPVIDSTNQYLLDRMDQLPSGHACIAEYQQAGRGRRGRKWFSPFGSNLYLSMYWRLEQGPAAAMGLSLVIGIVTAEV
IQSLGVPDVRVKWPNDLYLNDRKLAGILVELTGKTGDAAQIVMGAGVNLVMRSEGASEINQGWINLQEAGVEINRNELAA
KIINSLREALPIFERDGLAPFVERWDALDNFINRPVKLLIGDREVHGIARGIDKQGGLLLEQEGEVKSWVGGEISLRPGH

>WP_056236414.1
MKDYTVPLKLVALLADGEFHSGEQLGEQLGMSRAAINKHVNTLKEWGIDVFTVTGKGYSLSAKMQLLNEQAINAQLENGR
LAVVPVIDSTNQYLLDRMNSLQSGDACVAEYQQAGRGRRGRQWFSPFGANLYLSMYWRLEQGPAAAMGMSLVIGIVLAEA
LQELGAPDIRVKWPNDIYLDDRKLAGILIELTGKTGEAAQIVIGAGINLAMRAPAADVINQGWINLQEAGVTIDRNALSA
LIVNKMRDALFAFEQDGLHPFVERWAALDNFINRPVKLLIGDREIYGIARGIDAQGGLILEQDGVRKSWVGGEISLRPQG

>WP_046289646.1
MKDHNVPLKLVDILSDGEFHSGEQLGETLGMSRAAINKHIQTLKSWGLDVYTVTGKGYSLSAPIQLLDEQAILSRVKQGN
VSVIPVIDSTNQYLLERMHELQSGAACIAEYQQAGRGRRGRQWFSPFGANLYMSMYWRLDQGPAAAMGLSLVIGIIMAET
LHALGATDVRLKWPNDIYLNDRKLAGILVELTGKTGDAAHIVMGAGINLAMRSADASQINQGWINLQEAGVTVNRNELAA
SLINSLRDALPMFEQEGLTPFVTRWAALDNFINRPVKLLIGEREVHGIARGVDSQGGLLLEQDGEIKSWVGGEISLRPV

>WP_050120171.1
MKDIKVPLRLIGILADGAFHSGEQLGDMLGMSRAAINKHMLTIREWGLDVFTVPGKGYSLPAPIQLLDEQAILSYLPAGQ
VAVLPVVDSTNQYLLDRISELKSGDACVAEYQQAGRGRRGRQWVSPFGANLYLSMFWRLEQGPAAAMGLSLVVGIVMAEV
LHKLGAGQVRVKWPNDLYLNDKKLAGILVELTGKTGDAAQLVIGAGINLTMRESTTNVISQDWINLQEAGVIIDRNKLTA
ELLSELRLAVVKFENEGLSAFISRWREMDNYLDRPVKLIIGNQEIFGIARGIDQQGALLLEQNGNIKPYIGGEISLRGV

>WP_078005183.1
MKDNSVPLKLVTILADGEFHSGEHLGEQLGMSRAAINKHMQTLKGWGLDVFTLTGKGYSLSAPIQLLDEQSIAAQLNEGG
VSVIPVIGSTNQHLLDNMATLRPGAACVAEYQQAGRGRRGRQWFSPFGANLYLSMYWRLDQGPAAAMGLSLVIGIVMAEV
LQSLGANGVRVKWPNDLYLNDRKLAGILVELTGKTGDAAHVVLGAGINLSMRLADASVVNQGWINLQEAGVDIDRNTLAA
KLINQLRISLAEFERDGLAPFVKRWANLDNFLNRPVKLLIGEREVLGIARGIDDQGALLLDQNGVVKPWVGGEISLRPQ

>WP_103183821.1
MKDITVPLKLINILSDGEFYSGELLGEMMGMSRAAINKHIQTIRDWGIDVFTVTGKGYSLPAPMQLLDEEVILNHLPEGG
VTVLPVVDSTNQYILERLDTLSSGDACLAEYQQSGRGRRGRQWFSPFGANLYLSLYWRLEQGPAAAVGVSLVIGIVMAEV
LHKLGADGVRVKWPNDLYLKDRKLAGILVELTGKTGDAANLVIGAGINLQMREPAPDTINQGWINLQEAGIGINRNTLAS
TLISELRSALAVFELQGLEPFIPRWEKLDNYFNRPIRLIIGNREIHGIDRGIDRQGALLLEVDGLITPYIGGEISLRGA

>WP_050096315.1
MKDIKVPLRLIGILADGAFHSGEQLGDMLGMSRAAINKHMHTIREWGLDVFTVPGKGYSLPAPIQLLDEQAILSYLPAGQ
VAVLPVVDSTNQYLLDRISELKSGDACVAEYQQAGRGRRGRQWVSPFGANLYLSMFWRLEQGPAAAMGLSLVVGIVMAEV
LHKLGAGQVRVKWPNDLYLNDKKLAGILVELTGKTGDAAQLVIGAGINLTMRESTTNVISQDWINLQEAGVIIDRNKLTA
ELLSELRLAVVKFENEGLSAFISRWREMDNYLDRPVKLIIGNQEIFGIVRGIDQQGALLLEQNGNVKPYIGGEISLRGV

>WP_058974165.1
MKDHNVPLKLVALLADGEFHSGEHLGESLGMSRAAINKHIQTLKSWGLDVYTVTGKGYSLPAPIQLLDEAEILSHLQQPD
LAVIPVIDSTNQFLLERMDQLVSGYACIAEYQQAGRGRRGRKWFSPFGANLYLSMYWRLEQGPAAAMGLSLVIGIVMAEV
LQSLGAPDVRVKWPNDLYLNDRKLAGILVELTGKTGDAAQIVMGAGVNLVMRSESATEINQGWINLQEAGVKINRNELAA
KIINSLRDALPVFERDGLTPFVGRWDALDNFINRPVKLLIGDREVHGIARGIDKQGGLLLEQDGEIKSWVGGEISLRPGY

>WP_014542967.1
MKDNTVPLKLIHILADGQFHSGEQLGEQMGMSRAAINKHVHTLKEWGIDVFTVTGKGYSLPFTMQMLDEKAINAELEDGR
LAVIPVIDSTNQYLLDRMASLQSGDACVAEYQQAGRGRRGRQWFSPFGSNLYLSMYWRLEQGPAAAMGLSLVIGIVIAEA
LQQQGAPDIRVKWPNDIYLNDRKLAGILVEITGKTGDAAQIVIGAGINLAMRAPAQDVINQGWINLHETGCNVDRNALSA
LIINKMRTALAQFEQDGLTPFIQRWAALDNFINRPVKLLIGDREINGIARGIDQQGGLILEQDGVTKSWVGGEISLRPQS

>WP_084971658.1
MKDNSVPLKLVAILADGEFHSGEQIGEQLGMSRAAINKHIQTLKEWGLDVFTVTGKGYCLPAPIELLDEDKINTALKQQG
VAVIPVIDSTNQYLLERMNTLQTGDACVAEYQQAGRGRRGRQWFSPFGANLYLSMYWRLDQGPAAAMGLSLVIGIVIAEV
LQQLGAEDVRVKWPNDLYLNDRKLAGILVEMTGKTGDAAQIVFGAGINLAMRSPDANVVNQGWINLHEAGIAINRNELVS
VLVNQLRRSLKEFEREGLTPFISRWQRLDNFINRPVKLLIGEREVLGIARGIDPQGGLLLEQDGVTKAWVGGEISLRPQD

>WP_014913792.1
MKDITVPLKLIKILSDGEFYSGELLGEMMGMSRAAINKHIQTIRDWGIDIFTVTGKGYSLPAPMQLLDEEVILKHLPEGG
VTVLPVVDSTNQYILERLDTLSSGDACLAEYQQSGRGRRGRQWFSPFGANLYLSLYWRLEQGPAAAVGVSLVIGIVMAEV
LHKLGADGVRVKWPNDLYLKDRKLAGILVELTGKTGDAANLVIGAGINLQMREPAPDMINQGWINLQEAGIEINRNTLAS
TLISELRSALAVFELQGLEPFIPRWEKLDNYFNRPIRLIIGNREIHGIDRGIDRQGALLLEADGLITPYIGGEISLRGA

>WP_048618195.1
MKDFKIPLRLIGILADGTFHSGEQLGTMFGMSRAAINKHIQTIREWGLDVFTVPGKGYSLPAPIQLLDEQKILSHLPTGQ
VAVLPVVDSTNQYLLDRIAELKSGDACVAEYQHAGRGRRGRQWISPFGANLYLSMFWRLEQGPAAAMGLSLVVGIVMAEV
LHKLGAEKVRVKWPNDLYLNDKKLAGILVELTGKTGDAAQLVIGAGINLTMRESTTNAISQDWINLQEAGVIIDRNKLTA
ELLSELRLAVVKFENEGLSAFISRWREMDNYLDRRVKLIIGNQEIYGIARGIDQQGALLLEQNGDVKPYIGGEISLRGA

>WP_049611272.1
MKDIRIPLRLIGILADGAFHSGEQLGEAFGMSRAAINKHIQTIREWGLDVFTVPGKGYSLPAPIQLLDEKKILSYLPTGQ
VAVLPVVDSTNQYLLDRIAELRSGDACVAEYQHAGRGRRGRQWISPFGANLYLSMFWRLEQGPAAAMGLSLVVGIVMAEV
LHKLGAGDVRVKWPNDLYLNDKKLAGILVELMGKTGDAAQLVIGAGINLTMRESTTNIISQDWINLQEAGVIIDRNKLTA
ELLSELRLAVVKFENEGLSAFISRWREMDNYLDRPVKLIIGNQEIYGVARGIDQQGALLLDQDGNIKPYIGGEISLRGA

>WP_048258304.1
MKDITVPLKLIKILSDGEFYSGELLGEMMGMSRAAINKHIQTIRDWGIDVFTVTGKGYSLPMPMQLLDVEAILTNLPEGG
VTVLPVVDSTNQYMLERLDTLSSGDACLAEYQQSGRGRRGRQWFSPFGANLYLSLYWRLEQGPAAAVGVSLVIGIVMAEV
LHKLGAEGVRVKWPNDLYLKDRKLAGILVELTGKTGDAANLVIGAGINLQMREPAPDTINQGWINLQEAGIDINRNTLAS
TLIYELREALAIFELQGLEPFISRWEKLDNYFNRSVRLIIGNREIYGVDRGIDRQGALLLESDGLITPYIGGEISLRGA

>WP_004154979.1
MKDNTVPLKLIQILADGEFHSGEQLGEQMGMSRAAINKHVHTLKEWGVDVFTVTGKGYSLPLTMQLLDEKAINAQLEDGR
LTVIPVIDSTNQYLMDRMASLQSGDACVAEYQQAGRGRRGRQWFSPFGSNLYLSMYWHLEQGPAAAMGLSLVIGIVIAEA
LQQQGAPDIRVKWPNDIYLNDRKLAGILVELTGKTGDAAQIVIGAGINLAMRDPAQDEINQGWINLHEAGCNVDRNALSA
LIVNKMRTALAQFEQDGLTPFIQRWAALDNFINRPVKLLIGDREIVGIARGIDQQGGLMLEQDGVTKSWVGGEISLRPQD

>WP_039463120.1
MKDITVPLKLIKILSDGEFYSGELLGEMMGMSRAAINKHIQTIRDWGIDIFTVTGKGYSLPAPMQLLDEEVILKHLPEGG
VTVLPVVDSTNQYILERLDTLSSGDACLAEYQQSGRGRRGRQWFSPFGANLYLSLYWRLEQGPAAAVGVSLVIGIVMAEV
LHKLGADGVRVKWPNDLYLKDRKLAGILVELTGKTGDAANLVIGAGINLQMREPAPDTINQGWINLQEAGIEINRNTLAS
TLISELRSALAVFELQGLEPFIPRWEKLDNYFNRPIRLIIGNREIHGIDRGIDRQGALLLEADGLITPYIGGEISLRGA

>WP_016191233.1
MKANTVPLTLIGLLADGEFHSGEQLGEQLGMSRAAINKHIQTLKDWGIDVFTVVGKGYSLSAPMQLLNEQQIARQLDDGR
LTVIPVIDSTNQYLLDRMDELQSGDACVAEYQQAGRGRRGRQWFSPFGSNLYLSMYWRLEDGPIAAMGLSLVIGIVTAEV
LQQSGANDVRVKWPNDLYLKDRKLAGILVELMGKTGDTAHIVIGTGINLVMQSPDPAVVNQGWINLRDAGVKIDRNLLAA
KLVNSMRQSLALFEREGLAPFIERWKALDNFIDRPVKLLIGDREIPGIARGIDQQGGLLLEQDGVVKSWVGGEISLRLLA
KQ

>WP_062749627.1
MKDNTVPLKLVSILADGEFHSGEHLGEHLGMSRAAINKHVQTLKEWGIDVFTVTGKGYSLASPMQLLNEEAINARLEAGR
LAVIPVIDSTNQYLLDRMDSLQSGDACVAEYQQAGRGRRGRQWFSPFGANLYLSMYWRLEQGPAAAMGLSLVIGIVLAEA
LQAQGAPGIRVKWPNDIYLDDRKLAGILVELTGKAGDAAQIVIGAGINLAMRATGAEVINQGWINLQEADVTVDRNALSA
LIVNKMRTALAQFEQDGLAPFIERWARLDNFIDRPVKLLIGDREITGIARGIDPQGGLILEQDGVRKSWVGGEISLRPQN

>WP_039476475.1
MKDITVPLKLIKILSDGEFYSGELLGEMMGMSRAAINKHIQTIRDWGIDIFTVTGKGYSLPAPMQLLDEEVILKHLPEGG
VTVLPVVDSTNQYILERLDTLSSGDACLAEYQQSGRGRRGRQWFSPFGANLYLSLYWRLEQGPAAAVGVSLVIGIVMAEV
LHKLGADGVRVKWPNDLYLKDRKLAGILVELTGKTGDAANLVIGAGINLQMREPAPDTINQGWINLQEAGIEINRNTLAS
TLISELRSALAVFELQGLEPFIPRWEKLDNYFNRPIRLIIGNREIHGIDRGIDRQGALLLENDGLIMPYIGGEISLRGA

>WP_039536189.1
MKDITVPLKLIKILSDGEFYSGELLGEMMGMSRAAINKHIQTIRDWGIDIFTVTGKGYSLPAPMQLLDEEVILKHLPEGG
VTVLPVVDSTNQYILERLDTLSSGDACLAEYQQSGRGRRGRQWFSPFGANLYLSLYWRLEQGPAAAVGVSLVIGIVMAEV
LHKLGADGVRVKWPNDLYLKDRKLAGILVELTGKTGDAANLVIGAGINLQMREPAPDTINQGWINLQEAGIEINRNTLAS
TLISELRSALAVFELQGLEPFIPRWEKLDNYFNRPIRLIIGNREIHGIDRGIDRQGALLLEDDGLITPYIGGEISLRGA

>WP_005974519.1
MKDITVPLKLIKILSDGEFYSGEVLGEMMGMSRAAINKHIQTIRDWGIDVFTVTGKGYSLPVPMQLLDKEAILKNLPEGG
VTVLSVVDSTNQYILERLDTLFSGDACLAEYQQSGRGRRGRQWFSPFGANLYLSLYWRLEQGPAAAVGVSLVIGIVMAEV
LHKLGADGVRVKWPNDLYLKDRKLAGILVELTGKTGDAANLVIGAGINLQMREPAPDTINQGWINLQEAGIDINRNTLAS
TLISELRGALAIFELQGLEPFISRWEKLDNYFNRPIRLIIGNREIYGIDRGIDRQGALLLERDGLVTPYIGGEISLRGA

>WP_012666620.1
MKDNTVPLKLIHILADGQFHSGEQLGEQMGMSRAAINKHVHTLKEWGIDVFTVTGKGYSLPFTMQMLDEKAINAELEDGR
LAVIPVIDSTNQYLLDRMASLQSGDACVAEYQQAGRGRRGRQWFSPFGSNLYLSMYWRLEQGPAAAMGLSLVIGIVIAEA
LQQQGAPDIRVKWPNDIYLHERKLAGILVELTGKTGDAAQIVIGAGINLAMRAPAQDVINQGWINLHETGCNVDRNALSA
LIVNKMRTALAQFEQDGLTPFIQRWAALDNFINRPVKLLIGDREINGIARGIDQQGGLILEQDGVTKSWVGGEISLRPQS

>WP_039530335.1
MKDITVPLKLIKILSDGEFYSGELLGEMMGMSRAAINKHIQTIRDWGIDIFTVTGKGYSLPAPMQLLDEEVILKHLPEGG
VTVLPVVDSTNQYILERLDTLSSGDACLAEYQQSGRGRRGRQWFSPFGANLYLSLYWRLEQGPAAAVGVSLVIGIVMAEV
LHKLGADGVRVKWPNDLYLKDRKLAGILVELTGKTGDAANLVIGAGINLQMREPAPDTINQGWINLQEAGIEINRNTLAS
TLISELRSALAVFELQGLEPFIPRWEKLDNYFNRPIRLVIGNREIHGIDRGIDRQGALLLEADGLITPYIGGEISLRGA

>WP_039353522.1
MKDITVPLKLIKTLSDGEFYSGELLGEMMGMSRAAINKHIQTIRDWGIDVFTVTGKGYSLPAPMQLLDEDAIFKQLPQGG
VIVLPVVDSTNQYILERLDTLSSGDACLAEYQQAGRGRRGRQWFSPFGANLYLSLYWRLDQGPAAAVGVSLVIGIVMAEV
LHKLGADGVRVKWPNDLYLKDRKLAGILVELTGKTGDAANLVIGAGINLQMREPAPDTINQGWINLQEAGIEINRNTLAS
TLISELRNALAIFELQGLGPFISRWEKLDNYFNRPVRLIIGNREIYGIDRGIDRQGALLLEVDGSITPYIGGEISLRGV

>WP_012439916.1
MKDNTVPLKLIRTLADGEFHSGEQLGEQLGMSRAAINKHIQTLKEWGIEVFTVTGKGYSLPNAMQLLDERVINAGLEQGR
LAVIPVIDSTNQYLLDRMASLQSGDACVAEYQQAGRGRRGRQWFSPFGSNLYLSMYWRLEQGPAAAMGLSLVIGIVIAEA
LQQQGAPDIRVKWPNDIYLNDRKLAGILVELTGKTGDAAQIVIGAGINLAMRAPAHDVINQGWINLHEAGCSVDRNALSA
LIINKMRTALAQFEQDGLVPFIERWAALDNFINRPVKLLIGDREINGIARGIDQQGGLILEQDGITKSWVGGEISLRPQS

>KUB56099.1
PGKGYSLPEPIQLLDADRIHSQLDSGNVAVLPVIDSTNQYLLDRIGELRSGDACVAEYQQAGRGRRGRKWFSPFGANLYL
SMYWRLEQGPAAAIGLSLVIGIVMAEVLRELGADKVRVKWPNDLYLLDRKLAGILVELTGKTGDAAQIVIGAGINMAMRR
VEEDVINQGWITLQEAGITLDRNMLAAKLIYKLRAALELFEQEGLSPYLSRWKKLDNFIDRPVKLIIGDKEIFGISRGID
TQGALLLEQDGVIKPWMGGEISLRSAE

>WP_039276743.1
MKDITVPLKLIKILSDGEFYSGELLGEMMGMSRAAINKHIQTIRDWGIDIFTVTGKGYSLPAPMQLLDEEVILKHLPEGG
VTVLPVVDSTNQYILERLDTLSSGDACLAEYQQSGRGRRGRQWFSPFGANLYLSLYWRLEQGPAAAVGVSLVIGIVMAEV
LHKLGADGVRVKWPNDLYLKDRKLAGILVELTGKTGDAANLVIGAGINLQMREPAPDTINQGWINLQEAGIEINRNTLAS
TLISELRSALAVFELQGLEPFIPRWEKLDNYFNRPIRLIIGNREIYGIERGIDRQGALLLEADDLITPYIGGEISLRGA

>WP_015869628.1
MKDITVPLKLISQLADGDFHSGEHLGESLGMSRAGINKHIQTLRDWGIDVFTVPGKGYCLPTPMQLLNTETIGALLPQGR
VTVLPVVDSTNQYLLERIGELASGDACVAEYQQAGRGRRGRHWFSPFGANLYLSMYWRLEQGPAAAMGLSLVIGIVMAEV
LQALGAAGVKVKWPNDLYLNDRKLAGILVELTGKTGDAANIVVGAGINLMMRNPDTSVVDQQWINLQEAGVNIDRNQLVA
CLLSRLRSTLADFEVRGLSPFISRWRVLDNFVDRPVRLIIGEQVIHGIARGIDAQGALLLERDGVITPFIGGEISLRAG

>WP_016261571.1
MKDIRVPLRLVSILSDGFFHSGEQLGETLGMSRAAINKHMQTIRDWGLDVFTVPGKGYSLPTSIQLLDEQKILSYLPTGH
VTVLPVVDSTNQYLLDRITELKSGDACVAEYQQAGRGRRGRQWVSPFGANLYLSMYWRLEQGPAAAMGLSLVVGIVMAEV
LQNLGAEKVRVKWPNDLYLNDKKLAGILVELTGKTGDAAQLVIGAGINLTMRGSETNAINQDWINLQDAGVTIDRNKLTA
EILSELRLAVVKFENEGLSAFLSRWQKMDNYLNRPVKLIIGNQEIFGIARGIDQQGALLLEQDGNIKPYI

>WP_039512010.1
MKDITIPLKLIKILSDGEFYSGELLGEMMGMSRAAINKHIQTIRDWGIDIFTVTGKGYSLPAPMQLLDEEVILKHLPEGG
VTVLPVVDSTNQYILERLDTLSSGDACLAEYQQSGRGRRGRQWFSPFGANLYLSLYWRLEQGPAAAVGVSLVIGIVMAEV
LHKLGADGVRVKWPNDLYLKDRKLAGILVELTGKTGDAANLVIGAGINLQMREPAPDTINQGWINLQEAGIEINRNTLAS
TLISELRSALAVFELQGLEPFIPRWEKLDNYFNRPIRLVIGNREIHGIDRGIDRQGALLLEADGLITPYIGGEISLRGA

>WP_079901450.1
MKDTTVPLTLISLLADGEFHSGEQLGERLGMSRAAINKHIQTLRDWGVDVFTVPGKGYSLPEPIQLLDADRIHSQLDSGN
VAVLPVIDSTNQYLLDRIGELRSGDACVAEYQQAGRGRRGRKWFSPFGANLYLSMYWRLEQGPAAAIGLSLVIGIVMAEV
LRELGADKVRVKWPNDLYLLDRKLAGILVELTGKTGDAAQIVIGAGINMAMRRVEEDVINQGWITLQEAGITLDRNMLAA
KLIYKLRAALELFEQEGLSPYLSRWKK

>WP_102119303.1
MKDITVPLKLIKILSDGEFYSGELLGEMMGMSRAAINKHIQTIRDWGIDVFTVTGKGYSLPTPMQLLDEEIILKRLPESG
VTVLPVVDSTNQYILERLDSLSSGDACIAEYQQSGRGRRGRQWFSPFGANLYLSLYWRLEQGPAAAVGVSLVIGIVMAEV
LHKLGADGVRVKWPNDLYLKDRKLAGILVELTGKTGDAANLVIGAGINLQMRAPAPDTINQGWINLQEAGIEIDRNTLAS
ALISELRSALAVFELQGLEPFIPRWEKLDNYFNRPIRLIIGNREIHGIERGIDHQGALLLENDGLIAPYIGGEISLRGV

>WP_039364252.1
MKDITVPLKLIKILSDGEFYSGELLGEMMGMSRAAINKHIQTIRDWGIDVFTVTGKGYSLPAPMQLLDEESILKHLPEGG
VTVLPIIDSTNQYILERLDTLSSGDVCLAEYQQSGRGRRGRQWFSPFGANLYLSLYWRLEQGPAAAVGVSLVIGIVMAEV
LHKLGADGVRVKWPNDLYLKDRKLAGILVELTGKTGDAANLVIGAGINLQMREPAPDTISQGWINLQEAGIDINRNTLAS
TLISELREALAVFELQGLEPFIPRWEKLDNYFNRPVRLIIGNREIYGTDRGIDRQGALLLEKDGLVTPYIGGEISLRGA

>WP_016674872.1
MKDIRVPLRLVSILSDGFFHSGEQLGETLGMSRAAINKHMQTIRDWGLDVFTVPGKGYSLPTSIQLLDEQKILSYLPTGH
VTVLPVVDSTNQYLLDRITELKSGDACVAEYQQAGRGRRGRQWVSPFGANLYLSMYWRLEQGPAAAMGLSLVVGIVMAEV
LQNLGAEKVRVKWPNDLYLNDKKLAGILVELTGKTGDAAQLVIGAGINLTMRGSETNAINQDWINLQDAGVTIDRNKLTA
EILSELRLAVVKFENEGLSAFLSRWQKMDNYLNRPVKLIIGNQEIFGIARGIDQQGALLLEQDGNIKPYIGGGGGG

>AOF17030.1
MRLIGILADGAFHSGEQLGEMLGMSRAAINKHMHTIREWGLDVFTVPGKGYSLPAPIQLLDEQTILSYLPAGQVAVLPVV
DSTNQYLLDRITELKSGDACVAEYQQAGRGRRGRQWVSPFGANLYLSMFWRLEQGPAAAMGLSLVVGIVMAEVLHKLGAE
HVRVKWPNDLYLNDKKLAGILVELTGKTGDAAQLVIGAGINLTMRESTTNVISQDWINLQEAGVNIDRNKLTAELLSELR
LAVVKFENEGLSAFISRWREMDNYLDRPVKLIIGNQEIFGIARGIDQQGALLLEKDGNIKPYIGGEISLRGV

>WP_010309702.1
MKDITVPLKLIKILSDGEFYSGELLGEMMGMSRAAINKHIQTIRDWGIDIFTVTGKGYSLPAPMQLLDEEVILKHLPEGG
VTVLPVVDSTNQYILERLDTLSSGDACLAEYQQSGRGRRGRQWFSPFGANLYLSLYWRLEQGPAAAVGVSLVIGIVMAEV
LHKLGADGVRVKWPNDLYLKDRKLAGILVELTGKTGDAANLVIGAGINLQMREPAPDTINQGWINLQEAGIEINRNTLAS
TLISELRSALAVFELQGLEPFIPRWEKLDNYFNRPIRLIIGNREIHGIDRGIDRQGALLLDDDGLITPYIGGEISLRGA

>WP_004167953.1
MKDNTVPLKLIQILADGEFHSGEQLGEQMGMSRAAINKHVHTLKEWGIDVFTVTGKGYSLPLTMQLLDEEAIHAQLEDGR
LTVIPVIDSTNQYLMDRMASLQSGDACVAEYQQAGRGRRGRQWFSPFGSNLYLSMYWHLEQGPAAAMGLSLVIGIVIAEA
LQQQGAPDIRVKWPNDIYLNDRKLAGILVELTGKTGDAAQIVIGAGINLAMRDPAQDEINQGWINLHEAGCNVDRNALSA
LIVNKMRTALAQFEQDGLTPFIQRWAALDNFINRPVKLLIGDREIVGIARGIDQQGGLMLEQDGVTKSWVGGEISLRPQD

>WP_094430167.1
MRDITVPLKLIKILSDGEFYSGELLGEMMGMSRAAINKHIQTIRDWGIDIFTVTGKGYSLPAPMQLLDEEVILKHLPEGG
VMVLPVVDSTNQYILERLDTLSSGDACLAEYQQSGRGRRGRQWFSPFGANLYLSLYWRLEQGPAAAVGVSLVIGIVMAEV
LHKLGADGVRVKWPNDLYLKDRKLAGILVELTGKTGDAANLVIGAGINLQMREPAPDTINQGWINLQEAGIEINRNTLAS
TLISELRSALAVFELQGLEPFIPRWEKLDNYFNRPIRLIIGNREIHGIDRGIDRQGALLLEADGLITPYIGGEISLRGA

>WP_039499858.1
MKDITVPLKLIKILSDGEFYSGELLGEMMGMSRAAINKHIQTIRDWGIDIFTVTGKGYSLPAPMQLLDEEVILKHLPEGG
VTVLPVVDSTNQYILERLDTLSSGDACLAEYQQSGRGRRGRQWFSPFGANLYLSLYWRLEQGPAAAVGVSLVIGIVMAEV
LHKLGADGVRVKWPNDLYLKDRKLAGILVELTGKTGDAANLVIGAGINLQMREPAPDTINQGWINLQEAGIEINRNTLAS
TLISELRSALAVFELQGLEPFIPRWEKLDNYFNRPIRLIIGNREIHGIDRGIDRQGALLLEADGLITPYIGGEISLRGV

>WP_103199511.1
MKDITVPLKLINILSDGEFYSGELLGEMMGMSRAAINKHIQTIRDWGIDVFTVTGKGYSLPAPMQLLDEEVILNHLPEGG
VTVLPVVDSTNQYILERLDTLSSGDACLAEYQQSGRGRRGRQWFSPFGANLYLSLYWRLEQGPAAAVGVSLVIGIVMAEV
LHKLGADGVRVKWPNDLYLKDRKLAGILVELTGKTGDAANLVIGAGINLQMREPAPDTINQGWINLQEAGIGINRNTLAS
TLISELRSALAVFELQGLEPFIPRWENLDNYFNRPIRLIIGNREIHGIDRGIDRQGALLLEDDGLITPYIGGEISLRGA

>WP_038638401.1
MKDIKVPLRLIGILADGAFHSGEQLGEMLGMSRAAINKHMQTIKEWGLDVFTVPGKGYSLPAPIQLLDEQAILSYLPAGQ
VAVLPVVDSTNQYLLDRITELKSGDACVAEYQQAGRGRRGRQWVSPFGANLYLSMYWRLEQGPAAAMGLSLVVGIVMAEV
LHKLGAGQVRVKWPNDLYLNDKKLAGILVELTGKTGDAAQLVIGAGINLTMRESMTNVISQDWINLQETGVIIDRNKLTA
ELLSELRLAVVKFENEGLSAFISRWREMDNYLDRSVKLIIGNQEIFGISRGIDQQGALLLEQNGNVKPYIGGEISLRGV

>WP_094371450.1
MKDITIPLKLIKILSDGEFYSGELLGEMMGMSRAAINKHIQTIRDWGIDIFTVTGKGYSLPAPMQLLDEEVILKHLPEGG
VTVLPVVDSTNQYILERLDTLSSGDACLAEYQQSGRGRRGRQWFSPFGANLYLSLYWRLEQGPAAAVGVSLVIGIVMAEV
LHKLGADGVRVKWPNDLYLKDRKLSGILVELTGKTGDAANLVIGAGINLQMREPAPDTINQGWINLQEAGIEINRNTLAS
TLISELRSALAIFELQGLEPFIPRWEKLDNYFNRPIRLIIGNREIHGIDRGIDRQGALLLEADGLITPYIGGEISLRGA

>WP_010287073.1
MRDITVPLKLIKILSDGEFYSGELLGEMMGMSRAAINKHIQTIRDWGIDIFTVTGKGYSLPAPMQLLDEEVILKDLPEGG
VTVLPVVDSTNQYILERLDTLSSGDACLAEYQQAGRGRRGRQWFSPFGANLYLSLYWRLEQGPAAAVGVSLVIGIVMAEV
LHKLGADGVRVKWPNDLYLKDRKLAGILVELTGKTGDAANLVIGAGINLQMRAPAPDTINQGWINLQEAGIEINRNTLAS
TLISELRSALAVFELQGLEPFIPRWEKLDNYFNRPIRLIIGNREIHGVDRGIDRQGALLLEADGLITPYIGGEISLRGA

>WP_039318393.1
MKDITVPLKLIKILSDGEFYSGELLGEMMGMSRAAINKHIQTIRDWGIDIFTVTGKGYSLPAPMQLLDEEVILKHLPEGG
VTVLPVVDSTNQYILERLDTLSSGEACLAEYQQSGRGRRGRQWFSPFGANLYLSLYWRLEQGPAAAVGVSLVIGIVMAEV
LHKLGADGVRVKWPNDLYLKDRKLAGILVELTGKTGDAANLVIGAGINLQMREPAPDTINQGWINLQEAGIEINRNTLAS
TLISELRSALAVFELQGLEPFIPRWEKLDNYFNRPIRLIIGNREIHGIDRGIDRQGALLLEADGLITPYIGGEISLRGA

>WP_016593811.1
MKDIRVPLRLVSILSDGFFHSGEQLGETLGMSRAAINKHMQTIRDWGLDVFTVPGKGYSLPTSIQLLDEQKILSYLPTGH
VTVLPVVDSTNQYLLDRITELKSGDACVAEYQQAGRGRRGRQWVSPFGANLYLSMYWRLEQGPAAAMGLSLVVGIVMAEV
LQNLGAEKVRVKWPNDLYLNDKKLAGILVELTGKTGDAAQLVIGAGINLTMRGSETNAINQDWINLQDAGVTIDRNKLTA
EILSELRLAVVKFENEGLSAFLSRWQKMDNYLNRPVKLIIGNQEIFGIARGIDQQGALLLEQDGNIKPY

>WP_103161219.1
MKDITVPLKLINILSDGEFYSGELLGEMMGMSRAAINKHIQTIRDWGIDVFTVTGKGYSLPAPMQLLDEEVILNHLPEGG
VTVLPVVDSTNQYILERLDTLSSGDACLAEYQQSGRGRRGRQWFSPFGANLYLSLYWRLEQGPAAAVGVSLVIGIVMAEV
LHKLGADGVRVKWPNDLYLKDRKLAGILVELTGKTGDAANLVIGAGINLQMREPAPDTINQGWINLQEAGIGINRNTLAS
TLISELRSALAVFELQGLEPFIPRWEKLDNYFNRPIRLIIGNREIHGIDRGIDRQGALLLEDDGLITSYIGGEISLRGA

>WP_100286599.1
MKDIKVPLRLIGILADGAFHSGEQLGDMLGMSRAAINKHMHTIREWGLDVFTVPGKGYSLPAPIQLLDEQAILSYLPAGQ
VAVLPVVDSTNQYLLDRISELKSGDACVAEYQQAGRGRRGRQWVSPFGANLYLSMFWRLEQGPAAAMGLSLVVGIVMAEV
LHKLGAGQVRVKWPNDLYLNDKKLAGILVELTGKTGDAAQLVIGAGINLTMRESTTNVIGQDWINLQEAGVIIDRNKLTA
ELLSELRLAVVKFENEGLSAFISRWREMDNYLDRPVKLIIGNQEIFGIARGIDQQGALLLEQNGNIKSYIGGEISLRGV

>WP_039281898.1
MKDITVPLKLIKILSDGEFYSGELLGEMMGMSRAAINKHIQTIRDWGIDIFTVTGKGYSLPAPMQLLDEEVILKHLPEGG
VTVLPVVDSTNQYILERLDTLSSGHACLAEYQQSGRGRRGRQWFSPFGANLYLSLYWRLEQGPAAAVGVSLVIGIVMAEV
LHKLGADGVRVKWPNDLYLKDRKLAGILVELTGKTGDAANLVIGAGINLQMREPAPDTINQGWINLQEAGIEINRNTLAS
TLISELRSALAVFELQGLEPFIPRWEKLDNYFNRPIRLIIGNREIHGIDRGIDRQGALLLEADGLITPYIGGEISLRGA

>WP_012847046.1
MKDITVPLKLISQLADGDFHSGEHLGESLGMSRAGINKHIQTLRDWGIDVFTVPGKGYCLPTPMQLLNADTIGTLLPQGR
VTVLPVVDSTNQYLLERIGELASGDACVAEYQQAGRGRRGRHWFSPFGANLYLSMYWKLEQGPAAAMGLSLVIGIVMAEV
LQALGAAGVKVKWPNDLYLNDRKLAGILVELTGKTGDAANIVVGAGINLMMRNPDTSVVDQQWINLQEAGVNIDRNQLVA
CLLSRLRSTLADFEVRGLSPFIARWRALDNFIDRPVRLIIGEQVIHGIARGIDAQGALLLERDGVITPFIGGEISLRAG

>PWC14587.1
MRDIKVPLKLIQILSDGEFYSGEFLGEMMGMSRAAINKHIQTLRDWGIDVFTVTGKGYCFPAPMQLLDEEKILSTLPEGG
VTVLPVVDSTNQYILDRLSSLASGDACIAEYQQAGRGRRGRKWFSPFGANLYLSLYWRLEQGPAAAVGVSLVIGMVMAEV
LHKLGAEGVRVKWPNDLYLKDRKLAGILVELMGKTGDAAHLVIGAGINLQMRDLVDNVINQGWINLQEAGIAIDRNTLAA
SLILELRSALATFEQYGLESFISNWEKLDNYFNRPVKLVIGNREIHGIDRGIDRQGALLLESDGKLTPYIGGEISLRGV

>WP_019213444.1
MKDIKIPLRLIGILADGTFHSGEQLGEVFGMSRAAINKHIQTIREWGLDVFTVPGKGYSLPAPIQLLDEKKILSYLPAGQ
VAVLPVVDSTNQYLLDRITELRSGDACVAEYQHAGRGRRGRQWISPFGANLYLSMFWRLEQGPAAAMGLSLVVGIVMAEV
LHKLGAGDVRVKWPNDLYLNDKKLAGILVELTGKTGDAAQLVIGAGINLTMRESTTNVISQDWINLQEAGVIIDRNKLTA
ELLSELRLAVVKFENEGLSAFISRWREMDNYLDRSVKLIIGNQEIYGVARGIDQQGALLLDQNGNIKPYIGGEISLRGV

>WP_095835070.1
MRDIKVPLKLINILSDGGFYSGEVLGEMMGMSRAAINKHIQTLREWGIDIFTVTGKGYCLPAPMQLLNEEKIFSALPEGG
VTVLPVVDSTNQYILDRLNSLSSGDACIAEYQHSGRGRRGRQWFSPFGANLYLSLYWRLEQGPAAAIGVSLVIGIVMSEV
LHKLGAEDVRVKWPNDLYLNDRKLAGILVELTGKTGDAAHLVIGVGINLRMREPADNVINQGWINLQEAGISVDRNILAA
TLISELRHALAMFEQQGLSPFISRWEQLDNYFNRPVKLIIGNREIHGVDRGIDQQGALLLESDGEITPYIGGEISLRGL

>WP_002429827.1
MKDIRVPLRLVSILSDGFFHSGEQLGETLGMSRAAINKHMQTIRDWGLDVFTVPGKGYSLPTSIQLLDEQKILSYLPTGH
VTVLPVVDSTNQYLLDRITELKSGDACVAEYQQAGRGRRGRQWVSPFGANLYLSMYWRLEQGPAAAMGLSLVVGIVMAEV
LQNLGAEKVRVKWPNDLYLNDKKLAGILVELTGKTGDAAQLVIGAGINLTMRGSETNAINQDWINLQDAGVTIDRNKLTA
EILSELRLAVVKFENEGLSAFLSRWQKMDNYLNRPVKLIIGNQEIFGIARGIDQQGALLLEQDGNIKP

>WP_101244908.1
MKDDSVPLKLVSILADGEFHSGEQIGEQLGMSRAAINKHMQTLKEWGLDVFTVTGRGYSLSAPITLLDQSKITQAVGEGG
VAVIPVINSTNQYLLDNMASLYPGAACVAEYQNAGRGRRGRQWFSPFGANLYLSMYWRLDQGPAAAMGLSLVIGIVMAEV
LQGLGAKDVRVKWPNDLYLNDRKLAGILVELTGKTGDAAHVVMGAGINLSMRSPDTNVVNQGWINLQEAGIDIDRNALTA
QLINQLRECLRQFEAQGLAPFLERWAALDNFINRPVKLLIGDKEILGIARGIDKQGALLLEQNGEIKPWMGGEISLRPQ

>WP_070717845.1
MKDISVPLRLVNILSDGEFHSGEHLGEVLGMSRAGINKHIQTIRDWGIDVFTVPGKGYSLPAPMQLLDEDEITEQLQDGR
VTVLPVVDSTNQYLLDRIHDLRSGDACVAEYQQAGRGRRGRHWFSPFGANLYLSMFWRLEQGPAAAMGLSLVIGIVMAEV
LRELGAPDVKVKWPNDLYLNDKKLAGILVELTGKTGDAANIVIGAGINLSMRSPDTSIVNQQWINLQEAGVQINRNELVA
RLLKRLRDTLVDFEKRGLAPFVERWRELDNFIDRPVNLLIGEQKIYGIARGIDAQGALLLDRDGEIQPFIGGEISLRGA

>WP_048636593.1
MRDIKVPLKLINILSDGGFYSGEVLGEMMGMSRAAINKHIQTLREWGIDIFTVTGKGYCLPAPMQLLNEEKIFSALPEGG
VTVLPVVDSTNQYILDRLNSLSSGDACIAEYQHSGRGRRGRQWFSPFGANLYLSLYWRLEQGPAAAIGVSLVIGIVMSEV
LHKLGAEGVRVKWPNDLYLNDRKLAGILVELTGKTGDAAHLVIGVGINLRMREPADNVINQGWINLQEAGISVDRNILAA
TLISELRHALAMFEQQGLSPFISRWEQLDNYFNRPVKLIIGNREIHGVDRGIDQQGALLLESDGEITPYIGGEISLRGL

>WP_103165404.1
MKDITVPLKLINILSDGEFYSGELLGEMMGMSRAAINKHIQTIRDWGIDVFTVTGKGYSLPAPMQLLDEEVILNHLPEGG
VTVLPVVDSTNQYILERLDTLSSGDACLAEYQQSGRGRRGRQWFSPFGANLYLSLYWRLEQGPAAAVGVSLVIGIVMAEV
LHKLGADGVRVKWPNDLYLKDRKLAGILVELTGKTGDAANLVIGAGINLQMREPAPDTINQGWINLQEAGIDINRNTLAS
TLISELRSALAVFELQGLEPFIPRWEKLDNYFNRSVRLIIGNREIHGVDRGIDRQGALLLESDGLITSYIGGEISLRGA

>WP_109491538.1
MRDIKVPLKLIQILSDGEFYSGEFLGEMMGMSRAAINKHIQTLRDWGIDVFTVTGKGYCFPAPMQLLDEEKILSTLPEGG
VTVLPVVDSTNQYILDRLSSLSSGDACIAEYQQAGRGRRGRKWFSPFGANLYLSLYWRLEQGPAAAVGVSLVIGMVMAEV
LHKLGAEGVRVKWPNDLYLKDRKLAGILVELMGKTGDAAHLVIGAGINLQMRDPVDNVINQGWINLQEAGIAIDRNTLAA
SLILELRSALATFEQYGLESFISNWEKLDNYFNRPVKLVIGNREIHGIDRGIDRQGALLLESDGKLTPYIGGEISLRGV

>AJR01626.1
MKDISVPLRLVNILSDGEFHSGEHLGEVLGMSRAGINKHIQTIRDWGIDVFTVPGKGYSLPAPMQLLDEDEITEQLQDGR
VTVLPVVDSTNQYLLDRIHDLRSGDACVAEYQQAGRGRRGRHWFSPFGANLYLSMFWRLEQGPAAAMGLSLVIGIVMAEV
LRELGAPDVKVKWPNDLYLNDKKLAGILVELTGKTGDAANIVIGAGINLSMRSPDTSIVNQQWINLQEAGVKINRNELVA
RLLKRLRDTLVDFETRGLAPFVERWRELDNFIDRPVNLLIGEQKIYGIARGIDAQGALLLDRDGEIQPFIGGEISLRGA

>WP_044380493.1
MKDNTVPLKLIALLANGEFHSGEQLGETLGMSRAAINKHIQTLRDWGVDVFTVPGKGYSLPEPIQLLNAEQILGQLDGGS
VAVLPVIDSTNQYLLDRIGELKSGDACVAEYQQAGRGRRGRKWFSPFGANLYLSMFWRLEQGPAAAIGLSLVIGIVMAEV
LRKLGADKVRVKWPNDLYLQDRKLAGILVELTGKTGDAAQIVIGAGINMAMRRVEESVVNQGWITLQEAGINLDRNTLAA
MLI

>WP_012822026.1
MKDITVPLKLIKILSDGEFYSGEVLGEMMGMSRAAINKHIQTIRDWGVDVFTVTGKGYSLPVPMQLLDKEAILKNLPEGG
VTVLSVVDSTNQYILERLDTLLSGDACLAEYQQSGRGRRGRQWFSPFGANLYLSLYWRLEQGPAAAVGVSLVIGIVMAEV
LHKLGADGVRVKWPNDLYLKDRKLAGILVELTGKTGDAANLVIGAGINLQMREPAPDTINQGWINLQEAGIDINRNTLAS
TLISELRGALAIFELQGLEPFISRWEELDNYFNRPIRLIIGNREIYGIDRGIDRQGALLLERDGLVTSYIGGEISLRGA

>WP_025920470.1
MKDITVPLKLINILSDGEFYSGEVLGEMMGMSRAAINKHIQTIRDWGVDVFTVTGKGYSLPVPMQLLDKEAILKNLPEGG
VTVLSVVDSTNQYILERLDTLLSGDACLAEYQQSGRGRRGRQWFSPFGANLYLSLYWRLEQGPAAAVGVSLVIGIVMAEV
LHKLGADGVRVKWPNDLYLKDRKLAGILVELTGKTGDAANLVIGAGINLQMREPAPDTINQGWINLQEAGIDINRNTLAS
TLISELRGALAIFELQGLEPFISRWEELDNYFNRPIRLIIGNREIYGIDRGIDRQGALLLERDGLVTSYIGGEISLRGA

>PWC09280.1
MKNIKVPLRLIKVLSDGGFYSGEVLGEMMGMSRAAINKHIQTIREWGIDVFTVTGKGYCLPAPMQLLDEKQILGALPDGG
VTVLPVVDSTNQYLLDRLGSLSSGDACIAEYQQSGRGRRGRQWFSPFGANLYLSLYWRLEQGPAAAVGVSLVIGIVMAEV
LHKLGAEGVRVKWPNDLYLNDRKLAGILVELTGKTGDAAHLVIGVGINLRMREPADKVIDQGWINLQEAGIEVDRNTLSA
TLISELRRALATFEQRGLAPFISRWEQLDNYFNRPVKLLIGNREIHGIERGIDNQGALLLENDGELTQYIGGEISLRGL

>WP_004092551.1
MKDISVPLRLVNILSDGEFHSGEHLGEVLGMSRAGINKHIQTIRDWGIDVFTVPGKGYSLPAPMQLLDEDEITEQLQDGR
VTVLPVVDSTNQYLLDRIHDLRSGDACVAEYQQAGRGRRGRHWFSPFGANLYLSMFWRLEQGPAAAMGLSLVIGIVMAEV
LRELGAPDVKVKWPNDLYLNDKKLAGILVEITGKTGDAANIVIGAGINLSMRSPDTSIVNQQWINLQEAGVKINRNELVA
RLLKRLRDTLVDFETRGLAPFVERWRELDNFIDRPVNLLIGEQKIYGIARGIDAQGALLLDRDGEIQPFIGGEISLRGA

>WP_039542833.1
MKDITVPLKLIKILSDGEFYSGELLGEMMGMSRAAINKHIQTIRDWGIDIFTVTGKGYSLPAPMQLLDEEVILKHLPEGG
VTVLPVVDSTNQYILERLDTLSSGDACLAEYQQSGRGRRGRQWFSPFGANLYLSLYWRLEQGPAAAVGVSLVIGIVMAEV
LHKLGAYGVRVKWPNDLYLKDRKLAGILVELTGKTGDAANLVIGAGINLQMREPAPDTINQGWINLQEAGIEINRNTLAS
TLISELRSALAVFELQGLEPFIPRWEKLDNYFNRPIRLIIGNREIHGIDRGIDRQGALLLDDDGLITPYIGGEISLRGA

>WP_008815923.1
MKDISVPLRLVNILSDGEFHSGEHLGEVLGMSRAGINKHIQTIRDWGIDVFTVPGKGYSLPAPMQLLDEDEITEQLQDGR
VTVLPVVDSTNQYLLDRIHDLRSGDACVAEYQQAGRGRRGRHWFSPFGANLYLSMFWRLEQGPAAAMGLSLVIGIVMAEV
LRELGAPDVKVKWPNDLYLNDKKLAGILVELTGKTGDAANIVIGAGINLSMRSPDTSIVNQQWINLQEAGVQINRNELVA
RLLKRLRDTLVDFETRGLSPFVERWRELDNFIDRPVNLLIGEQKIYGIARGIDAQGALLLDRDGEIQPFIGGEISLRGA

>WP_034166041.1
MKDITVPLKLISQLADGDFHSGEHLGESLGMSRAGINKHIQTLRDWGIDVFTVPGKGYCLPTPMQLLNAETIGTLLPQGR
VTVLPVVDSTNQYLLERIGALASGDACVAEYQQAGRGRRGRHWFSPFGANLYLSMYWKLEQGPAAAMGLSLVIGIVMAEV
LQELGAAGVKVKWPNDLYLNDRKLAGILVELTGKTGDAANIVVGAGINLMMRNPDTSVVDQQWINLQEAGVDIDRNQLVA
CLLSRLRSTLADFEVRGLSPFIARWRALDNFIDRPVRLIIGEQVIHGIARGIDAQGALLLERDGIITPFIGGEISLRAG

>WP_092880303.1
MKGNSVPLKLVSILADGEFHSGEHLGEQLGMSRAAINKHMQTLREWGLDIFTLTGKGYSLSAPIQLLNEQSLAAQLDDGN
VSVIPVIDSTNQYLLENMATLRPGAVCVAEYQQAGRGRRGGQWFSPFGANLYFSMYWRLEQGPAAAMGLSLVIGIVMAEV
LQNLGAHGVRVKWPNDLYLNDRKLAGILVELTGKTGDAAHVVLGAGINLSMRLPDPSMVNQRWINLQEAGIDIDRNALAA
KLINQLRISLAEFERNGLTPFTKRWANLDNFLNRPVKLLIGDREILGTARGIDEQGALLLEQNGVVKPWIGGEISLRSQ

>WP_107758539.1
MKDYTVPLKLISILSDGEFYSGEYLGELMGMSRAAINKHIQTIREWGLDVFTVTGKGYALSAPIQLLDAEKIRSQIQSGN
IAVLPVIDSTNQYLLDRLDSVSSGDACIAEYQQAGRGRRGRKWFSPFGSNLYLSLYWRLEQGPAAAVGVSLVIGIIMAEV
LHHLGAEGVRVKWPNDLYLNDKKLAGILVELNGRTGDAAHLVIGAGINLRMNSSGSTVIDQGWINLQEAGIDIDRNMLAV
KLVTELRAALAIYEQQGLAPFISRWNNLDNFYNRAVKLIVGNREIKGIDKGIDSQGALLLEQDGVIQSYIGGEISLRGW

>WP_011091852.1
MKDITVPLKLIKILSDGDFYSGEVLGEMMGMSRAAINKHIQTIRDWGIDVFTVTGKGYSLPVTMQLLDEEIILKHLPEGG
VTVLPVVDSTNQYILERLDTLSSGDACLAEYQQSGRGRRGRQWFSPFGANLYLSLYWRLEQGPAAAVGVSLVIGIVMAEV
LHKLGADGVRVKWPNDLYLKDRKLAGILVELTGKTGDAANLVIGAGINLQMREPAPDTINQGWINLQEAGIDINRNTLAS
TLISELRGALAVFELEGLEPFISRWERLDNYFNRPVRLIIGNREIYGVDRGIDSQGALLLENDGLITSYIGGEISLRGV

>WP_045049874.1
MKDITVPLRLVAILSDGEFHSGEQLGTELGMSRAAINKHIQTAREWGLDIFTVPGKGYKLPAAIQLLDKDKILAALPEGN
VDVLPVIDSTNQYLQDRISQLRSGDACVAEYQQAGRGRRGRQWFSPFGSNLYLSMYWKLDQGPAAAMGLSLVIGIVTAEV
MQQLGARDVRVKWPNDLYLKDRKLAGILVELTGKTGDAAHLVIGAGINLRMREPAPDVINQGWINLQEAGIDIDRNELTV
TLLRELRAALRKFEQEGLASFVPRWRNLDNFIDRPVKLLIGDKEIHGIERGIDPQGALLLELDGEIKTFIGGEISLRGR

>WP_009114825.1
MKDIKVPLRLIKVLSDGGFYSGEVLGGMMGMSRAAINKHIQTIREWGIDVFTVTGKGYCLPAPMQLLDEKQILGALPDGG
VTVLPVVDSTNQYLLDRLNSLSCGDACIAEYQQSGRGRRGRQWFSPFGANLYLSLYWRLEQGPAAAVGVSLVIGIVMAEV
LHKLGADGVRVKWPNDLYLNDRKLAGILVELTGKTGDAAHLVIGVGINLRMREPADRVIDQGWINLQEAGIDVDRNTLSA
TLISELRRALATFEQQGLAPFISRWEQLDNYFNRPVKLLIGNREIHGIERGIDNQGALLLESDGELTQYIGGEISLRGL

>WP_023653386.1
MKDNTVPLKLIHILADGEFHSGEQLGEQMGMSRAAINKHVQTLKEWGIDVFTVTGKGYSLPNAMQLLDEGAINAGLEEAR
LAVIPVIDSTNQYLLDRMASLQSGDACVAEYQQAGRGRRGRQWFSPFGSNLYLSMYWRLEQGPAAAMGLSLIIGIVIAEA
LQQQGAPDIRVKWPNDIYLHDRKLAGILVELTGKTGDAAQIVIGAGINLAMRAPAQDVINQGWINLHEAGCNVDRNALTA
LIVNKMRTALAQFEQDGLTAFIERWAALDNFIDRPVKLLIGDREINGIARGIDQQGGLILEQDGISKSWVGGEISLRPQS

>WP_047779742.1
MKNIAVPLKLVKILSDGDFHSGEQIGHELGMSRAAINKYMQTLRDWGLDVFTVPGKGYSLPAAIQLLDEQIINQLLPDGG
VEVLPVVDSTNQYLMDRINKLHSGDACVAEYQQAGRGRRGRQWFSPFGTNLYLSMFWRLEQGPAAAIGLSLVIGIVMAEV
LHKLGAADVRVKWPNDLYLKDRKLAGILVELTGKTGDAANVVIGAGINLSMRQPDSNVVNQQWANLTEGKEDIDRNEMVA
CLLSTLRETLKQFEQQGLAPFISRWRQLDNFIDRPVKLLIGEQQIFGIARGIDKQGALLLEQDGVINAFIGGEISLRSAD
K

>WP_100848700.1
MKDYTVPLKLISILSDGEFYSGEYLGELMGMSRAAINKHIQTIREWGLDVFTVTGKGYALSAPIQLLDAEKIRSQIQSGN
IAVLPVIDSTNQYLLDRLDSVSSGDACIAEYQQAGRGRRGRKWFSPFGSNLYLSLYWRLEQGPAAAVGVSLVIGIIMAEV
LHHLGAEGVRVKWPNDLYLNDKKLAGILVELNGRTGDAAHLVIGAGINLRMNSSGSTVIEQGWINLQEAGIDIDRNMLAV
KLVTELRAALAIYEQQGLAPFISRWNNLDNFYNRAVKLIVGNREIKGIDKGIDSQGALLLEQDGVIQSYIGGEISLRGW

>WP_038917494.1
MKDYTVPLKLISILSDGEFYSGEYLGELMGMSRAAINKHIQTIREWGLDVFTVTGKGYALSAPIQLLDAENIRSQIQSGN
IAVLPVIDSTNQYLLDRLDSVSSGDACIAEYQQAGRGRRGRKWFSPFGSNLYLSLYWRLEQGPAAAVGVSLVIGIIMAEV
LHHLGAEGVRVKWPNDLYLNDKKLAGILVELNGRTGDAAHLVIGAGINLRMNSSGSTVIDQGWINLQEAGIDIDRNMLAV
KLVTELRAALAIYEQQGLAPFISRWNNLDNFYNRAVKLIVGNREIKGIDKGIDSQGALLLEQDGVIQSYIGGEISLRGW

>WP_097095311.1
MKDNSVPLKLVALLADGEFHSGEQLGEALGMSRAAINKHIQTLKSWGLDVYTVTGKGYSLPAAMQLLDEEVILSHLHQPD
LAVIPVIDSTNQYLLERMNQLPSGYACIAEYQQAGRGRRGRKWFSPFGTNLYMSMYWRLEQGPAAAMGLSLVIGIVMAEV
IQSLGAPDIRVKWPNDLYLNDRKLAGILVELTGKTGDAAQIVIGAGINLLMRSEGAAEINQGWINLQEAGIEIDRNELAA
KLLNSLREALPIFERDGLAPFVTRWEALDNFINRSVKLLIGEREVHGIARGIDNQGGLLLEQGGEIKSWVGGEISLRPGN

>EEP89237.1
MRLIGILADGAFHSGEQLGEMLGMSRAAINKHMQTIREWGLDVFTVPGKGYSLPAPIQLLDEQAILSYLPAGQVAVLPVV
DSTNQYLLDRISELKSGDACVAEYQQAGRGRRGRQWVSPFGANLYLSMFWRLEQGPAAAMGLSLVVGIVMAEVLHKLGAG
QVRVKWPNDLYLNDKKLAGILVELTGKTGDAAQLVIGAGINLTMRESTTNVISQDWINLQETGVIIDRNKLTAELLSELR
LAVVKFENEGLSAFISRWREMDNYLDRPVKLIIGNQEIFGIARGIDQQGALLLEQNGNVKPYIGGEISLRGV

>WP_025802682.1
MKDISVPLRLINILSDGEFHSGEYLGELMGMSRAGVNKHIQTIRDWGIDVFTVPGKGYSLPSPMQLLDEQEITKQLPEGG
VTVLPVVDSTNQYLLDRIHELRSGDACVAEYQQAGRGRRGRHWFSPFGANLYLSMFWRLEQGPAAAMGLSLVIGIVMAEV
LRELGAPDVKVKWPNDLYLNDKKLAGILVELTGKTGDAANIVIGAGINLSMRSPDTSIVNQQWINLQEAGVKINRNELVA
QLLKRLRDTLIDFETRGLAPFVERWRELDNFIDRPVNLLIGEQKIYGIARGIDAQGALLLDREGEVTPFIGGEISLRGA

>WP_085016871.1
MKDNTIPLTLVSLLADGEFHSGEQLGEKLGMSRAAINKHIQTLRDWGIDVFTVPGKGYSLPGPIQLLNESFIHSHIKSGS
VTVLPVIDSTNQYLLDRLSELESGDACIAEYQQAGRGRRGRKWFSPFGANLYLSMYWRLEQGPAAAIGLSLVIGIVMAEV
LHELGAGQVRVKWPNDLYLHDRKLAGILVELTGKTGDAAQIVIGAGINLAMRQVESDIVNQGWINLQEAGIKVDRNELAV
RLIEKLRASLREFEQEGLAPFLSRWEKLDNFIHRQVKLIIGD

>WP_040047218.1
MKDISVPLRLINILSDGEFHSGEYLGELMGMSRAGVNKHIQTIRDWGIDVFTVPGKGYSLPSPMQLLDEQEITKQLPEGG
VTVLPVVDSTNQYLLDRIHELRSGDACVAEYQQAGRGRRGRHWFSPFGANLYLSMFWRLEQGPAAAMGLSLVIGIVMAEV
LRELGAPDVKVKWPNDLYLNDKKLAGILVELTGKTGDAANIVIGAGINLSMRSPDTSIVNQQWINLQEAGVKINRNELVA
RLLKRLRDTLIDFETRGLAPFVERWRELDNFIDRPVNLLIGEQKIYGIARGIDAQGALLLDREGEVTPFIGGEISLRGA

>WP_108901125.1
MKNIAVPLQLVKILSDGEFHSGEQIGTELGMSRAAINKYMQTLKDWGLDVFTVPGKGYSLPAPIQLLDEQLIKQRLSEGR
VTVLPVIDSTNQYLMERLEQLQSGDACVAEYQQAGRGRRGRQWFSPFGANLYLSMFWRLEQGPAAAIGLSLVIGIVMAEV
LRKLGAEGVKVKWPNDLYLNDRKLAGILVELTGKTGDAANVVIGAGINLSMREPDSKVVNQQWANLADSGIAIDRNQLVP
CLLSTLRESLIQFEQQGLAPFISRWRKLDNFIDRPVKLLIGEQQIHGIARGIDKQGALLLDQDGVLKPFIGGEISLRPDN
DSLIPRV

>WP_072307031.1
MKDISVPLRLINILSDGEFHSGEYLGELMGMSRAGVNKHIQTIRDWGIDVFTVPGKGYSLPSPMQLLDEQEITKQLPEGG
VTVLPVVDSTNQYLLDRIHELRSGDACVAEYQQAGRGRRGRHWFSPFGANLYLSMFWRLEQGPAAAMGLSLVIGIVMAEV
LRELGAPDVKVKWPNDLYLNDKKLAGILVELTGKTGDAANIVIGAGINLSMRSPDTSIVNQQWINLQEAGVRINRNELVA
RLLKRLRDTLIDFETRGLAPFVERWRELDNFIDRPVNLLIGEQKIYGIARGIDAQGALLLDREGEVTPFIGGEISLRGA

>WP_016680335.1
MKDIRVPLRLVSILSDGFFHSGEQLGETLGMSRAAINKHMQTIRDWGLDVFTVPGKGYSLPTSIQLLDEQKILSYLPTGH
VTVLPVVDSTNQYLLDRITELKSGDACVAEYQQAGRGRRGRQWVSPFGANLYLSMYWRLEQGPAAAMGLSLVVGIVMAEV
LQNLGAEKVRVKWPNDLYLNDKKLAGILVELTGKTGDAAQLVIGAGINLTMRGSETNAINQDWINLQDAGVTIDRNKLTA
EILSELRLAVVKFENEGLSAFLSRWQKMDNYLNRPVKLIIGNQEIFGIARGIDQQGALLLEQDG

>WP_016582255.1
MKDIRVPLRLVSILSDGFFHSGEQLGETLGMSRAAINKHMQTIRDWGLDVFTVPGKGYSLPTSIQLLDEQKILSYLPTGH
VTVLPVVDSTNQYLLDRITELKSGDACVAEYQQAGRGRRGRQWVSPFGANLYLSMYWRLEQGPAAAMGLSLVVGIVMAEV
LQNLGAEKVRVKWPNDLYLNDKKLAGILVELTGKTGDAAQLVIGAGINLTMRGSETNAINQDWINLQDAGVTIDRNKLTA
EILSELRLAVVKFENEGLSAFLSRWQKMDNYLNRPVKLIIGNQEIFGIARGIDQQGALLLEQDGN

>EEP98130.1
MIALLADGSFHSGQQLGETLGMSRAAINKHVQTLREWGLDVFTVPGKGYSFPAPIQLLDADVIAGYLPEGQVTVLPVIDS
TNQYLLDRISELQSGDACVAEYQQAGRGRRGRPWVSPFGANLYLSMFWRLDQGPAAAMGLSLVVGIVMTEVLRKLGAAEV
KVKWPNDLYLNDKKLAGILVELTGKTGDAAQLVIGAGINLTMRESLNNVINQDWINLQEAGVSIDRNKLTAELLSELRSA
IIKFESEGLSVFISRWRELDNYLDRPVKLIIGNQEIFGIARGIDQQGALLLEQNGILNSYIGGEISLRGIK

>WP_044207852.1
MKDITVPLKLINILSDGEFYSGELLGEMMGMSRAAINKHIQTIRDWGIDVFTVTGKGYSLPVSMQLLDEDVILKQLPEGG
VTVLPVVDSTNQYILERLDTLSSGDACLAEYQKSGRGRRGRQWFSPFGANLYLSLYWRLEQGPAAAVGVSLVIGIVMAEV
LHKLGADGVRVKWPNDLYLKDRKLAGILVELTGKTGDAANLVIGAGINLQMREPAPDTINQGWINLQEAGIDINRNTLAS
TLISELRSALAVFELQGLEPFIPRWEKLDNYFNRSVRLIIGNREIHGVDRGIDRQGALLLESDGLITSYIGGEISLRGA

>WP_063586010.1
MKDISVPLRLINILSDGEFHSGEYLGELMGMSRAGVNKHIQTIRDWGIDVFTVPGKGYSLPSPMQLLDEQEITKQLPEGG
VTVLPVVDSTNQYLLDRIHELRSGDACVAEYQQAGRGRRGRHWFSPFGANLYLSMFWRLEQGPAAAMGLSLMIGIVMAEV
LRELGAPDVKVKWPNDLYLNDKKLAGILVELTGKTGDAANIVIGAGINLSMRSPDTSIVNQQWINLQEAGVKINRNELVA
RLLKRLRDTLIDFETRGLAPFVERWRELDNFIDRPVNLLIGEQKIYGIARGIDAQGALLLDREGEVTPFIGGEISLRGA

>WP_103158595.1
MKDITVPLKLINILSDGEFYSGELLGEMMGMSRAAINKHIQTIRDWGIDVFTVTGKGYSLPVSMQLLDEDVILKQLPEGG
VTILPVVDSTNQYILERLDTLSSGDACLAEYQKSGRGRRGRQWFSPFGANLYLSLYWRLEQGPAAAVGVSLVIGIVMAEV
LHKLGADGVRVKWPNDLYLKDRKLAGILVELTGKTGDAANLVIGAGINLQMREPAPDTINQGWINLQEAGIDINRNTLAS
TLISELRSALAVFELQGLEPFIPRWEKLDNYFNRSVRLIIGNREIHGVDRGIDRQGALLLESDGLITSYIGGEISLRGA

>WP_039495318.1
MKDITVPLKLINILSDGEFYSGELLGEMMGMSRAAINKHIQTIRDWGIDVFTVTGKGYSFPVSMQLLDEDVILKQLPEGG
VTVLPVVDSTNQYILERLDTLSSGDACLAEYQKSGRGRRGRQWFSPFGANLYLSLYWRLEQGPAAAVGVSLVIGIVMAEV
LHKLGADGVRVKWPNDLYLKDRKLAGILVELTGKTGDAANLVIGAGINLQMREPAPDTINQGWINLQEAGIDINRNTLAS
TLISELRSALAVFELQGLEPFIPRWEKLDNYFNRSVRLIIGNREIHGVDRGIDRQGALLLESDGLITSYIGGEISLRGA

>WP_016256161.1
MKDIRVPLRLVSILSDGFFHSGEQLGETLGMSRAAINKHMQTIRDWGLDVFTVPGKGYSLPTSIQLLDEQKILSYLPTGH
VTVLPVVDSTNQYLLDRITELKSGDACVAEYQQAGRGRRGRQWVSPFGANLYLSMYWRLEQGPAAAMGLSLVVGIVMAEV
LQNLGAEKVRVKWPNDLYLNDKKLAGILVELTGKTGDAAQLVIGAGINLTMRGSETNAINQDWINLQDAGVTIDRNKLTA
EILSELRLAVVKFENEGLSAFLSRWQKMDNYLNRPVKLIIGNQEIFGIARGIDQQGALLLEQD

>WP_099707584.1
MKDNSVPLKLVTILADGEFHSGEHLGEQLGMSRAAINKHMQTLKGWGLDVFTLTGKGYSFSAPIQLLDEQRIRAQLNEGN
VSVIPVIDSTNQYLLENMTGLSPGAACVAEYQQAGRGRRGRQWFSPFGTNLHLSMYWRLDQGPAAAMGLSLVIGIVMAEV
LQSLGAKGVRVKWPNDLYLNDRKLAGILVELTGKTGDAAHVVLGAGINLSMRLPEASVVDQGWINLQEAGIDIDRNALAA
TLINQLRVSLAEFERVGLTPFIGRWAKLDNFLNRPVKLLIGEREVTGIARGIDNQGALLLDQNGVITPWVGGEISLRPQ

>WP_038663367.1
MKDYTVPLKLISILSDGEFYSGEYLGELMGMSRAAINKHIQTIREWGLDVFTVTGKGYALSAPIQLLDAEKIRSQIQTGN
IAVLPVIDSTNQYLLDRLDSVSSGDACIAEYQQAGRGRRGRKWFSPFGSNLYLSLYWRLEQGPAAAVGVSLVIGIIMAEV
LHHLGAEGVRVKWPNDLYLNDKKLAGILVELNGRTGDAAHLVIGAGINLRMNSSGSTVIDQGWINLQEAGIDIDRNMLAV
KLVTELRTALAIYEQQGLAPFISRWNNLDNFYNRAVKLIVGNREIKGIDKGIDSQGALLLEQDGEIQSYIGGEISLRGW

>WP_042858238.1
MKDYTVPLKLISILSDGEFYSGEYLGELMGMSRAAINKHIQTIREWGLDVFTVTGKGYALSAPIQLLDAEKIRSQIQSGN
IAVLPVIDSTNQYLLDRLDSVSSGDACIAEYQQAGRGRRGRKWFSPFGSNLYLSLYWRLEQGPAAAVGVSLVIGIIMAEV
LHHLGAEGVRVKWPNDLYLNDKKLAGILVELNGRTGDAAHLVIGAGINLRMNSSGSTVIDQGWINLQEAGIDIDRNMLAV
RLVTELRAALAIYEQQGLAPFISRWNNLDNFYNRAVRLIVGNREIKGIDKGIDNQGALLLEQDGEIQSYIGGEISLRGW

>WP_012882955.1
MKDYTVPLKLISILSDGAFYSGEYLGELMGMSRAAINKHIQTIREWGLDIYTVTGKGYAFSSPIQLLDADEICSKIPDGN
IAVLPVIDSTNQYLLDRLDSISSGDACIAEYQQAGRGRRGRQWFSPFGSNLYLSLYWRLEQGPAAAVGVSLVIGIVMAEV
LHQLGADGVRVKWPNDLYLNDRKLAGILVELNGRTGDAAHLVIGAGINLRMNSSGSNVINQGWINLQEAGIDIDRNSLAV
KLITELRTALAVYEQQGLAPFISRWSSLDNFYNRTVKLIVGNREIVGVDKGIDSQGALLLEQDGEIRSYIGGEISLRGW

>WP_034865680.1
MKDITVPLKLIGILADGEFHSGEQLGDFLGMSRAAVNKHIQTIRDWGLDIFRVPGKGYSLPAPMQLLDEKIILQGVKEGR
LDLLPVIDSTNQYLLNRINELHSGDTCVAEYQQAGRGRRGRQWFSPFGSNLYLSMFWRLEQGPAAAMGLSLAVGIVIAEV
LKKLGAKDIKVKWPNDLYLNDRKLAGILVELTGKTGDAAQIVIGAGINLAMRETGTNTIDQRWINLQEAGIDVDRNQLVI
ELIKSLREALKLFEIEGLEPLLNRWKALDNFIDRPVKLLIGEQVIEGVARGIDAHGALLLEQNGTIKPFVGGEISLRGM

>WP_022631744.1
MKDYTVPLKLISILSDGEFYSGEYLGELMGMSRAAINKHIQTIREWGLDVFTVTGKGYALSAPIQLLDAEKIRSQIQSGN
IAVLPVIDSTNQYLLDRLDSVSSGDACIAEYQHAGRGRRGRQWFSPFGSNLYLSLYWRLEQGPAAAVGVSLVIGIIMAEV
LHHLGAEGVRVKWPNDLYLNDKKLAGILVELNGRTGDAAHLVIGAGINLRMNSSGSDVINQGWINLQEAGIDIDRNMLAV
KLITELRTALAVYEQQGLAPFISRWNNLDNFYNRAVKLIVGNREIKGVDKGIDSQGALLLEQDGEIQSYIGGEISLRGW

>WP_101827036.1
MKDLSIPLQLIRILSDGEFHSGEQLGSELGMSRAAVNKHIQTIREWGLDIYTIPGKGYSLPAAIQLLVKEKIIESLPEGN
ITVLSVIDSTNQYLLDRISELTSGEACVAEYQHAGRGRRGRQWVSPFGANLYLSMFWRLEQGPAAAMGLSLVIGIVMAEV
LQQLGAADVRVKWPNDLYLRDRKLAGILVELTGKTGDAAQLVIGAGINLAMRESNSQAINQGWINLQEAGVVIDRNQLTA
MLLTHLRQALRKFEIEGLAPFISRWNQLDNFKDREVKLLIGEQEIYGIARGIDAQGGLLLEREGVISPFIGGEISLRGI

>WP_038900026.1
MKDYTVPLKLISILSDGEFYSGEYLGELMGMSRAAINKHIQTIREWGLDVFTVTGKGYALSAPIQLLDADKIRSHIQSGN
IAVLPVIDSTNQYLLDRLDSVSSGDACIAEYQNAGRGRRGRTWFSPFGSNLYLSLYWRLEQGPAAAVGVSLVIGIVMAEV
LHHLGADGVRVKWPNDLYLNDKKLAGILVELNGRTGDAAHLVIGAGINLRMNSSGSDVINQGWINLQEAGIDIDRNMLAV
KLITELRTALVIYEQQGLAPFISRWNDLDNFYNRAVKLIVGNREITGIDKGIDSQGALLLEQDGEIQSYIGGEISLRGW

>WP_013315915.1
MKDYTVPLKLISILSDGEFYSGEYLGELMGMSRAAINKHIQTIREWGLDVFTVTGKGYALSAPIQLLDADKIRSHIQSGN
IAVLPVIDSTNQYLLDRLDSVSSGDACIAEYQNAGRGRRGRTWFSPFGSNLYLSLYWRLEQGPAAAVGVSLVIGIVMAEV
LHHLGADGVRVKWPNDLYLNDKKLAGILVELNGRTGDAAHLVIGAGINLRMNSSGSDVINQGWINLQEAGIDIDRNMLAV
KLITELRTALVIYEQQGLAPFISRWNDLDNFYNRAVKLIVGNREITGIDKGIDSQGALLLEQDGGIQSYIGGEISLRGW

>WP_057084959.1
MKDYTVPLKLISILSDGEFYSGEYLGELMGMSRAAINKHIQTIREWGLDVFTVTGKGYALSVPIQLLDAEKIRSQIQSGN
IAVLPVIDSTNQYLLDRLDSVSSGDACIAEYQHAGRGRRGRQWFSPFGSNLYLSLYWRLEQGPAAAVGVSLVIGIIMAEV
LHHLGAEGVRVKWPNDLYLNDKKLAGILVELNGRTGDAAHLVIGAGINLRMNSSGSDVINQGWINLQEAGIDIDRNMLAV
KLITELRTALAVYEQQGLAPFISRWNNLDNFYNRAVKLIVGNREIKGVDKGIDSQGALLLEQDGEIQSYIGGEISLRGW

>WP_087489891.1
MKDYTVPLKVAGILADGEFHSGEQLGDTCGMSRAAINQHINTLKGWGLDIYTVTGKGYCLSAPLQLLNAETIRQNVTGSG
EVNVIPVIDSTNQYLMDRMAVLSPGDTCIAEYQQSGRGRRGRQWFSPFGANLYMSMYWRLEQGPAAAMGLSLVVGIVMAE
ALQSLGAKDVRVKWPNDLYLNDKKLAGILVELSGKTGDVAHIVIGAGINLMMRQVDDSVVGQQWISLQEAAIDIDRNALT
VELINTLRAALQLFEAEGLAPFISRWAALDNFINRPVKLIIGEREVHGIARGIDNRGGLLLEQDGQVKPWVGGEISLRGQ

>WP_016679803.1
MKDIRVPLRLVSILSDGFFHSGEQLGETLGMSRAAINKHMQTIRDWGLDVFTVPGKGYSLPTSIQLLDEQKILSYLPTGH
VTVLPVVDSTNQYLLDRITELKSGDACVAEYQQAGRGRRGRQWVSPFGANLYLSMYWRLEQGPAAAMGLSLVVGIVMAEV
LQNLGAEKVRVKWPNDLYLNDKKLAGILVELTGKTGDAAQLVIGAGINLTMRGSETNAINQDWINLQDAGVTIDRNKLTA
EILSELRLAVVKFENEGLSAFLSRWQKMDNYLNRPVKLIIGNQEIFGIARGIDQQGALLLEQ

>WP_038915386.1
MKDYTVPLKLISILSDGEFYSGEYLGELMGMSRAAINKHIQTIREWGLDVYTVTGKGYSFSSAIQLLDAEEICSKIPDGN
IAVLPVIDSTNQYLLDRLDSISSGDACIAEYQQAGRGRRGRQWFSPFGSNLYLSLYWRLEQGPAAAVGVSLVIGIVMAEV
LHQLGAEGVRVKWPNDLYLNDRKLAGILVELNGRTGDAAHLVIGAGINLRMNSSGSNVINQEWINLQEAGIDIDRNSLAV
KLITELRTALAVYEQQGLAPFISRWSSLDNFYNRTVKLIVGNREIVGVDKGIDSQGALLLEQDGEIRSYIGGEISLRGW

>WP_015855388.1
MKDYTIPLKLISILSDGQFYSGEYLGGLMGMSRAAVNKHIQTIRDWGLDIFTVTGKGYSLPTPIELLDADRIKSMTGSGN
ISVLPVIDSTNQYLLENLGTLTSGDACVAEYQQAGRGRRGRQWFSPFGANLYLSLYWRLEQGPAAAVGVSLVIGIVIAEV
LHSLGAEGVRVKWPNDLYLNDRKLAGILVEVNGRTGDVAHLIIGAGVNLRMREPNVAVVNQGWINLQEAGISIDRNTLAA
RMITELRAALAEYEQQGFSSFTSRWNSLDNFYNRQVKLIIGDREIIGISRGIDAQGALLLEQDGSISSYIGGEISLRGV

>WP_038903025.1
MKDYTVPLKLISILSDGEFYSGEYLGELMGMSRAAINKHIQTIREWGLDVYTVTGKGYSFSSAIQLLDADEICSKIPDGN
IAVLPVIDSTNQYLLDRLDSISSGDACIAEYQQAGRGRRGRQWFSPFGSNLYLSLYWRLEQGPAAAVGVSLVIGIVMAEV
LHQLGAEGVRVKWPNDLYLNDRKLAGILVELNGRTGDAAHLVIGAGINLRMNSSGSNVINQEWINLQEAGIDIDRNSLAV
KLITELRTALAVYEQQGLAPFISRWSSLDNFYNRTVKLIVGNREIVGIDKGIDNQGALLLEQDGEIRSYIGGEISLRGW

>WP_024104171.1
MKDYTVPLKLISILSDGEFYSGEYLGELMGMSRAAINKHIQTIREWGLDVFTVTGKGYALSAPIQLLDAEKIRSQIESGN
IAVLPVIDSTNQYLLDRLDSVSSGDACIAEYQHAGRGRRGRKWFSPFGSNLYLSLYWRLEQGPAAAVGVSLVIGIIMAEV
LHHLGAEGVRVKWPNDLYLNDKKLAGILVELNGRTGDAAHLVIGAGINLRMNSSGSDVINQGWINLQDAGIDMDRNMLAV
RLITELRTALAIYEQQGLASFISRWNGLDNFYNRAVKLIVGNREIKGIDKGIDSQGALLLEQDGEIQSYIGGEISLRGW

>WP_019846591.1
MKDYTVPLKLISILSDGEFYSGEYLGELMGMSRAAINKHIQTIREWGLDVYTVTGKGYSFSSAIQLLDADEICSKIPDGN
IAVLPVIDSTNQYLLDRLDSISSGDACIAEYQQAGRGRRGRQWFSPFGSNLYLSLYWRLEQGPAAAVGVSLVIGIVMAEV
LHQLGAEGVRVKWPNDLYLNDRKLAGILVELNGRTGDAAHLVIGAGINLRMNSSGSNVINQEWINLQEAGIDIDRNSLAV
KLITELRTALAVYEQQGLAPFISRWSSLDNFYNRTVKLIVGNREIVGVDKGIDSQGALLLEQDGEIRSYIGGEISLRGW

>WP_038921353.1
MKDYTVPLKLISILSDGEFYSGEYLGELMGMSRAAINKHMQTIREWGLDVFTVTGKGYALSAPIQLLDADKIRSHIQSGN
IAVLPVIDSTNQYLLDRLDSVSSGDACIAEYQNAGRGRRGRTWFSPFGSNLYLSLYWRLEQGPAAAVGVSLVIGIVMAEV
LHHLGADGVRVKWPNDLYLNDKKLAGILVELNGRTGDAAHLVIGAGINLRMNSSGSDVINQGWINLQEAGIDIDRNMLAV
KLITELRTALVIYEQQGLAPFISRWNDLDNFYNRAVKLIVGNREIKGIDKGIDSQGALLLEQDGEIQSYIGGEISLRGW

>WP_038912879.1
MKDYTVPLKLISILSDGEFYSGEYLGELMGMSRAAINKHIQTIREWGLDVYTVTGKGYSFSSAIQLLDAEEICSKIPDGN
IAVLPVIDSTNQYLLDRLDSISSGDACIAEYQQAGRGRRGRQWFSPFGSNLYLSLYWRLEQGPAAAVGVSLVIGIVMAEV
LHQLGAEGVRVKWPNDLYLNDRKLAGILVELNGRTGDAAHLVIGAGINLRMNSSGSNVINQEWINLQEAGIDIDRNSLAV
KLITELRTALAVYEQQGLTPFISRWSSLDNFYNRTVKLIVGNREIVGVDKGIDSQGALLLEQDGEIRSYIGGEISLRGW

>WP_023638671.1
MKDYTVPLKLISILSDGEFYSGEYLGELMGMSRAAINKHIQTIREWGLDVYTVTGKGYSFSSAIQLLDADEICSKIPDGN
IAVLPVIDSTNQYLLDRLDSISSGDACIAEYQQAGRGRRGRQWFSPFGSNLYLSLYWRLEQGPAAAVGVSLVIGIVMAEV
LHQLGAEGVRVKWPNDLYLNDRKLAGILVELNGRTGDAAHLVIGAGINLRMNSSGSNVINQEWINLQEAGIDIDRNSLAV
KLITELRTALAVYEQQGLTPFISRWSSLDNFYNRTVKLIVGNREIVGVDKGIDSQGALLLEQDGEIRSYIGGEISLRGW

>WP_077245887.1
MKDYTVPLKLISILSDGEFYSGEYLGELMGMSRAAINKHIQTIREWGLDVFTVTGKGYALSAPIQLLDADKIRSHIQSGN
IAVLPVIGSTNQYLLDRLDSVSSGDACIAEYQNAGRGRRGRTWFSPFGSNLYLSLYWRLEQGPAAAVGVSLVIGIVMAEV
LHHLGADGVRVKWPNDLYLNDKKLAGILVELNGRTGDAAHLVIGAGINLRMNSSGSDVINQGWINLQEAGIDIDRNMLAV
KLITELRTALVIYEQQGLAPFISRWNDLDNFYNRAVKLIVGNREITGIDKGIDSQGALLLEQDGEIQSYIGGEISLRGW

>WP_016943963.1
MKDYTVPLKLISILSDGEFYSGEYLGELMGMSRAAINKHIQTIREWGLDVYTVTGKGYSFSSAIQLLDADEICSKIPDGN
IAVLPVIDSTNQYLLDRLDSISSGDACIAEYQQAGRGRRGRQWFSPFGSNLYLSLYWRLEQGPAAAVGVSLVIGIVMAEA
LHQLGAEGVRVKWPNDLYLNDRKLAGILVELNGRTGDAAHLVIGAGINLRMNSSGSNVINQEWINLQEAGIDIDRNSLAV
KLITELRTALAVYEQQGLAPFISRWSSLDNFYNRTVKLIVGNREIVGVDKGIDNQGALLLEQDGEIRSYIGGEISLRGW

>SIY44265.1
MLPVIDSTNQYLLDRIGELKSGDACVAEYQQAGRGRRGRKWFSPFGANLYLSMFWRLEQGPAAAIGLSLVIGIVMAEVLR
KLGADKVRVKWPNDLYLQDRKLAGILVELTGKTGDAAQIVIGAGINMAMRRVEESVVNQGWITLQEAGINLDRNTLAAML
IRELRAALELFEQEGLAPYLSRWEKLDNFINRPVKLIIGDKEIFGISRGIDKQGALLLEQDGIIKPWMGGEISLRSAEK

>WP_016594823.1
MKDIRVPLRLVSILSDGFFHSGEQLGETLGMSRAAINKHMQTIRDWGLDVFTVPGKGYSLPTSIQLLDEQKILSYLPTGH
VTVLPVVDSTNQYLLDRITELKSGDACVAEYQQAGRGRRGRQWVSPFGANLYLSMYWRLEQGPAAAMGLSLVVGIVMAEV
LQNLGAEKVRVKWPNDLYLNDKKLAGILVELTGKTGDAAQLVIGAGINLTMRGSETNAINQDWINLQDAGVTIDRNKLTA
EILSELRLAVVKFENEGLSAFLSRWQKMDNYLNRPVKLIIGNQEIFGIARGIDQQGALLL

>WP_038906743.1
MKDYTVPLKLISILSDGEFYSGEYLGELMGMSRAAINKHIQTIREWGLDVYTVTGKGYSFSSAIQLLDADEICSKIPDGN
IAVLPVIDSTNQYLLDRLDSISSGDACIAEYQQAGRGRRGRQWFSPFGSNLYLSLYWRLEQGPAAAVGVSLVIGIVMAEV
LHQLGAEGVRVKWPNDLYLNDRKLAGILVELNGRTGDAAHLVIGAGINLRMNSSGSNVINQEWINLQEAGIDINRNRLAV
KLITELRTALAVYEQQGLAPFISRWSSLDNFYNRTVKLIVGNREIVGIDKGIDNQGALLLEQDGEIRSYIGGEISLRGW

>WP_027275617.1
MKNIAVPLQLVKILADGEFHSGEQIGQALGMSRAAINKYMQTLRDWGLDVFTVTGKGYSLAAPLQLLDTEAIAKNLPEGG
VTVLPVVDSTNQYLMDRIGSLRSGEACVAEFQQAGRGRRGRQWFSPFGSNLYLSMYWRLEQGPAAAVGLSLAVGIVMAEV
LRELGAKEVKVKWPNDLYINDRKLAGILVELTGKTGDAANVVIGAGINLAMRDPDSSVVNQRWANLMEGGLNIDRNLLVA
RLLTALRNTLGQFEQQGLAPFVFRWRALDNFIDRPVKLLMGERQIFGIARGIDKQGALLLEQNGEITPFIGGEISLRLDD
RK

>WP_038024045.1
MKDYTVPLKVAAILADGEFHSGEQLGDICGMSRAAINQHINTLKSWGLDIYTVTGKGYCLSAPLQLLDAEVIRQNVTGSG
EVNVIPVIDSTNQFLMDRMTTLYPGDTCIAEYQQSGRGRRGRQWFSPFGANLYMSMYWRLEQGPAAAMGLSLVVGIVMAE
ALQSLGAKDVRVKWPNDLYLNDKKLAGILVELSGKTGDVAHIVIGAGINLMMRQVDGSVVGQQWISLQEAGIDIDRNALT
SELINTLRSALQLFEAEGLTPFVSRWATLDNFINRPVKLIIGEQEVHGIARGIDSRGGLLLEQDGQIKPWVGGEISLRAQ

>WP_021014043.1
MKDNTVPLKIISILSDGEFYSGEYLGELLGMSRAAINKHIQTIREWGIDVFTVTGKGYCFPTKMQLLSEEKILNSLNEGR
VTVLPVIDSTNQYLLDRFDSLSSGDACVAEYQQAGRGRRGRRWFSPFGANLYLSMYWRLEQGPAAAIGVSLVIGIIMAEV
LHSLGADGVRVKWPNDLYLKDRKLAGILVELNGRTGDVAHLVIGAGINLCMREPDLDVINQGWINLQEVGVNIDRNILSA
RLITELRAALILFEQKGLDPFIHRWKFLDNFYNRPVKLIVGNREIKGIDRGINSQGALLLEQDGVITPYIGGEISLRGM

>AHF26496.1
PVIDSTNQYLLDRIGELKSGDACIAEYQQAGRGRRGRKWFSPFGANLYLSMFWRLEQGPAAAIGLSLVIGIVMAEVLRKL
GADKVRVKWPNDLYLQDRKLAGILVELTGKTGDAAQIVIGAGINMAMRRVEESVVNQGWITLQEAGINLDRNTLAAMLIR
ELRAALELFEQEGLAPYLSRWEKLDNFINRPVKLIIGDKEIFGISRGIDKQGALLLEQDGIIKPWMGGEISLRSAEK

>WP_070135822.1
MKDNTVPLTLVGILADGEFHSGEQLGMSRAAINKHIHTLKEWGIDVFTVTGKGYSLPSAMQLLNEQAINAQLDNGRLAVI
PVIDSTNQYLLDRMDTLQSGDACVAEYQQAGRGRRGRQWFSPFGSNLYLSMYWRLEQGPAPAMGLVIGIVLAEALQEQGA
PDIRVKWPNDIYLDDRKLAGILVELTGKTGNAAQIVIGAGINLAMRAPAADVISQGWINLQEAGIDVDRNALSALIVNKM
RTALVEFEQEGLAPFIKQWARLDNFINRPVKLLMGDREIFGIARGIDQQGGLILEQNGVRKSWVGGEISLRPQS

>WP_040002873.1
MKDYTVPLKLISILSSGEFYSGEYLGELMGMSRAAINKHVQTIKEWGLDVYTVTGKGYALSSPIQLLDADKIRSEIPDGN
IAVLPVIDSTNQYLLDRLDSISSGDACIAEYQQAGRGRRGRQWFSPFGSNLYLSLYWRLEQGPAAAVGVSLVIGIIMAEV
LHQLGAEGVRVKWPNDLYLNDKKLAGILVELNGRTGDAAHLVIGAGINLRMNSSGSNVINQGWINLQDAGIDIDRNMLAV
KLITELCTALTVYEQQGLTPFISRWSSLDNFYNREVKLIVGNREIIGVDKGIDRQGALLLEKDGEIQPYIGGEISLRGW

>WP_085046901.1
MKDNTIPLTLVSLLADGEFHSGEQLGEKLGMSRAAINKHIQTLRDWGIDVFTVPGKGYSLPGPIQLLNESFIHSHIKSGS
VTVLPVIDSTNQYLLDRLSELESGDACIAEYQQAGRGRRGRKWFSPFGANLYLSMYWRLEQGPAAAIGLSLVIGIVMAEV
LHELGAGQVRVKWPNDLYLHDRKLAGILVELTGKTGDAAQIVIGAGINLAMRQVESDIVNQGWINLQEAGIKVDRNELAV
RLIEKLRAWLREFEQEGLAPFLSRWEKLDNFIHRQVK

>WP_033570990.1
MKDYTVPLKLISILSDGEFYSGEYLGELMGMSRAAINKHIQTIREWGLDVFTVTGKGYALSAPIQLLDVEKICSQIQSGN
IAVLPVIDSTNQYLLDRLDSVSSGDVCIAEYQQAGRGRRGRKWFSPFGSNLYLSLYWRLDQGPAAAVGVSLVIGIIMAEV
LHHLGAEGVRVKWPNDLYLNDKKLAGILVELNGRTGDAAHLVIGAGINLRMNSSGSTVIDQDWINLQEAGIDIDRNLLAV
KLVTELRVALAIYEQQGLAPFISRWRNLDNFYNREVRLIVGNREIKGINKGIDNQGALLLEQNGDIQSYIGGEISLRGW

>WP_027713421.1
MKDYTVPLKLISILSSGDFYSGEYLGELMGMSRAAINKHVQTIKEWGLDVYTVTGKGYALSSPIQLLDADKIRSKIPDGN
IAVLPVIDSTNQYLLDRLDSISSGDACIAEYQQAGRGRRGRQWFSPFGSNLYLSLYWRLEQGPAAAVGVSLVIGIIMAEV
LHQLGAEGVRVKWPNDLYLNDKKLAGILVELNGRTGDAAHLVIGAGINLRMNSSGSNVINQEWINLQDAGIDIDRNMLAV
KLITELRTALTVYEQQGLTPFISRWSTLDNFYNREVKLIVGNREIIGVDKGIDRQGALLLEKDGEIQPYIGGEISLRGW

>WP_035339291.1
MKDYTVPLKLISILSDGEFYSGEYLGEIIGMSRAAINKHIQTIKEWGVDVFTVTGKGYALAGPIQLLDANKIRSEVTSGQ
VAVLPVIDSTNQYLLDRLDSLTSGDVCIAEYQQSGRGRRGRQWFSPFGSNLYLSLYWRLEQGPAAAVGVSLVIGIIMTEV
LRNLGAEGVRVKWPNDLYLNDKKLAGILVELNGRTGDAAHLVIGAGINLRMNSSGSDVINQGWINLQEAGVDIDRNMLAV
QLITELRNALIIYEQQGLSPFIPRWIGLDNFYNRPVKLIVGSKEINGIDKGIDAQGALLLEQNGDIYSYIGGEISLRGK

>WP_015848193.1
MKDYTVPLKLISILSSGEFYSGEYLGELMGMSRAAINKHVQTIKEWGLDVYTVTGKGYALSSPIQLLDADKIRSEIPDGN
IAVLPVIDSTNQYLLDRLDSISSGDACIAEYQQAGRGRRGRQWFSPFGSNLYLSLYWRLEQGPAAAVGVSLVIGIIMAEV
LHQLGAEGVRVKWPNDLYLNDKKLAGILVELNGRTGDAAHLVIGAGINLRMNSSGSNVINQDWINLQDAGIDIDRNMLAV
KLITELRTALTVYEQQGLTPFISRWSTLDNFYNREVKLIVGNREIIGVDKGIDRQGALLLEKDGEAQPYIGGEISLRGW

>WP_033577888.1
MKDYTVPLKLISILSSGEFYSGEYLGELMGMSRAAINKHVQTIKEWGLDVYTVTGKGYALSSPIQLLDADKIRSEIPDGN
IAVLPVIDSTNQYLLDRLDSISSGDACIAEYQQAGRGRRGRQWFSPFGSNLYLSLYWRLEQGPAAAVGVSLVIGIIMAEV
LHQLGAEGVRVKWPNDLYLNDKKLAGILVELNGRTGDAAHLVIGAGINLRMNSSGSNVINQEWINLQDAGIDIDRNMLAV
KLITELRTALTVYEQQGLTPFISRWSTLDNFYNREVKLIVGNREIIGVDKGIDRQGALLLEKDGEAQPYIGGEISLRGW

>WP_029686384.1
MKDYSVPLKIIRVLSDGEFHSGEQLGETLGMSRAAVNQHIHTLRNWGLDIYTVTGKGYCLSAPVQLLDAEGIRAGLQGKG
ELTVMPVIDSTNQYLMDRLNSLTSGDTCIAEYQQAGRGRRGRQWFSPFGANLYMSMYWCLEQGPAAAMGLSLVVGIVIAE
ALQATGAGDVRVKWPNDIYLNDRKLAGILVELNGKTGDVAHIVIGAGINLMMRTVDDSIVNQQWISLQEAGITIDRNALT
VNIINQLRSALTLFETEGLAPFTARWASLDNFIHRPVKLLIGEREVFGICQGIDSRGGLLLEQEGKVSSWVGGEISLRKQ

>WP_016586171.1
MKDIRVPLRLVSILSDGFFHSGEQLGETLGMSRAAINKHMQTIRDWGLDVFTVPGKGYSLPTSIQLLDEQKILSYLPTGH
VTVLPVVDSTNQYLLDRITELKSGDACVAEYQQAGRGRRGRQWVSPFGANLYLSMYWRLEQGPAAAMGLSLVVGIVMAEV
LQNLGAEKVRVKWPNDLYLNDKKLAGILVELTGKTGDAAQLVIGAGINLTMRGSETNAINQDWINLQDAGVTIDRNKLTA
EILSELRLAVVKFENEGLSAFLSRWQKMDNYLNRPVKLIIGNQEIFGIARGIDQQG

>KZB74837.1
MGETLGMSRAAINKHMQTIRDWGLDVFTVPGKGYSLPTSIQLLDEQKILSYLPTGHVTVLPVVDSTNQYLLDRITELKSG
DACVAEYQQAGRGRRGRQWVSPFGANLYLSMYWRLEQGPAAAMGLSLVVGIVMAEVLQNLGAEKVRVKWPNDLYLNDKKL
AGILVELTGKTGDAAQLVIGAGINLTMRGSETNAINQDWINLQDAGVTIDRNKLTAEILSELRLAVVKFENEGLSAFLSR
WQKMDNYLNRPVKLIIGNQEIFGIARGIDQQGALLLEQDGNIKPYIGGEISLRGV

>OWF24850.1
MKDNTVPLKLIALLANGEFHSGEQLGETLGMSRAAINKHIQTLRDWGVDVFTVPGKGYSLPEPIQLLNAEKILSQLDDGS
VAVLPVIDSTNQYLLDRIGELKSGDACVAEYQHAGRGRRGRKWFSPFGANLYLSMFWRLEQGPAAAIGLSLVIGIVMAEV
LRKLGADKVRVKWPNDLYLQDRKLAGILVELTGKTGDAAQIVIGAGINMAMRRVEESVVNQGWITLQEAGINLDRNT

>EEQ09313.1
MGEMFGMSRAAINKHIQTVREWGLDVFTVPGKGYSLPAPIQLLDEQKILSYLPAGQVAVLPVVDSTNQYLLDRIGELKSG
DACVAEYQQAGRGRRGRQWVSPFGANLYLSMFWRLEQGPAAAMGLSLVVGIVMAEVLHKLGAEKVRVKWPNDLYLNDKKL
AGILVELTGKTGDAAQLVIGAGINLTMRESTTNVINQDWINLQEAGVIIDRNKLTAELLSELRLAVVKFENEGLSAFISR
WREMDNYLDRPVRLIIGNQEIYGVARGIDQQGALLLEQDGVIKPYIGGEISLRGV

>WP_085653829.1
MRDNTVPLKLISILADGEFYSGEVLGERLGMSRSAINKHIHTIREWGLDVYTVTGKGYALPAPIELLDAEKIRALTNGGN
IDVLPVIDSTNQYLLDRLDIVSSGDVCISEYQQAGRGRRGRRWFSPFGANLYLSLYWRLEQGPAAAIGVSLVIGIIMAEV
LHRLGADGVRVKWPNDLYLNDRKLAGILVELNGRTGDAAHLVIGAGINLSMREPGAEMINQGWINLQEAGVAVDRNTLAA
RLITELRAALVSFEQHGLAPFIPRWKSLDNFYNRPVKLLMGDREIVGVDKGIDNQGALLLEQNGVLIPYIGGEISLRGVS
KE

>WP_094118914.1
MRDNTVPLKLISILADGEFYSGEVLGERLGMSRSAINKHIHTIREWGLDVYTVTGKGYALPAPIELLDAEKIRALTNGGN
IDVLPVIDSTNQYLLDRLDIVSSGDVCISEYQQAGRGRRGRRWFSPFGANLYLSLYWRLEQGPAAAIGVSLVIGIIMAEV
LHSLGADGVRVKWPNDLYLNDRKLAGILVELNGRTGDAAHLVIGAGINLSMREPGAEMINQGWINLQEAGVAVDRNTLAA
RLITELRAALVSFEQHGLAPFIPRWKSLDNFYNRPVKLLMGDREIVGVDKGIDNQGALLLEQNGVLIPYIGGEISLRGVS
KE

>WP_094108313.1
MRDNTVPLKLISILSDGEFYSGEALGERLGMSRSAINKHINTIREWGLDVFTVTGKGYALPAPIELLDAEKIRAPTSGGN
IYVLPVIDSTNQYLLNRLDKISSGDVCISEYQQAGRGRRGRRWFSPFGANLYLSLYWRLEQGPAAAIGVSLVIGIIMAEV
LHSLGADGVRVKWPNDLYLNDRKLAGILVELNGRTGDAAHLVIGVGINLQMREPGAEMINQGWINLQEAGVAIDRNTLAA
RLITELRAALVSFEQHGLAPLIPRWKSLDNFYNRPVKLLMGDKEIVGVDKGIDNQGALLLEQNGVLIPYIGGEISLRGAS
K

>WP_085690258.1
MRDNTVPLKLISFLSDGEFYSGEALGERLGMSRSAINKHINTIREWGLDVFTVTGKGYALPAPIELLDAEKIRAPTSGGN
IYVLPVIDSTNQYLLNRLDKISSGDVCISEYQQAGRGRRGRRWFSPFGANLYLSLYWRLEQGPAAAIGVSLVIGIIMAEV
LHSLGADGVRVKWPNDLYLNDRKLAGILVELNGRTGDAAHLVIGVGINLQMREPGAEMINQGWINLQEAGVAIDRNTLAA
RLITELRAALVSFEQHGLAPLIPRWKSLDNFYNRPVKLLMGDKEIVGVDKGIDNQGALLLEQNGVLIPYIGGEISLRGAS
K

>WP_077947785.1
MQLLDADRIHSQLDSGNVAVLPVIDSTNQYLLDRIGELRSGDACVAEYQQAGRGRRGRKWFSPFGANLYLSMYWRLEQGP
AAAIGLSLVIGIVMAEVLRELGADKVRVKWPNDLYLLDRKLAGILVELTGKTGDAAQIVIGAGINMAMRRVEEDVINQGW
ITLQEAGITLDRNMLAAKLIYKLRAALELFEQEGLSPYLSRWKKLDNFIDRPVKLIIGDKEIFGISRGIDTQGALLLEQD
GVIKPWMGGEISLRSAE

>WP_025901702.1
MKDYSVPLKIIRVLSDGEFHSGEQLGEKLGMSRAAINQHIHTLKNWGIDIYTVTGKGYCLSAALQLLDDDAIRAGVRGSG
DVQVIPVIDSTNQYLMERMSDLRSGDTCIAEYQQAGRGRRGRQWFSPFGANLYMSMYWRLEQGPAAAMGLSLVVGIVIAE
ALQSAGAKDVRVKWPNDLYLNDRKLAGILVELSGKTGDVAHIVIGAGINLMMRNVDDSVVNQQWISLQEAGITIDRNALT
VALINKMREALTLFETEGLAPFIDRWASLDNFINRPVKLVIGEREIHGVARGIDSRGGLLLEQEGEITGWVGGEISLRPV
QA

>WP_025379836.1
MKDIKVPLRLIGILADGAFHSGEQLGEMLGMSRAAINKHMQTIKEWGLDVYTVPGKGYSLPAPIQLLDEKTILSYLPAGQ
IAVLPVVDSTNQYLLDRITELKSGDACVAEYQQAGRGRRGRQWRSPFGANLYLSMYWRLEQGPAAAMGLSLVVGIVMAEV
LHKLGAEQVRVKWPNDLYLNDKKLAGILVELTGKTGDAAQLVIGAGINLSMRESATNVINQDWINLQEAGVIIDRNKLAA
EILSELRLAVVKFENEGLSAFISRWREMDNYLDRPVKLIIGSQEIFGIARGIDQQGALLLEQDGNIKAYIGGEISLRGV

>WP_017494312.1
MKDITVPLRLISILSDGEFHSGEQLGTELGMSRAAINKHIQTVRDWGLDIFTVPGKGYRLPASIQLLDSDKILAALPEGN
VDVLPVIDSTNQYLQDRIHELNSGDACVAEYQQEGRGRRGRRWFSPFGSNLYLSMYWKLDQGPAAAMGLSLVIGIVMGEV
MQHLGAEDVRVKWPNDLYLKDRKLAGILVELTGKTGDAAHLVIGAGINLRMREPAADVINQGWINLQEAGIDIDRNELTV
TLLKELRGALRKFEQEGLASFIPRWRNLDNFLDRPVKLLIGDKEIHGIERGIDQQGALLLEIDGEIKTFIGGEISLRGR

>WP_026741449.1
MRDNTVPLKLISILSDGEFYSGEVLGERLGMSRSAINKHIHTIREWGLDVYTVTGKGYALPAPIELLDAEKIRALTSGGN
IDVLPVIDSTNQYLLDRLDKVSSGDVCISEYQQAGRGRRGRRWFSPFGANLYLSLYWRLEQGPAAAIGVSLVIGIIMAEV
LHDLGANGVRVKWPNDLYLNDRKLAGILVELNGRTGDAAHLVIGAGVNLRMREPGAEMINQGWINLQEAGIAIDRNTLAA
RLITELRAALISFEQHGLAPFIPRWKSLDNFYNRPVKLLMGDKEIVGVDKGIDTQGALLLEQNGVLIPYIGGEISLRGAS

>WP_043866749.1
MKDNTIPLTLVSLLADGEFHSGEQLGERLGMSRAAINKHIQTLRDWGVDVFTVPGKGYSLPEPIQLLSQSWISEQVPDGN
VAVLSVIDSTNQYLLDRISEIASGDACVAEYQQAGRGRRGRKWFSPFGANLYLSMYWRLEQGPAAAVGLSLVIGMVMAEV
LQELGADKVRVKWPNDLYLNDRKLAGILVELTGKTGDAAQIVIGAGINLVMRNVEESVINQAWTNLQEAGITIDRNVLAV
RLITELRSALALFEEEGLAPWLSRWDQLDNF

>EEQ17285.1
MGEAFGMSRAAINKHIQTIREWGLDVFTVPGKGYSLPAPIQLLNEQTILSYLPAGQVTVLPVVDSTNQYLLDRITELKSG
DACVAEYQHAGRGRRGRQWVSPFGTNLYLSMFWRLEQGPAAAMGLSLVVGIVMAEVLRKLGAEQVRVKWPNDLYLNDKKL
AGILVELTGKTGDAAQLVIGAGINLTMRESITNAINQDWINLQEAGVNIDRNKLTAELLSELRLAVVKFENEGLSAFISR
WREMDNYLDRPVKLIIGNQEIFGIARGIDQQGALLLEQNGNVKPYIGGEISLRGV

>KUE17076.1
LDADRIHSQLDSGNVAVLPVIDSTNQYLLDRIGELRSGDACVAEYQQAGRGRRGRKWFSPFGANLYLSMYWRLEQGPAAA
IGLSLVIGIVMAEVLRELGADKVRVKWPNDLYLLDRKLAGILVELTGKTGDAAQIVIGAGINMAMRRVEEDVINQGWITL
QEAGITLDRNMLAAKLIYKLRAALELFEQEGLSPYLSRWEKLDNFIDRPVKLIIGDKEIFGISRGIDTQGALLLEQDGVI
KPWMGGEISLRSAE

>WP_094102247.1
MRDNTVPLKLISILSDGEFYSGEVLGERLGMSRSAINKHIHTIREWGLDVYTVTGKGYALPAPIELLDAEKIRTLTSGGN
IDVLPVIDSTNQYLLDRLDKVSSGDVCISEYQQAGRGRRGRRWFSPFGANLYLSLYWRLEQGPAAAIGVSLVIGIIMAEV
LHDLGAKGVRVKWPNDLYLNDRKLAGILVELNGRTGDAAHLVIGAGVNLRMREPGAEMINQGWINLQEAGIAIDRNTLAA
RLITELRAALISFEQHGLAPFIPRWKSLDNFYNRPVKLLMGDKEIIGVDKGIDNQGALLLEQNGVLIPYIGGEISLRGAS

>WP_050196972.1
MKDTTVPLTLISLLADGEFHSGEQLGERLGMSRAAINKHIQTLRDWGVDVFTVPGKGYSLPEPIQLLDADRIHSQLDSGN
VAVLPVIDSTNQYLLDRIGELRSGDACVAEYQQAGRGRRGRKWFSPFGANLYLSMYWRLEQGPAAAIGLSLVIGIVMAEV
LRELGADKVRVKWPNDLYLLDRKLAGILVELTGKTGDAAQIVIGAGINMAMRRVEEDVINQGWITLQEAGITLDRNMLAA
KLIYKLRAALELF

>WP_080105011.1
MDADRIHSQLDSGNVAVLPVIDSTNQYLLDRIGELRSGDACVAEYQQAGRGRRGRKWFSPFGANLYLSMYWRLEQGPAAA
IGLSLVIGIVMAEVLRELGADKVRVKWPNDLYLLDRKLAGILVELTGKTGDAAQIVIGAGINMAMRRVEEDVINQGWITL
QEAGITLDRNMLAAKLIYKLRAALELFEQEGLSPYLSRWEKLDNFIDRPVKLIIGDKEIFGISRGIDTQGALLLEQDGVI
KPWMGGEISLRSAE

>WP_009639407.1
MKDITVPLRVISILSDGEFHSGEQLGSELGMSRAAINKHIQTVRDWGLDIFTIPGKGYRLPAAIQLLDQEKILAALPEGN
VDVLPVIDSTNQYLQDRISQLNSGDACVAEYQQAGRGRRGRRWFSPFGSNLYLSMYWKLDQGPAAAMGLSLVIGIVMAEV
MQRLGAEDVRVKWPNDLYLKDRKLAGILVELTGKTGDAAHLVIGAGINLRMREPAADVINQGWINLQEAGIDINRNDLTV
TLLKELREALRKFEQEGLASFVPRWRNLDNFIDRPVKLLIGDNEIHGIERGIDQQGALLLEIEGEIKTFIGGEISLRGR

>WP_036773859.1
MKDITVPLQLIKTLSDGEVHSGQQLGQNLGMSRAGINKHIQTIREWGIELETVPGKGYSFPAPVQLLDEYIILQHLPEGR
ITVLPVIDSTNQYLLERLSGLKSGDACVAEYQYAGRGRRGRKWVSPFGKNLYLSMYWRLEQGPAAAIGLSLVVGIIIAEV
LHRLGADKIKVKWPNDLYLDDKKLAGILVELMGKTGDAAQVVIGAGINIGMEHKDKESINQQWINLQQAGIEVDRNKLAV
EIILELRKALIQFENEGLSSFVSRWFELDNFMDRPVKLIIGNQEVYGIAKGINQQGALLLDQDSVITPYIGGEISLRGCE

>WP_021326385.1
MKDITVPLQLIKILSDGEVHSGQQLGQDLGMSRAGINKHIQTIRKWGIELETAPGKGYSLMAPMQLLDECTILQYLPQDR
IAVLPVIDSTNQYLLERLSELKSGDACVAEYQYAGRGRRGRKWISPFGKNLYLSMYWRLEQGPAAAIGLSLVVGIVIAEV
LHRFGADKIRVKWPNDLYLDDKKLAGILVELMGKTGDAAQVVIGAGINIAMDHKDEGSINQQWVNLQQAGIEIDRNKLAV
EIILELRKALMQFENEGLSSFISRWFELDNFMDRPVKLIIGSQEVYGIARGINQQGALLLDQNGVITPYIGGEISLRGC

>WP_074728993.1
MRDNTVPLKLISILSDGEFYSGEVLGERLGMSRSAINKHIHTIREWGLDVYTVTGKGYALPAPIELLDAEKIRTLTSGGN
IDVLPVIDSTNQYLLDRLDKVSSGDVCISEYQQAGRGRRGRRWFSPFGANLYLSLYWRLEQGPAAAIGVSLVIGIIMAEV
LHDLGARGVRVKWPNDLYLNDRKLAGILVELNGRTGDAAHLVIGAGVNLRMREPGAEIINQGWINLQEAGITIDRNMLAA
RLITELRAALISFEQHGLAPFIPRWKALDNFYNRPVKLLMGDKEIVGVDKGIDNQGALLLEQNGVLIPYIGGEISLRGAS

>WP_036850350.1
MKDITVPLQLIKILSDGEVHSGQQLGQDLGMSRAGINKHIQTIREWGIELETAPGKGYSFVAPMQLLDEYTILQYLPQDR
IAVLPVIDSTNQYLLERLSELKSGDACVAEYQYAGRGRRGRKWISPFGKNLYLSMYWRLEQGPAAAIGLSLVVGIVIAEV
LHRFGADRIRVKWPNDLYLDDKKLAGILVELMGKTGDAAQVVIGAGINIAMDHKDEESINQQWVNLQQAGIEIDRNKLAA
EIILDLRKALMQFENEGLSSFISRWFELDNFIDRPVKLIIGSQEVYGIVRGINQQGALLLDQNGVITPYIGGEISLRGC

>WP_080195578.1
MDADRIHSQLDSGNVAVLPVIDSTNQYLLDRIGELRSGDACVAEYQQAGRGRRGRKWFSPFGANLYLSMYWRLEQGPAAA
IGLSLVIGIVMAEVLRELGADKVRVKWPNDLYLLDRKLAGILVELTGKTGDAAQIVIGAGINMAMRRVEEDVINQGWITL
QEAGITLDRNMLAAKLIYKLRAALELFEQEGLSPYLSRWKKLDNFIDRPVKLIIGDKEIFGISRGIDTQGALLLEQDGVI
KPWMGGEISLRSAE

>EEQ04779.1
MGATFGMSRAAINKHIQTIREWGLDVFTVPGKGYSLPAPTQLLDEQKILSHLPTGQVAVLPVVDSTNQYLLDRIAELKSG
DACVAEYQHAGRGRRGRQWVSPFGANLYLSMFWRLEQGPAAAMGLSLVVGIVMAEVLHKLGAENVRVKWPNDLYLNDKKL
[truncated: 1,280,059 more chars]
